# Supplementary material for: MYB orchestrates T cell exhaustion and response to checkpoint inhibition
Source: Nature. Author manuscript; Available in PMC 2022 Sep 15. (PMC9452299; doi:10.1038/s41586-022-05105-1)
Supplement: Table S1 [file EMS153223-supplement-Table_S1.xlsx]

## Sheet: markers.integrated
	p_val	avg_logFC	pct.1	pct.2	p_val_adj	cluster	gene
Zeb2	0	1.29034	0.441	0.086	0	0	Zeb2
Lgals1	0	1.28321	0.989	0.721	0	0	Lgals1
Cx3cr1	0	1.24405	0.456	0.052	0	0	Cx3cr1
Lgals3	0	1.23855	0.76	0.279	0	0	Lgals3
Klf2	0	1.21388	0.969	0.595	0	0	Klf2
S100a4	0	1.20804	0.889	0.444	0	0	S100a4
Klre1	0	0.980182	0.262	0.045	0	0	Klre1
Ahnak	0	0.927708	0.573	0.268	0	0	Ahnak
Vim	0	0.898535	0.767	0.398	0	0	Vim
Klrd1	0	0.885851	0.6	0.333	0	0	Klrd1
Emp3	0	0.843112	0.915	0.606	0	0	Emp3
S100a10	0	0.784482	0.98	0.863	0	0	S100a10
Rap1b	0	0.756985	0.833	0.576	0	0	Rap1b
S100a6	0	0.754456	0.976	0.831	0	0	S100a6
Rasgrp2	0	0.722795	0.721	0.408	0	0	Rasgrp2
Ly6c2	0	0.708887	0.745	0.442	0	0	Ly6c2
Ccl5	0	0.70555	1	0.974	0	0	Ccl5
S1pr4	0	0.691723	0.607	0.323	0	0	S1pr4
Crip1	0	0.683642	0.989	0.934	0	0	Crip1
Pycard	0	0.679652	0.768	0.526	0	0	Pycard
Ctsd	0	0.614828	0.923	0.766	0	0	Ctsd
S100a13	0	0.595419	0.803	0.569	0	0	S100a13
Cd48	0	0.563089	0.868	0.681	0	0	Cd48
Selplg	0	0.517543	0.917	0.77	0	0	Selplg
Lsp1	0	0.500006	0.917	0.823	0	0	Lsp1
Gzmb	0	0.486709	0.809	0.444	0	0	Gzmb
Calm1	0	0.415108	0.957	0.882	0	0	Calm1
Nkg7	0	0.297617	0.999	0.989	0	0	Nkg7
Tmsb4x	0	0.296011	1	1	0	0	Tmsb4x
Atp1b3	9.35812e-299	0.607843	0.67	0.429	1.50956e-294	0	Atp1b3
Klrc1	8.72852e-279	0.72212	0.568	0.314	1.408e-274	0	Klrc1
Il18r1	2.76857e-273	0.669176	0.43	0.184	4.46597e-269	0	Il18r1
H2-Q7	6.16925e-270	0.338282	0.977	0.95	9.95162e-266	0	H2-Q7
Ms4a4b	3.11786e-260	0.300407	0.994	0.972	5.02941e-256	0	Ms4a4b
Gna15	1.16725e-259	0.548449	0.304	0.096	1.88289e-255	0	Gna15
Cdc42	3.31189e-257	0.399822	0.898	0.786	5.34241e-253	0	Cdc42
Reep5	8.45026e-248	0.515242	0.67	0.443	1.36311e-243	0	Reep5
Laptm5	9.07581e-245	0.356383	0.937	0.881	1.46402e-240	0	Laptm5
Ifngr1	2.71867e-229	0.563785	0.538	0.302	4.38548e-225	0	Ifngr1
Spn	3.63234e-229	0.577756	0.612	0.409	5.85932e-225	0	Spn
Il18rap	9.46135e-220	0.550444	0.252	0.076	1.52621e-215	0	Il18rap
Fxyd5	1.06394e-218	0.351579	0.939	0.866	1.71624e-214	0	Fxyd5
Zyx	7.37507e-217	0.527108	0.538	0.316	1.18967e-212	0	Zyx
Txndc5	4.53858e-213	0.528795	0.338	0.137	7.32118e-209	0	Txndc5
Arpc2	1.32537e-209	0.314274	0.942	0.881	2.13796e-205	0	Arpc2
Abracl	1.31285e-197	0.390981	0.838	0.71	2.11775e-193	0	Abracl
Myl6	7.15188e-197	0.290988	0.969	0.941	1.15367e-192	0	Myl6
Sh3bgrl3	9.71472e-192	0.310709	0.958	0.914	1.56708e-187	0	Sh3bgrl3
Anxa2	1.36563e-187	0.484525	0.577	0.362	2.20289e-183	0	Anxa2
Pim1	2.20954e-184	0.511065	0.598	0.38	3.5642e-180	0	Pim1
Anxa6	8.64891e-183	0.428622	0.676	0.504	1.39516e-178	0	Anxa6
Itgb7	5.4394e-172	0.471326	0.605	0.412	8.7743e-168	0	Itgb7
S100a11	2.2262e-167	0.370332	0.903	0.834	3.59108e-163	0	S100a11
Rasa3	6.29282e-167	0.493669	0.369	0.188	1.01509e-162	0	Rasa3
Tsc22d3	2.40072e-165	0.511226	0.525	0.329	3.8726e-161	0	Tsc22d3
Ier2	3.21003e-165	0.543101	0.722	0.56	5.17811e-161	0	Ier2
Sgk1	2.00033e-164	0.50932	0.271	0.108	3.22674e-160	0	Sgk1
Myo1g	5.63704e-156	0.468414	0.457	0.274	9.0931e-152	0	Myo1g
Thy1	9.76412e-150	0.323942	0.867	0.757	1.57505e-145	0	Thy1
Klrk1	3.41494e-148	0.661321	0.411	0.234	5.50864e-144	0	Klrk1
Cyba	1.57297e-146	0.275555	0.926	0.88	2.53736e-142	0	Cyba
Glipr2	2.01111e-139	0.460417	0.458	0.288	3.24412e-135	0	Glipr2
Atp5h	1.92007e-136	0.285021	0.897	0.834	3.09726e-132	0	Atp5h
Tagln2	1.98862e-136	0.466601	0.555	0.382	3.20785e-132	0	Tagln2
Fam65b	4.25604e-135	0.471075	0.373	0.205	6.86541e-131	0	Fam65b
Bhlhe40	7.22655e-135	0.466236	0.563	0.384	1.16571e-130	0	Bhlhe40
Klf3	1.37442e-131	0.497453	0.41	0.245	2.21708e-127	0	Klf3
Capn2	2.47825e-129	0.402594	0.293	0.141	3.99766e-125	0	Capn2
Bin2	1.70154e-127	0.355798	0.686	0.548	2.74476e-123	0	Bin2
Racgap1	3.9974e-126	0.408053	0.335	0.176	6.44821e-122	0	Racgap1
Rora	1.58208e-123	0.426845	0.338	0.178	2.55205e-119	0	Rora
Ostf1	4.05804e-123	0.330348	0.741	0.613	6.54603e-119	0	Ostf1
Flna	1.17975e-120	0.420459	0.38	0.226	1.90306e-116	0	Flna
Apbb1ip	1.2718e-119	0.39084	0.608	0.47	2.05154e-115	0	Apbb1ip
Lfng	4.96085e-119	0.392025	0.63	0.482	8.00234e-115	0	Lfng
2011-09-01	1.73537e-115	0.408856	0.356	0.204	2.79933e-111	0	2011-09-01
Prr13	8.30068e-112	0.314789	0.789	0.692	1.33898e-107	0	Prr13
Myo1f	1.25689e-109	0.384301	0.421	0.264	2.02748e-105	0	Myo1f
Arl4c	3.39301e-109	0.413845	0.449	0.294	5.47326e-105	0	Arl4c
Rhoa	4.01502e-102	0.291427	0.757	0.657	6.47663e-98	0	Rhoa
Atp2b1	6.40681e-102	0.462253	0.358	0.22	1.03348e-97	0	Atp2b1
Stk24	1.63651e-101	0.363606	0.488	0.342	2.63985e-97	0	Stk24
Itgb2	8.98551e-101	0.318126	0.706	0.603	1.44945e-96	0	Itgb2
Tuba1a	4.67363e-100	0.39303	0.482	0.336	7.53903e-96	0	Tuba1a
Arl6ip5	6.20417e-99	0.303074	0.768	0.664	1.00079e-94	0	Arl6ip5
Tspo	7.8966e-99	0.252734	0.825	0.742	1.2738e-94	0	Tspo
Lamb3	3.10966e-97	0.39572	0.382	0.236	5.01619e-93	0	Lamb3
Ppp1r12a	1.44334e-94	0.356659	0.573	0.448	2.32825e-90	0	Ppp1r12a
Plek	1.55838e-94	0.374667	0.336	0.199	2.51382e-90	0	Plek
Prex1	1.31992e-91	0.369188	0.482	0.345	2.12917e-87	0	Prex1
Tm6sf1	2.15007e-90	0.380639	0.403	0.27	3.46827e-86	0	Tm6sf1
Ifng	8.65505e-88	0.407986	0.521	0.37	1.39615e-83	0	Ifng
Gmfg	2.42358e-84	0.258402	0.804	0.739	3.90948e-80	0	Gmfg
Dusp5	3.91824e-82	0.329276	0.285	0.159	6.32051e-78	0	Dusp5
Lrrc58	6.98937e-80	0.383592	0.56	0.449	1.12746e-75	0	Lrrc58
Sike1	2.25026e-78	0.322937	0.311	0.191	3.62989e-74	0	Sike1
S1pr1	5.29806e-78	0.337101	0.265	0.151	8.5463e-74	0	S1pr1
Klf6	1.72546e-69	0.323721	0.618	0.486	2.78334e-65	0	Klf6
Klrc2	4.66204e-69	0.380204	0.267	0.158	7.52033e-65	0	Klrc2
Fam107b	4.82721e-69	0.297668	0.497	0.38	7.78677e-65	0	Fam107b
Il17ra	2.15044e-68	0.334643	0.337	0.224	3.46887e-64	0	Il17ra
Tmem71	8.75622e-68	0.309601	0.272	0.163	1.41247e-63	0	Tmem71
Cytip	1.02153e-67	0.294883	0.535	0.421	1.64783e-63	0	Cytip
Krtcap2	1.76539e-67	0.266495	0.678	0.591	2.84775e-63	0	Krtcap2
Nptn	1.36511e-66	0.318333	0.318	0.206	2.20206e-62	0	Nptn
Ccnd3	1.16969e-64	0.280308	0.586	0.491	1.88683e-60	0	Ccnd3
Tpst2	9.90376e-64	0.272066	0.587	0.481	1.59758e-59	0	Tpst2
Cmpk1	1.15051e-62	0.291684	0.434	0.32	1.85589e-58	0	Cmpk1
Txk	6.96424e-62	0.306438	0.47	0.353	1.1234e-57	0	Txk
Btg2	4.3196e-61	0.297509	0.613	0.52	6.96795e-57	0	Btg2
Msn	1.98323e-59	0.251255	0.681	0.608	3.19914e-55	0	Msn
Txnip	4.51536e-55	0.290692	0.458	0.354	7.28373e-51	0	Txnip
Sema4a	8.87388e-55	0.25987	0.27	0.169	1.43144e-50	0	Sema4a
Cyth4	3.64573e-53	0.27425	0.437	0.338	5.88093e-49	0	Cyth4
Mtpn	1.82803e-52	0.280682	0.384	0.286	2.94879e-48	0	Mtpn
Xrn2	1.69502e-49	0.284863	0.44	0.35	2.73424e-45	0	Xrn2
Gm10250	3.35005e-48	0.296897	0.328	0.233	5.40396e-44	0	Gm10250
Dnajc15	3.90093e-47	0.262726	0.509	0.415	6.29259e-43	0	Dnajc15
Kcnab2	4.43298e-47	0.276409	0.283	0.193	7.15084e-43	0	Kcnab2
Neat1	1.02649e-45	0.291943	0.36	0.272	1.65583e-41	0	Neat1
Adgre5	1.20334e-45	0.258648	0.405	0.311	1.94112e-41	0	Adgre5
Cdkn2d	1.99216e-45	0.270331	0.345	0.252	3.21356e-41	0	Cdkn2d
Prkcq	2.6425e-45	0.269123	0.421	0.332	4.26261e-41	0	Prkcq
Acp5	6.99243e-44	0.250679	0.535	0.451	1.12795e-39	0	Acp5
Itga4	1.452e-42	0.31064	0.623	0.562	2.34223e-38	0	Itga4
Stk38	3.31401e-41	0.283011	0.304	0.222	5.34583e-37	0	Stk38
Jak1	8.21337e-40	0.259317	0.635	0.586	1.3249e-35	0	Jak1
Lrrfip1	1.0169e-39	0.253481	0.485	0.409	1.64036e-35	0	Lrrfip1
Glud1	1.14034e-39	0.254341	0.346	0.263	1.83948e-35	0	Glud1
Ier5	1.51702e-35	0.311171	0.492	0.424	2.44711e-31	0	Ier5
Nfkbia	2.80424e-15	0.256928	0.582	0.551	4.52352e-11	0	Nfkbia
Cd7	0	1.88193	0.915	0.391	0	1	Cd7
Gzma	0	1.37468	0.721	0.504	0	1	Gzma
Cxcr6	0	1.26065	0.738	0.284	0	1	Cxcr6
Ccl4	0	1.13906	0.888	0.548	0	1	Ccl4
Rgs1	0	1.1385	0.738	0.393	0	1	Rgs1
Ccl3	0	1.12268	0.752	0.407	0	1	Ccl3
Cd160	0	0.987773	0.595	0.26	0	1	Cd160
Cd244	0	0.85331	0.312	0.058	0	1	Cd244
Cd3g	0	0.717403	0.992	0.973	0	1	Cd3g
Actn2	0	0.681265	0.26	0.052	0	1	Actn2
Sh2d2a	0	0.679829	0.708	0.517	0	1	Sh2d2a
2900026A02Rik	0	0.672281	0.252	0.037	0	1	2900026A02Rik
AW112010	0	0.645021	0.997	0.986	0	1	AW112010
Id2	0	0.625822	0.884	0.703	0	1	Id2
Ccl51	0	0.535058	0.999	0.975	0	1	Ccl5
Nkg71	0	0.438039	0.997	0.99	0	1	Nkg7
Abi3	6.98771e-307	0.698269	0.305	0.084	1.12719e-302	1	Abi3
Nr4a2	3.5678e-296	0.837353	0.542	0.287	5.75521e-292	1	Nr4a2
Hcst	1.4639e-272	0.414519	0.952	0.921	2.36142e-268	1	Hcst
Lag3	4.04254e-255	0.596077	0.704	0.509	6.52103e-251	1	Lag3
Gzmk	3.7479e-248	0.524466	0.758	0.551	6.04574e-244	1	Gzmk
Ptger4	2.69029e-243	0.651681	0.341	0.132	4.33971e-239	1	Ptger4
Cd8a	4.87073e-227	0.461449	0.863	0.794	7.85698e-223	1	Cd8a
Fasl	5.21066e-227	0.626594	0.402	0.182	8.40531e-223	1	Fasl
Cd3e	1.20772e-215	0.424373	0.928	0.892	1.94818e-211	1	Cd3e
Arl6ip1	2.75327e-206	0.422305	0.826	0.744	4.44129e-202	1	Arl6ip1
Gzmb1	2.17175e-200	0.518488	0.735	0.486	3.50325e-196	1	Gzmb
Gimap7	2.75024e-176	0.411475	0.792	0.692	4.43641e-172	1	Gimap7
Pfdn5	5.74643e-174	0.289494	0.944	0.939	9.26957e-170	1	Pfdn5
Ptpn18	3.12671e-152	0.308022	0.911	0.903	5.0437e-148	1	Ptpn18
Abcb9	3.68231e-137	0.563238	0.26	0.115	5.93993e-133	1	Abcb9
Cox8a	1.22852e-132	0.257733	0.94	0.934	1.98172e-128	1	Cox8a
Lax1	4.00985e-131	0.501293	0.445	0.296	6.46828e-127	1	Lax1
Pdcd1	2.04904e-130	0.472881	0.519	0.364	3.30531e-126	1	Pdcd1
Ptpn22	6.32308e-123	0.359553	0.741	0.684	1.01998e-118	1	Ptpn22
Vmp1	1.28508e-122	0.416776	0.695	0.62	2.07297e-118	1	Vmp1
Efhd2	2.81077e-122	0.448474	0.592	0.488	4.53406e-118	1	Efhd2
Mbnl1	3.80732e-116	0.325056	0.846	0.781	6.14159e-112	1	Mbnl1
Gimap6	2.51616e-94	0.254847	0.86	0.836	4.05882e-90	1	Gimap6
Dapk2	1.49434e-87	0.395797	0.271	0.15	2.41051e-83	1	Dapk2
Gimap1	6.74677e-87	0.291213	0.82	0.802	1.08832e-82	1	Gimap1
Glrx	5.59139e-86	0.419899	0.295	0.174	9.01948e-82	1	Glrx
Eif4a2	6.06361e-85	0.311616	0.7	0.654	9.78121e-81	1	Eif4a2
Rgs3	2.63484e-82	0.421075	0.332	0.217	4.25025e-78	1	Rgs3
Srsf5	3.51625e-79	0.304251	0.739	0.7	5.67206e-75	1	Srsf5
Nedd9	1.88431e-75	0.422648	0.272	0.166	3.03958e-71	1	Nedd9
Dusp2	6.31096e-70	0.384221	0.629	0.568	1.01802e-65	1	Dusp2
Tnfrsf1b	7.86679e-69	0.377039	0.307	0.202	1.26899e-64	1	Tnfrsf1b
Arhgap9	3.90511e-64	0.334737	0.524	0.458	6.29933e-60	1	Arhgap9
Plac8	3.48152e-60	0.362456	0.424	0.315	5.61603e-56	1	Plac8
Slc3a2	1.25501e-58	0.420343	0.528	0.468	2.02445e-54	1	Slc3a2
Prdx5	4.60003e-58	0.330629	0.535	0.486	7.42031e-54	1	Prdx5
Cst7	2.06365e-56	0.27286	0.657	0.631	3.32887e-52	1	Cst7
Pnrc1	6.18951e-56	0.283742	0.712	0.697	9.98431e-52	1	Pnrc1
Tox	1.16232e-55	0.271806	0.67	0.619	1.87494e-51	1	Tox
Lrrk1	4.52011e-53	0.365304	0.288	0.198	7.2914e-49	1	Lrrk1
Stk17b	1.25253e-51	0.275628	0.611	0.584	2.02046e-47	1	Stk17b
Rnaseh2c	3.508e-47	0.319723	0.465	0.407	5.65875e-43	1	Rnaseh2c
Tap2	5.91368e-47	0.308742	0.496	0.443	9.53935e-43	1	Tap2
Adam19	1.2599e-46	0.33966	0.388	0.312	2.03234e-42	1	Adam19
H2afj	2.77656e-46	0.251569	0.679	0.677	4.47886e-42	1	H2afj
Runx3	7.60268e-46	0.308227	0.505	0.454	1.22639e-41	1	Runx3
Sipa1	1.15292e-45	0.303634	0.485	0.435	1.85977e-41	1	Sipa1
Bcl2a1b	2.71731e-45	0.304848	0.504	0.45	4.38329e-41	1	Bcl2a1b
Ctsc	6.83714e-44	0.377221	0.347	0.276	1.1029e-39	1	Ctsc
Prkch	2.22762e-43	0.320304	0.451	0.397	3.59338e-39	1	Prkch
Gpr65	1.45605e-41	0.365337	0.264	0.191	2.34876e-37	1	Gpr65
Stard3nl	3.58346e-40	0.372118	0.3	0.23	5.78047e-36	1	Stard3nl
Serpina3g	1.15803e-38	0.380728	0.429	0.366	1.86802e-34	1	Serpina3g
Armc7	2.48417e-38	0.320566	0.283	0.21	4.00721e-34	1	Armc7
Serpinb6b	3.35533e-38	0.30272	0.356	0.286	5.41249e-34	1	Serpinb6b
Gm12216	9.85194e-37	0.318197	0.312	0.245	1.58922e-32	1	Gm12216
Vps37b	5.8462e-36	0.364191	0.286	0.219	9.43051e-32	1	Vps37b
Dtx1	3.51681e-34	0.309066	0.296	0.227	5.67297e-30	1	Dtx1
Fam189b	2.14974e-33	0.275685	0.483	0.45	3.46775e-29	1	Fam189b
Junb	2.9908e-32	0.256476	0.743	0.754	4.82445e-28	1	Junb
Gramd1a	3.23631e-32	0.319175	0.262	0.198	5.22049e-28	1	Gramd1a
Chsy1	5.80658e-32	0.285952	0.317	0.254	9.36659e-28	1	Chsy1
Tapbpl	1.0508e-30	0.293966	0.378	0.331	1.69504e-26	1	Tapbpl
Pla2g16	3.85608e-30	0.251612	0.503	0.491	6.22024e-26	1	Pla2g16
Il21r	5.65571e-30	0.289217	0.361	0.309	9.12323e-26	1	Il21r
Itpkb	8.04249e-25	0.29173	0.388	0.353	1.29733e-20	1	Itpkb
Foxn3	6.48219e-23	0.271361	0.269	0.219	1.04564e-18	1	Foxn3
Zap70	2.961e-21	0.254455	0.437	0.424	4.77638e-17	1	Zap70
Rnaset2b	5.36137e-21	0.30816	0.368	0.332	8.64843e-17	1	Rnaset2b
Mxd4	7.48473e-18	0.250453	0.311	0.273	1.20736e-13	1	Mxd4
Xcl1	0	1.67178	0.648	0.1	0	2	Xcl1
Slamf6	0	1.21741	0.712	0.194	0	2	Slamf6
Id3	0	1.09984	0.52	0.085	0	2	Id3
Ctla2a	0	0.957095	0.733	0.469	0	2	Ctla2a
Tcf7	0	0.911521	0.609	0.156	0	2	Tcf7
Tnfsf8	0	0.743757	0.375	0.111	0	2	Tnfsf8
Ms4a4c	0	0.735767	0.599	0.214	0	2	Ms4a4c
Cd9	0	0.730269	0.433	0.1	0	2	Cd9
Rpl35	0	0.617028	0.996	0.938	0	2	Rpl35
mt-Cytb	0	0.610113	0.989	0.878	0	2	mt-Cytb
mt-Nd4	0	0.58773	0.958	0.796	0	2	mt-Nd4
Ltb	0	0.561833	0.909	0.622	0	2	Ltb
Rpl15	0	0.558827	0.934	0.727	0	2	Rpl15
mt-Co3	0	0.530472	0.998	0.98	0	2	mt-Co3
mt-Nd1	0	0.529382	0.987	0.913	0	2	mt-Nd1
mt-Atp6	0	0.526791	1	0.992	0	2	mt-Atp6
Rps28	0	0.497222	0.998	0.968	0	2	Rps28
mt-Co1	0	0.491367	0.998	0.987	0	2	mt-Co1
Rps26	0	0.434973	0.979	0.9	0	2	Rps26
Rps2	0	0.433713	0.99	0.96	0	2	Rps2
Rpl36a	0	0.429671	0.985	0.958	0	2	Rpl36a
Rpl13	0	0.426667	1	0.999	0	2	Rpl13
Rps29	0	0.422426	1	0.999	0	2	Rps29
Rps18	0	0.420977	1	0.999	0	2	Rps18
Rpl6	0	0.408854	0.99	0.934	0	2	Rpl6
Rps19	0	0.397577	0.999	0.998	0	2	Rps19
Rplp0	0	0.37761	0.998	0.994	0	2	Rplp0
Rps7	0	0.342566	0.998	0.995	0	2	Rps7
Rpl21	0	0.330918	0.998	0.992	0	2	Rpl21
Rpl41	0	0.32784	1	0.999	0	2	Rpl41
Rps9	0	0.315206	0.998	0.994	0	2	Rps9
Rps6	9.62579e-304	0.315576	0.999	0.996	1.55274e-299	2	Rps6
2310001H17Rik	4.29105e-299	0.722911	0.576	0.284	6.92189e-295	2	2310001H17Rik
Itgb1	2.15229e-297	0.60993	0.673	0.365	3.47186e-293	2	Itgb1
Rpl18	3.49618e-297	0.285611	0.994	0.99	5.63969e-293	2	Rpl18
Crtam	8.17198e-295	0.535591	0.349	0.104	1.31822e-290	2	Crtam
Rps5	1.53643e-279	0.276514	0.999	0.998	2.47841e-275	2	Rps5
Rps27	3.50414e-279	0.810336	0.915	0.74	5.65254e-275	2	Rps27
Rps8	4.32588e-277	0.302236	0.997	0.993	6.97807e-273	2	Rps8
Il7r	3.17701e-267	0.561426	0.297	0.08	5.12483e-263	2	Il7r
Traf1	4.16505e-260	0.533734	0.588	0.302	6.71864e-256	2	Traf1
Rps20	7.21581e-258	0.399514	0.983	0.97	1.16398e-253	2	Rps20
Tspan32	2.05148e-252	0.734732	0.424	0.18	3.30925e-248	2	Tspan32
Rpl23a	4.88721e-251	0.557078	0.935	0.776	7.88356e-247	2	Rpl23a
Rpl35a	1.66318e-249	0.278629	0.998	0.995	2.68288e-245	2	Rpl35a
mt-Co2	1.21525e-243	0.342383	0.991	0.955	1.96032e-239	2	mt-Co2
Rpl3	9.92974e-242	0.256577	0.998	0.993	1.60177e-237	2	Rpl3
Rpl4	7.76155e-240	0.298516	0.995	0.985	1.25202e-235	2	Rpl4
Rpl10	1.11514e-238	0.631129	0.775	0.539	1.79883e-234	2	Rpl10
Rpl8	5.60593e-237	0.295868	0.997	0.99	9.04293e-233	2	Rpl8
Asap1	1.87907e-235	0.529026	0.429	0.182	3.03113e-231	2	Asap1
Rpsa	1.26566e-233	0.323707	0.992	0.981	2.04163e-229	2	Rpsa
Rpl9	1.40992e-233	0.48722	0.953	0.82	2.27434e-229	2	Rpl9
Rpl32	3.66175e-222	0.251518	1	0.999	5.90678e-218	2	Rpl32
Rpl29	1.5178e-221	0.299175	0.973	0.942	2.44836e-217	2	Rpl29
Cd28	8.56049e-221	0.477833	0.756	0.493	1.38089e-216	2	Cd28
mt-Nd2	1.32559e-215	0.464336	0.883	0.673	2.13831e-211	2	mt-Nd2
Rps27rt	2.59439e-211	0.476616	0.938	0.855	4.18501e-207	2	Rps27rt
Ly6e	6.06863e-204	0.382423	0.918	0.726	9.78931e-200	2	Ly6e
Limd2	1.07675e-203	0.377271	0.933	0.799	1.73691e-199	2	Limd2
Eef1g	3.03435e-199	0.344713	0.939	0.848	4.8947e-195	2	Eef1g
Gm10076	2.40805e-196	0.700383	0.68	0.448	3.88442e-192	2	Gm10076
Rplp1	2.80167e-192	0.282559	0.997	0.996	4.51937e-188	2	Rplp1
Cxcl10	1.08798e-187	0.428918	0.29	0.101	1.75503e-183	2	Cxcl10
Rps17	1.57751e-183	0.343769	0.973	0.946	2.54468e-179	2	Rps17
Icos	1.08805e-179	0.492795	0.342	0.143	1.75513e-175	2	Icos
Gpr183	5.40447e-166	0.421446	0.283	0.106	8.71795e-162	2	Gpr183
Kcnn4	1.3372e-165	0.424436	0.451	0.232	2.15703e-161	2	Kcnn4
Samd3	1.27412e-163	0.389246	0.312	0.125	2.05528e-159	2	Samd3
Pou2f2	5.01396e-160	0.482523	0.459	0.245	8.08802e-156	2	Pou2f2
Gm2000	2.94122e-158	0.487177	0.479	0.262	4.74448e-154	2	Gm2000
Emb	2.45785e-155	0.387632	0.426	0.212	3.96476e-151	2	Emb
Rpl23	4.69283e-152	0.257041	0.996	0.993	7.57e-148	2	Rpl23
Nrp1	1.88306e-151	0.386568	0.284	0.112	3.03757e-147	2	Nrp1
Gm8730	1.18019e-149	0.393535	0.774	0.679	1.90377e-145	2	Gm8730
Rpl28	8.25273e-149	0.280003	0.966	0.951	1.33125e-144	2	Rpl28
Rps25	8.62722e-148	0.25047	0.987	0.98	1.39166e-143	2	Rps25
Rpl31	1.17884e-146	0.324251	0.977	0.956	1.90159e-142	2	Rpl31
Rpl27	2.7489e-142	0.481319	0.716	0.526	4.43425e-138	2	Rpl27
Rps12	5.00929e-139	0.541444	0.59	0.369	8.08048e-135	2	Rps12
Nek7	5.22296e-134	0.379498	0.349	0.171	8.42516e-130	2	Nek7
Eef1b2	2.49998e-133	0.303636	0.874	0.788	4.03272e-129	2	Eef1b2
Fau	4.19929e-130	0.461291	0.689	0.488	6.77387e-126	2	Fau
Tespa1	9.41568e-127	0.360082	0.323	0.154	1.51884e-122	2	Tespa1
Uba52	2.42661e-124	0.432904	0.63	0.428	3.91437e-120	2	Uba52
Zfp36l1	1.29238e-122	0.38207	0.378	0.197	2.08474e-118	2	Zfp36l1
Wdr89	1.81289e-120	0.358548	0.781	0.629	2.92438e-116	2	Wdr89
Clec2i	3.26922e-114	0.359252	0.334	0.169	5.27358e-110	2	Clec2i
Kcnq1ot1	5.79695e-113	0.400333	0.296	0.141	9.35106e-109	2	Kcnq1ot1
Rpl22l1	2.58656e-112	0.276801	0.965	0.928	4.17239e-108	2	Rpl22l1
Dennd2d	5.73957e-111	0.316607	0.287	0.134	9.2585e-107	2	Dennd2d
Shisa5	1.48962e-110	0.259139	0.991	0.956	2.4029e-106	2	Shisa5
Ddit4	3.86278e-109	0.386387	0.336	0.177	6.23105e-105	2	Ddit4
BC021614	1.52602e-106	0.377003	0.279	0.133	2.46162e-102	2	BC021614
Sh2d1a	2.94731e-105	0.3468	0.75	0.584	4.75431e-101	2	Sh2d1a
Rpl23a-ps3	4.66257e-102	0.334146	0.759	0.667	7.52119e-98	2	Rpl23a-ps3
Tnfaip8	5.14755e-101	0.337233	0.437	0.264	8.30351e-97	2	Tnfaip8
Rpl6l	3.388e-100	0.339328	0.664	0.509	5.46519e-96	2	Rpl6l
Gm9493	2.16549e-93	0.3035	0.825	0.72	3.49315e-89	2	Gm9493
Ptpn11	4.44108e-93	0.311647	0.29	0.15	7.16391e-89	2	Ptpn11
mt-Nd3	2.2052e-92	0.321773	0.563	0.38	3.55721e-88	2	mt-Nd3
Slc25a4	1.49226e-90	0.284448	0.612	0.426	2.40716e-86	2	Slc25a4
Rpl13-ps3	3.36743e-89	0.330681	0.595	0.435	5.43199e-85	2	Rpl13-ps3
Ptpn6	1.0789e-88	0.275177	0.388	0.226	1.74037e-84	2	Ptpn6
Rpl12	1.18279e-86	0.263145	0.957	0.962	1.90796e-82	2	Rpl12
Spint2	1.33641e-86	0.282727	0.337	0.185	2.15577e-82	2	Spint2
Gm11808	5.49775e-84	0.252959	0.853	0.714	8.86842e-80	2	Gm11808
mt-Nd5	1.50663e-81	0.31088	0.486	0.325	2.43034e-77	2	mt-Nd5
Fam162a	5.72728e-80	0.28682	0.28	0.148	9.23867e-76	2	Fam162a
Hif1a	1.49093e-79	0.298475	0.356	0.21	2.40502e-75	2	Hif1a
Elk3	2.54927e-78	0.299311	0.307	0.173	4.11222e-74	2	Elk3
Ikzf2	1.197e-74	0.309015	0.359	0.214	1.93089e-70	2	Ikzf2
Lamp1	5.29997e-74	0.266409	0.424	0.269	8.54937e-70	2	Lamp1
Tspan3	6.87981e-71	0.265694	0.357	0.213	1.10978e-66	2	Tspan3
Ifnar2	9.36219e-71	0.267682	0.3	0.172	1.51021e-66	2	Ifnar2
Arap2	1.95948e-70	0.300655	0.362	0.226	3.16083e-66	2	Arap2
Dguok	1.52177e-65	0.256268	0.401	0.257	2.45476e-61	2	Dguok
B4galnt1	3.5992e-62	0.255715	0.781	0.654	5.80586e-58	2	B4galnt1
Rps26-ps1	1.28933e-61	0.263841	0.361	0.228	2.07983e-57	2	Rps26-ps1
Batf	4.52159e-58	0.321132	0.516	0.376	7.29377e-54	2	Batf
Gm10020	5.907e-58	0.251206	0.375	0.243	9.52858e-54	2	Gm10020
Dgkz	7.84338e-50	0.255497	0.317	0.208	1.26522e-45	2	Dgkz
Rpl10-ps3	3.23297e-46	0.274924	0.511	0.399	5.21511e-42	2	Rpl10-ps3
Eomes	5.67217e-43	0.266862	0.395	0.284	9.14978e-39	2	Eomes
Gm10073	8.88884e-43	0.25598	0.77	0.725	1.43386e-38	2	Gm10073
Isg15	0	1.94215	0.955	0.353	0	3	Isg15
Ifit3	0	1.87422	0.932	0.254	0	3	Ifit3
Ifit1	0	1.86513	0.861	0.18	0	3	Ifit1
Rsad2	0	1.41584	0.578	0.067	0	3	Rsad2
Usp18	0	1.39629	0.822	0.249	0	3	Usp18
Isg20	0	1.27116	0.641	0.142	0	3	Isg20
Stat1	0	1.1903	0.914	0.468	0	3	Stat1
Ifit3b	0	1.15977	0.547	0.077	0	3	Ifit3b
Mx1	0	1.08064	0.498	0.074	0	3	Mx1
Iigp1	0	0.975194	0.386	0.055	0	3	Iigp1
Cmpk2	0	0.903296	0.415	0.059	0	3	Cmpk2
Ifih1	0	0.8806	0.475	0.09	0	3	Ifih1
Oasl2	0	0.871278	0.372	0.043	0	3	Oasl2
Oasl1	1.56121e-299	0.723162	0.369	0.053	2.51839e-295	3	Oasl1
Zbp1	3.14831e-298	1.13254	0.829	0.361	5.07855e-294	3	Zbp1
Irf7	3.36481e-298	1.13388	0.897	0.452	5.42777e-294	3	Irf7
Cxcl101	5.02886e-272	1.6729	0.528	0.129	8.11206e-268	3	Cxcl10
Bst2	5.6787e-271	1.15046	0.883	0.481	9.16031e-267	3	Bst2
Phf11b	3.04861e-265	1.13389	0.816	0.374	4.91771e-261	3	Phf11b
Oas3	2.91737e-244	0.822501	0.488	0.12	4.70601e-240	3	Oas3
Rtp4	6.41531e-241	0.932343	0.829	0.366	1.03485e-236	3	Rtp4
Ifi203	6.20514e-240	0.97138	0.922	0.594	1.00095e-235	3	Ifi203
Herc6	1.04214e-233	0.899189	0.569	0.171	1.68108e-229	3	Herc6
Samhd1	3.86308e-229	1.17616	0.819	0.445	6.23153e-225	3	Samhd1
Tor3a	1.20115e-228	0.813467	0.464	0.111	1.93758e-224	3	Tor3a
Mndal	2.35636e-220	0.886705	0.91	0.621	3.80104e-216	3	Mndal
Igtp	9.88216e-220	0.927533	0.617	0.21	1.59409e-215	3	Igtp
Trim30a	1.37794e-214	0.976881	0.723	0.312	2.22276e-210	3	Trim30a
Dhx58	1.22625e-213	0.658839	0.407	0.088	1.97807e-209	3	Dhx58
Daxx	1.81325e-212	0.855329	0.555	0.171	2.92496e-208	3	Daxx
Ddx60	3.45615e-211	0.793233	0.428	0.103	5.57512e-207	3	Ddx60
Ifi27l2a	2.76579e-207	0.722299	0.998	0.961	4.46149e-203	3	Ifi27l2a
Ifit1bl1	1.29564e-201	0.911189	0.608	0.216	2.08999e-197	3	Ifit1bl1
Trafd1	1.68991e-200	0.797084	0.516	0.153	2.72599e-196	3	Trafd1
Ifi47	3.46259e-199	0.921749	0.817	0.428	5.5855e-195	3	Ifi47
Ly6a	5.85011e-199	0.869745	0.942	0.696	9.43682e-195	3	Ly6a
Slfn8	2.34904e-195	0.844697	0.548	0.18	3.78924e-191	3	Slfn8
Xaf1	3.78932e-195	0.818129	0.732	0.321	6.11256e-191	3	Xaf1
Slfn5	5.7272e-183	0.98878	0.294	0.056	9.23854e-179	3	Slfn5
Oas1a	2.30476e-176	0.797169	0.578	0.207	3.7178e-172	3	Oas1a
Ifi35	2.40215e-173	0.804729	0.742	0.362	3.8749e-169	3	Ifi35
Gbp7	1.31141e-169	0.889683	0.647	0.284	2.11544e-165	3	Gbp7
Ube2l6	2.87445e-163	0.755889	0.421	0.116	4.63678e-159	3	Ube2l6
Eif2ak2	1.00739e-162	0.747473	0.414	0.119	1.62503e-158	3	Eif2ak2
Slfn1	7.2684e-161	0.850863	0.666	0.305	1.17247e-156	3	Slfn1
Parp9	6.30601e-159	0.698284	0.477	0.155	1.01722e-154	3	Parp9
Gbp9	1.2433e-157	0.72587	0.446	0.138	2.00556e-153	3	Gbp9
Gbp2	4.86869e-154	0.830941	0.468	0.154	7.85368e-150	3	Gbp2
Pyhin1	1.19101e-153	0.887265	0.533	0.202	1.92122e-149	3	Pyhin1
Pml	1.78996e-151	0.658771	0.443	0.138	2.88739e-147	3	Pml
Stat2	4.84736e-151	0.579145	0.344	0.085	7.81927e-147	3	Stat2
Parp14	5.83607e-150	0.832416	0.539	0.21	9.41417e-146	3	Parp14
Rnf213	2.63477e-148	0.723191	0.515	0.187	4.25015e-144	3	Rnf213
Ppa1	1.1771e-145	0.717426	0.409	0.124	1.89877e-141	3	Ppa1
Phf11a	5.19051e-144	0.627181	0.381	0.107	8.37282e-140	3	Phf11a
Irgm1	1.25049e-143	0.711924	0.5	0.175	2.01716e-139	3	Irgm1
Phf11c	2.68149e-141	0.677837	0.484	0.171	4.32551e-137	3	Phf11c
Lgals3bp	1.30364e-135	0.725164	0.64	0.299	2.10289e-131	3	Lgals3bp
Trim30d	1.60143e-127	0.58857	0.368	0.111	2.58326e-123	3	Trim30d
Dtx3l	2.07612e-124	0.664057	0.482	0.186	3.34899e-120	3	Dtx3l
Phf11d	6.09162e-124	0.647297	0.358	0.107	9.82639e-120	3	Phf11d
Gbp3	9.54882e-120	0.587615	0.33	0.095	1.54032e-115	3	Gbp3
Gbp4	4.05704e-118	0.69124	0.493	0.2	6.5444e-114	3	Gbp4
Ly6e1	5.50871e-118	0.543557	0.958	0.767	8.8861e-114	3	Ly6e
Ddx58	3.50111e-117	0.651307	0.462	0.176	5.64765e-113	3	Ddx58
Naa20	2.03552e-114	0.64893	0.564	0.25	3.2835e-110	3	Naa20
Gm4955	1.27966e-111	0.76679	0.581	0.285	2.06422e-107	3	Gm4955
Pydc4	6.8657e-107	0.679911	0.456	0.179	1.10751e-102	3	Pydc4
BC094916	2.11779e-105	0.64527	0.389	0.137	3.4162e-101	3	BC094916
Ms4a4b1	7.18504e-105	0.420567	1	0.977	1.15902e-100	3	Ms4a4b
Ms4a4c1	4.07579e-101	0.881459	0.58	0.303	6.57465e-97	3	Ms4a4c
Pydc3	2.31332e-98	0.601111	0.288	0.084	3.73161e-94	3	Pydc3
Smchd1	2.60319e-97	0.713552	0.625	0.352	4.19921e-93	3	Smchd1
Shisa51	1.17461e-96	0.441153	0.996	0.964	1.89476e-92	3	Shisa5
Nt5c3	9.81212e-93	0.671811	0.447	0.19	1.58279e-88	3	Nt5c3
BC147527	5.70658e-91	0.479054	0.341	0.118	9.20529e-87	3	BC147527
Sp100	1.74691e-89	0.488548	0.897	0.711	2.81793e-85	3	Sp100
Mov10	3.2458e-88	0.398566	0.263	0.076	5.2358e-84	3	Mov10
H2-T22	9.66671e-85	0.551551	0.864	0.678	1.55934e-80	3	H2-T22
Trim25	1.56679e-84	0.542687	0.45	0.199	2.5274e-80	3	Trim25
Samd9l	1.2008e-81	0.620832	0.443	0.203	1.93701e-77	3	Samd9l
Tapbp	9.26868e-80	0.538775	0.783	0.543	1.49513e-75	3	Tapbp
Aftph	1.72365e-79	0.485417	0.336	0.124	2.78042e-75	3	Aftph
Sp110	3.79867e-79	0.533168	0.746	0.515	6.12763e-75	3	Sp110
Gm8953	3.51723e-72	0.454635	0.268	0.089	5.67365e-68	3	Gm8953
Ctss	1.51813e-71	0.52262	0.61	0.351	2.44889e-67	3	Ctss
9930111J21Rik2	3.92723e-70	0.695733	0.482	0.254	6.33501e-66	3	9930111J21Rik2
Casp4	2.07579e-68	0.484589	0.306	0.116	3.34846e-64	3	Casp4
Psmb8	7.66344e-68	0.315572	0.986	0.941	1.23619e-63	3	Psmb8
Epsti1	1.72691e-67	0.479213	0.799	0.593	2.78568e-63	3	Epsti1
Socs1	1.99627e-67	0.582689	0.403	0.184	3.22019e-63	3	Socs1
Serpina3g1	6.32031e-67	0.595171	0.619	0.369	1.01953e-62	3	Serpina3g
Cd47	1.19503e-66	0.471746	0.822	0.625	1.9277e-62	3	Cd47
Asb13	5.07953e-65	0.359379	0.269	0.095	8.19379e-61	3	Asb13
Apobec3	7.1477e-65	0.441279	0.855	0.653	1.15299e-60	3	Apobec3
Lgals9	9.83485e-65	0.473617	0.451	0.223	1.58646e-60	3	Lgals9
Slfn2	1.06902e-63	0.447945	0.859	0.692	1.72444e-59	3	Slfn2
Psmb10	1.32419e-63	0.481973	0.803	0.609	2.13606e-59	3	Psmb10
Chmp4b	4.36102e-63	0.459898	0.694	0.475	7.03476e-59	3	Chmp4b
Parp10	8.47759e-62	0.379288	0.296	0.114	1.36752e-57	3	Parp10
Zufsp	1.20829e-61	0.526596	0.294	0.119	1.9491e-57	3	Zufsp
Mitd1	2.04959e-61	0.457225	0.488	0.255	3.30619e-57	3	Mitd1
Nmi	6.80403e-60	0.472927	0.577	0.342	1.09756e-55	3	Nmi
Ddx24	1.84327e-59	0.476103	0.713	0.504	2.97338e-55	3	Ddx24
1600014C10Rik	2.78134e-59	0.427845	0.345	0.15	4.48658e-55	3	1600014C10Rik
Etnk1	2.81141e-56	0.492665	0.353	0.166	4.53508e-52	3	Etnk1
Ccnd2	5.98428e-56	0.45484	0.769	0.563	9.65325e-52	3	Ccnd2
Tor1aip1	1.17889e-54	0.442998	0.472	0.255	1.90167e-50	3	Tor1aip1
Trim34a	5.41725e-54	0.412273	0.34	0.156	8.73856e-50	3	Trim34a
Casp8	7.10539e-54	0.447295	0.5	0.28	1.14617e-49	3	Casp8
Aida	7.96075e-52	0.379062	0.303	0.13	1.28415e-47	3	Aida
Ltb1	1.92139e-50	0.38889	0.869	0.69	3.09939e-46	3	Ltb
Plac81	7.93041e-50	0.849253	0.521	0.334	1.27925e-45	3	Plac8
Gbp8	1.33546e-49	0.369823	0.308	0.137	2.15423e-45	3	Gbp8
Dpp4	4.58458e-49	0.381727	0.326	0.151	7.39538e-45	3	Dpp4
H2-T23	1.05908e-45	0.411022	0.853	0.692	1.70839e-41	3	H2-T23
Phip	6.03224e-44	0.407252	0.462	0.268	9.7306e-40	3	Phip
Tap1	3.86179e-42	0.377457	0.715	0.524	6.22945e-38	3	Tap1
Cnp	8.72779e-42	0.408879	0.56	0.365	1.40788e-37	3	Cnp
Trim12a	1.11738e-41	0.390333	0.642	0.436	1.80244e-37	3	Trim12a
Psmb9	1.86658e-41	0.348719	0.81	0.64	3.01098e-37	3	Psmb9
Trim12c	1.62287e-40	0.408024	0.418	0.238	2.61785e-36	3	Trim12c
Ms4a6b	3.19108e-40	0.265555	0.968	0.896	5.14753e-36	3	Ms4a6b
Evl	1.92267e-37	0.35515	0.579	0.38	3.10146e-33	3	Evl
Zcchc11	5.12379e-37	0.410267	0.398	0.23	8.26518e-33	3	Zcchc11
Psme1	9.15894e-37	0.286465	0.88	0.763	1.47743e-32	3	Psme1
Pttg1	2.18776e-36	0.366001	0.599	0.404	3.52907e-32	3	Pttg1
Cd86	2.94188e-36	0.322544	0.26	0.12	4.74555e-32	3	Cd86
Ehd3	7.47503e-36	0.376439	0.324	0.171	1.2058e-31	3	Ehd3
Usp25	2.37325e-35	0.389239	0.37	0.21	3.8283e-31	3	Usp25
Trim56	2.56719e-35	0.339915	0.306	0.158	4.14113e-31	3	Trim56
Cd69	3.38298e-35	0.404219	0.546	0.355	5.45709e-31	3	Cd69
Rnf114	3.5726e-35	0.335644	0.463	0.279	5.76296e-31	3	Rnf114
AW1120101	7.03731e-35	0.273881	0.998	0.988	1.13519e-30	3	AW112010
Uba7	1.3742e-33	0.260926	0.255	0.12	2.21672e-29	3	Uba7
2810474O19Rik	1.43346e-32	0.386788	0.47	0.3	2.31232e-28	3	2810474O19Rik
Ogfr	6.12097e-30	0.317867	0.393	0.233	9.87374e-26	3	Ogfr
Pla2g161	9.28147e-30	0.345206	0.641	0.485	1.49719e-25	3	Pla2g16
Il10ra	1.64631e-29	0.3694	0.356	0.209	2.65566e-25	3	Il10ra
Tspan31	1.67772e-29	0.340712	0.4	0.243	2.70633e-25	3	Tspan3
Zc3hav1	8.70917e-29	0.32143	0.523	0.364	1.40488e-24	3	Zc3hav1
Irf9	3.89201e-28	0.307194	0.425	0.265	6.27821e-24	3	Irf9
Max	1.51225e-27	0.316992	0.437	0.28	2.43941e-23	3	Max
Map2k1	4.14284e-27	0.271808	0.271	0.143	6.68282e-23	3	Map2k1
Vars	4.86009e-27	0.278405	0.279	0.15	7.83981e-23	3	Vars
Peli1	1.62441e-26	0.318741	0.514	0.356	2.62034e-22	3	Peli1
2005-03-01	6.70504e-26	0.317384	0.344	0.206	1.08159e-21	3	2005-03-01
Fam111a	1.18548e-25	0.311898	0.325	0.191	1.9123e-21	3	Fam111a
Keap1	1.26987e-25	0.26485	0.353	0.211	2.04843e-21	3	Keap1
Tspo1	1.97211e-25	0.261541	0.862	0.762	3.18121e-21	3	Tspo
Tbc1d1	6.11759e-25	0.291248	0.314	0.184	9.86829e-21	3	Tbc1d1
Hspa5	4.26879e-24	0.278747	0.762	0.635	6.88598e-20	3	Hspa5
Cnot6l	4.45032e-24	0.288026	0.454	0.308	7.17881e-20	3	Cnot6l
Psme2b	9.11152e-24	0.298053	0.393	0.25	1.46978e-19	3	Psme2b
Lag31	1.83279e-22	0.279218	0.71	0.555	2.95647e-18	3	Lag3
Gramd3	5.32322e-22	0.269932	0.372	0.237	8.58689e-18	3	Gramd3
Casp1	6.68136e-22	0.294467	0.386	0.251	1.07777e-17	3	Casp1
Prrc2c	1.31763e-18	0.301085	0.526	0.402	2.12546e-14	3	Prrc2c
Arf4	6.85217e-18	0.253219	0.543	0.415	1.10532e-13	3	Arf4
Irf2	1.77558e-17	0.261516	0.535	0.41	2.86419e-13	3	Irf2
Emb1	3.06352e-17	0.250656	0.386	0.263	4.94176e-13	3	Emb
Clec2d	1.14624e-16	0.264993	0.431	0.308	1.84899e-12	3	Clec2d
Mycbp2	1.0874e-15	0.250269	0.455	0.336	1.75408e-11	3	Mycbp2
Sepw1	9.26855e-14	0.262852	0.743	0.72	1.49511e-09	3	Sepw1
Gm42418	5.67236e-05	0.320206	0.355	0.298	0.915008	3	Gm42418
Stmn1	0	2.22521	0.923	0.132	0	4	Stmn1
Hmgb2	0	1.92514	0.996	0.716	0	4	Hmgb2
Birc5	0	1.65451	0.636	0.023	0	4	Birc5
2810417H13Rik	0	1.61606	0.522	0.018	0	4	2810417H13Rik
Ccnb2	0	1.49225	0.583	0.012	0	4	Ccnb2
Cenpa	0	1.46415	0.611	0.114	0	4	Cenpa
Ube2c	0	1.40732	0.482	0.018	0	4	Ube2c
Cks1b	0	1.39198	0.701	0.038	0	4	Cks1b
Hmgn2	0	1.36611	0.868	0.222	0	4	Hmgn2
Lmnb1	0	1.20242	0.771	0.128	0	4	Lmnb1
Rrm2	0	1.15282	0.45	0.02	0	4	Rrm2
Mki67	0	1.14834	0.475	0.026	0	4	Mki67
Cdca8	0	1.11422	0.531	0.02	0	4	Cdca8
Hist1h1b	0	1.11026	0.263	0.016	0	4	Hist1h1b
Hist1h2ap	0	1.10705	0.305	0.017	0	4	Hist1h2ap
Cdc20	0	0.990106	0.392	0.017	0	4	Cdc20
Cdca3	0	0.929142	0.491	0.011	0	4	Cdca3
Ccna2	0	0.922926	0.402	0.005	0	4	Ccna2
Hist1h2ae	0	0.912592	0.288	0.018	0	4	Hist1h2ae
Smc2	0	0.881085	0.57	0.091	0	4	Smc2
Mcm5	0	0.869799	0.604	0.065	0	4	Mcm5
Lig1	0	0.851681	0.518	0.049	0	4	Lig1
Cenpf	0	0.851211	0.328	0.006	0	4	Cenpf
Spc24	0	0.846943	0.494	0.014	0	4	Spc24
Mcm3	0	0.84412	0.577	0.083	0	4	Mcm3
Asf1b	0	0.829638	0.515	0.038	0	4	Asf1b
Nusap1	0	0.828212	0.336	0.008	0	4	Nusap1
Tpx2	0	0.826237	0.404	0.008	0	4	Tpx2
Cdk1	0	0.803233	0.398	0.021	0	4	Cdk1
Mcm7	0	0.799569	0.586	0.086	0	4	Mcm7
Cenpw	0	0.762005	0.615	0.068	0	4	Cenpw
Gmnn	0	0.749926	0.543	0.082	0	4	Gmnn
Cenpe	0	0.698297	0.352	0.01	0	4	Cenpe
Cdkn3	0	0.684224	0.385	0.008	0	4	Cdkn3
Ccnb1	0	0.675034	0.322	0.01	0	4	Ccnb1
Knstrn	0	0.658407	0.411	0.032	0	4	Knstrn
Hells	0	0.648249	0.463	0.059	0	4	Hells
Fbxo5	0	0.634356	0.29	0.016	0	4	Fbxo5
Tacc3	0	0.59733	0.413	0.019	0	4	Tacc3
Kif22	0	0.590432	0.348	0.012	0	4	Kif22
Pmf1	0	0.588249	0.527	0.074	0	4	Pmf1
Rrm1	0	0.586536	0.457	0.046	0	4	Rrm1
Tk1	0	0.584954	0.37	0.018	0	4	Tk1
Hmmr	0	0.565774	0.259	0.002	0	4	Hmmr
Prim1	0	0.56561	0.402	0.034	0	4	Prim1
Nrm	0	0.565012	0.432	0.052	0	4	Nrm
Mad2l1	0	0.542755	0.419	0.04	0	4	Mad2l1
Kif23	0	0.539498	0.299	0.014	0	4	Kif23
1500009L16Rik	0	0.532103	0.385	0.04	0	4	1500009L16Rik
Tcf19	0	0.499149	0.297	0.02	0	4	Tcf19
Cit	0	0.498956	0.348	0.032	0	4	Cit
Uhrf1	0	0.498318	0.315	0.013	0	4	Uhrf1
Hmgb3	0	0.487114	0.379	0.036	0	4	Hmgb3
Spc25	0	0.485965	0.281	0.015	0	4	Spc25
Plk1	0	0.478411	0.269	0.006	0	4	Plk1
Cenpm	0	0.432716	0.317	0.007	0	4	Cenpm
Aurkb	0	0.419916	0.251	0.006	0	4	Aurkb
Cdca7	0	0.418666	0.287	0.016	0	4	Cdca7
Dlgap5	0	0.418054	0.287	0.018	0	4	Dlgap5
Rad51	0	0.408356	0.287	0.008	0	4	Rad51
Dhfr	0	0.408253	0.293	0.021	0	4	Dhfr
E2f1	0	0.402177	0.269	0.009	0	4	E2f1
2610318N02Rik	0	0.388319	0.287	0.011	0	4	2610318N02Rik
Cep55	0	0.385153	0.269	0.005	0	4	Cep55
Fignl1	0	0.383532	0.294	0.008	0	4	Fignl1
Chaf1a	0	0.377389	0.283	0.013	0	4	Chaf1a
Gins2	0	0.321589	0.253	0.014	0	4	Gins2
Clspn	2.30536e-302	0.467283	0.274	0.02	3.71878e-298	4	Clspn
H2afz	5.39422e-297	1.21046	0.997	0.851	8.70141e-293	4	H2afz
Tyms	9.1011e-296	0.66913	0.518	0.079	1.4681e-291	4	Tyms
Ptma	4.00677e-293	1.07543	0.999	0.93	6.46333e-289	4	Ptma
Fkbp2	1.1699e-283	0.662196	0.646	0.124	1.88717e-279	4	Fkbp2
Prc1	1.92212e-282	0.612002	0.306	0.028	3.10057e-278	4	Prc1
Ndc80	1.66091e-281	0.348082	0.256	0.018	2.67921e-277	4	Ndc80
Tipin	1.28142e-280	0.658835	0.552	0.093	2.06706e-276	4	Tipin
Ncapd2	4.8152e-279	0.376561	0.337	0.034	7.7674e-275	4	Ncapd2
Mcm2	7.39597e-273	0.585315	0.482	0.073	1.19304e-268	4	Mcm2
Diaph3	3.33736e-267	0.343615	0.272	0.023	5.3835e-263	4	Diaph3
Lockd	5.42393e-259	0.796283	0.611	0.126	8.74933e-255	4	Lockd
Rnaseh2b	1.88533e-253	0.495681	0.476	0.076	3.04123e-249	4	Rnaseh2b
Dut	1.48299e-252	1.00948	0.84	0.275	2.39221e-248	4	Dut
Top2a	1.94925e-251	1.20887	0.53	0.103	3.14433e-247	4	Top2a
Rfc5	3.26743e-249	0.429038	0.42	0.059	5.27069e-245	4	Rfc5
Fen1	1.04374e-243	0.497159	0.462	0.073	1.68365e-239	4	Fen1
Orc6	3.92915e-243	0.445481	0.389	0.053	6.33812e-239	4	Orc6
Ran	2.3761e-238	0.961559	0.985	0.632	3.83289e-234	4	Ran
Ppia	1.69047e-229	0.616307	1	0.982	2.7269e-225	4	Ppia
Rfc4	7.54658e-229	0.408487	0.373	0.051	1.21734e-224	4	Rfc4
Tmpo	1.72036e-228	0.894951	0.738	0.215	2.77511e-224	4	Tmpo
Cks2	1.01031e-226	1.03783	0.663	0.174	1.62974e-222	4	Cks2
Anp32e	1.46521e-222	0.815765	0.774	0.232	2.36353e-218	4	Anp32e
Mcm4	1.90785e-215	0.516748	0.501	0.096	3.07755e-211	4	Mcm4
Chaf1b	8.27933e-214	0.325579	0.32	0.04	1.33554e-209	4	Chaf1b
Hmgb1	4.79906e-213	0.93666	0.978	0.716	7.74136e-209	4	Hmgb1
Ccdc34	2.40061e-210	0.438446	0.34	0.047	3.87243e-206	4	Ccdc34
Incenp	3.11608e-207	0.554024	0.392	0.064	5.02655e-203	4	Incenp
Banf1	1.46692e-203	0.701287	0.784	0.244	2.36629e-199	4	Banf1
Anapc15	4.34065e-203	0.367958	0.392	0.062	7.00191e-199	4	Anapc15
Plp2	4.97453e-203	0.407679	0.447	0.08	8.02441e-199	4	Plp2
Hmgn5	2.01921e-198	0.506804	0.536	0.114	3.25719e-194	4	Hmgn5
Pcna	2.47236e-198	0.724276	0.605	0.151	3.98816e-194	4	Pcna
Crip11	6.59566e-197	0.844805	0.997	0.949	1.06395e-192	4	Crip1
Lsm2	8.62897e-195	0.514926	0.626	0.151	1.39194e-190	4	Lsm2
Dctpp1	3.85411e-189	0.417117	0.45	0.085	6.21707e-185	4	Dctpp1
Csrp1	2.59386e-186	0.469059	0.564	0.128	4.18416e-182	4	Csrp1
Lgals11	9.82978e-184	0.99692	0.985	0.796	1.58564e-179	4	Lgals1
Rfc3	5.01347e-183	0.393525	0.389	0.067	8.08723e-179	4	Rfc3
E2f2	3.98346e-178	0.310802	0.293	0.041	6.42572e-174	4	E2f2
Pih1d1	2.44824e-177	0.398395	0.469	0.096	3.94926e-173	4	Pih1d1
Vim1	5.30631e-177	0.927169	0.953	0.492	8.5596e-173	4	Vim
Dbi	1.06442e-174	0.721334	0.893	0.384	1.71701e-170	4	Dbi
Alyref	1.7808e-173	0.512863	0.564	0.14	2.8726e-169	4	Alyref
Ppil1	6.53726e-173	0.44702	0.516	0.117	1.05453e-168	4	Ppil1
Nasp	2.32435e-171	0.542776	0.544	0.135	3.74941e-167	4	Nasp
Calm11	2.82517e-169	0.614381	0.994	0.901	4.55728e-165	4	Calm1
H2afv	1.10424e-168	0.904678	0.929	0.516	1.78125e-164	4	H2afv
Mcm6	2.22195e-160	0.708536	0.663	0.216	3.58423e-156	4	Mcm6
Cfl1	1.23014e-159	0.55613	0.996	0.945	1.98433e-155	4	Cfl1
Ddx39	1.67532e-159	0.560119	0.7	0.215	2.70246e-155	4	Ddx39
Tpm4	6.86804e-156	0.648089	0.762	0.269	1.10788e-151	4	Tpm4
Anp32b	9.09498e-156	0.776393	0.935	0.55	1.46711e-151	4	Anp32b
Anxa21	1.43401e-155	0.827525	0.859	0.409	2.3132e-151	4	Anxa2
Pold1	2.0575e-155	0.256084	0.272	0.039	3.31896e-151	4	Pold1
Dek	1.00072e-152	0.815126	0.854	0.389	1.61426e-148	4	Dek
Dnmt1	1.9591e-152	0.492466	0.447	0.105	3.16023e-148	4	Dnmt1
Cbx5	5.44653e-152	0.381743	0.361	0.07	8.7858e-148	4	Cbx5
Gapdh	6.64305e-152	0.668022	0.975	0.773	1.07159e-147	4	Gapdh
Anapc5	3.21415e-151	0.53928	0.713	0.229	5.18475e-147	4	Anapc5
Fxn	6.50419e-148	0.28062	0.325	0.057	1.04919e-143	4	Fxn
Haus4	1.09053e-147	0.340061	0.408	0.085	1.75913e-143	4	Haus4
Fabp5	3.02878e-147	0.329414	0.318	0.056	4.88573e-143	4	Fabp5
Tuba1b	7.96325e-147	1.41096	0.824	0.403	1.28455e-142	4	Tuba1b
Usp1	2.02265e-145	0.430713	0.524	0.135	3.26273e-141	4	Usp1
H2afx	4.74282e-145	0.995371	0.556	0.166	7.65064e-141	4	H2afx
Ywhah	3.6006e-144	0.710675	0.928	0.496	5.80813e-140	4	Ywhah
Wdr76	9.75664e-143	0.293995	0.288	0.048	1.57384e-138	4	Wdr76
Actg1	3.04919e-142	0.594324	0.997	0.973	4.91865e-138	4	Actg1
Rbm3	9.12536e-142	0.605384	0.984	0.789	1.47201e-137	4	Rbm3
Ranbp1	8.87004e-140	0.705615	0.861	0.39	1.43083e-135	4	Ranbp1
Nucks1	1.09268e-139	0.711865	0.695	0.25	1.7626e-135	4	Nucks1
Actb	7.02113e-138	0.798355	1	0.998	1.13258e-133	4	Actb
Rps27l	1.03106e-137	0.674787	0.858	0.409	1.66321e-133	4	Rps27l
Racgap11	1.9934e-137	0.61966	0.638	0.207	3.21555e-133	4	Racgap1
Cmc2	4.70897e-137	0.427832	0.527	0.141	7.59603e-133	4	Cmc2
Ppih	7.83256e-137	0.310691	0.413	0.092	1.26347e-132	4	Ppih
Rbmxl1	7.87033e-137	0.383595	0.53	0.141	1.26956e-132	4	Rbmxl1
Dap	1.59508e-134	0.66512	0.673	0.231	2.57302e-130	4	Dap
Sdf2l1	4.96998e-132	0.44761	0.651	0.2	8.01707e-128	4	Sdf2l1
Ubl4a	4.32133e-130	0.405534	0.543	0.152	6.97073e-126	4	Ubl4a
Cbx3	7.71747e-130	0.714812	0.815	0.369	1.24491e-125	4	Cbx3
Snrpd1	1.01638e-129	0.564092	0.809	0.321	1.63952e-125	4	Snrpd1
Ezh2	2.52415e-129	0.53606	0.499	0.14	4.0717e-125	4	Ezh2
Tagln21	9.3842e-129	0.687683	0.848	0.417	1.51376e-124	4	Tagln2
Txn1	1.55906e-128	0.599424	0.966	0.721	2.51492e-124	4	Txn1
Dbf4	5.43599e-128	0.32971	0.373	0.082	8.76879e-124	4	Dbf4
Hnrnpab	6.5259e-127	0.595432	0.788	0.323	1.05269e-122	4	Hnrnpab
Dnajc9	4.1235e-125	0.639482	0.852	0.4	6.65162e-121	4	Dnajc9
Ncaph2	6.96781e-125	0.359318	0.533	0.149	1.12398e-120	4	Ncaph2
Tmsb4x1	2.3247e-122	0.364669	1	1	3.74998e-118	4	Tmsb4x
Clic1	7.71458e-122	0.571694	0.982	0.842	1.24444e-117	4	Clic1
Slbp	3.48193e-121	0.704988	0.768	0.339	5.6167e-117	4	Slbp
Phgdh	4.62072e-120	0.431109	0.638	0.209	7.45368e-116	4	Phgdh
Nup62	1.59858e-119	0.28363	0.303	0.06	2.57866e-115	4	Nup62
Prdx1	1.34657e-118	0.627067	0.959	0.632	2.17215e-114	4	Prdx1
Dck	6.39819e-118	0.262759	0.284	0.054	1.03209e-113	4	Dck
Hdgf	7.51836e-118	0.558167	0.691	0.256	1.21279e-113	4	Hdgf
Hnrnpa3	9.77839e-118	0.58845	0.947	0.586	1.57735e-113	4	Hnrnpa3
Cisd1	6.66484e-117	0.336154	0.487	0.135	1.07511e-112	4	Cisd1
Cdt1	8.5288e-116	0.270788	0.308	0.063	1.37578e-111	4	Cdt1
Lgals31	7.0067e-115	0.735025	0.833	0.41	1.13025e-110	4	Lgals3
Lbr	1.93549e-114	0.524271	0.717	0.278	3.12214e-110	4	Lbr
Me2	5.94178e-112	0.329332	0.49	0.14	9.58468e-108	4	Me2
Nudt21	1.24677e-111	0.45961	0.793	0.314	2.01116e-107	4	Nudt21
Exosc8	4.46495e-111	0.437979	0.689	0.251	7.20241e-107	4	Exosc8
Snrpa1	4.11646e-110	0.386001	0.601	0.197	6.64027e-106	4	Snrpa1
Carhsp1	1.66409e-109	0.260524	0.337	0.076	2.68434e-105	4	Carhsp1
Siva1	6.99132e-108	0.364495	0.404	0.106	1.12777e-103	4	Siva1
Itgb71	1.64474e-107	0.588793	0.886	0.453	2.65313e-103	4	Itgb7
Rad21	3.59508e-107	0.485026	0.565	0.193	5.79922e-103	4	Rad21
Eri1	9.25314e-107	0.280942	0.393	0.101	1.49262e-102	4	Eri1
Hat1	2.27464e-106	0.30087	0.432	0.117	3.66923e-102	4	Hat1
Uchl3	7.25821e-106	0.323713	0.53	0.162	1.17082e-101	4	Uchl3
Smc1a	7.65921e-106	0.50052	0.605	0.215	1.23551e-101	4	Smc1a
Tubb5	3.03783e-105	1.08227	0.932	0.676	4.90032e-101	4	Tubb5
Commd1	6.21227e-105	0.341576	0.501	0.15	1.0021e-100	4	Commd1
Nap1l1	7.01583e-105	0.579155	0.809	0.384	1.13172e-100	4	Nap1l1
Srsf7	1.64578e-104	0.508262	0.805	0.353	2.65481e-100	4	Srsf7
Pgk1	2.4689e-104	0.384851	0.413	0.116	3.98258e-100	4	Pgk1
Flna1	1.03617e-103	0.437578	0.685	0.256	1.67144e-99	4	Flna
Pbdc1	1.78424e-103	0.293464	0.469	0.135	2.87816e-99	4	Pbdc1
Calm3	2.86074e-103	0.614298	0.874	0.472	4.61465e-99	4	Calm3
Mthfd2	2.88709e-103	0.283442	0.407	0.108	4.65717e-99	4	Mthfd2
Fdps	8.44207e-103	0.27667	0.281	0.06	1.36179e-98	4	Fdps
Arsb	9.86308e-103	0.294801	0.377	0.097	1.59101e-98	4	Arsb
S100a41	1.00407e-102	0.772417	0.889	0.568	1.61967e-98	4	S100a4
Tubb4b	3.18089e-102	0.968403	0.651	0.283	5.13109e-98	4	Tubb4b
Arpc5	3.01935e-101	0.567191	0.962	0.659	4.87051e-97	4	Arpc5
Atpif1	2.21087e-100	0.4963	0.827	0.372	3.56636e-96	4	Atpif1
Hsp90b1	7.01579e-100	0.669226	0.846	0.46	1.13172e-95	4	Hsp90b1
Mrpl18	1.08775e-99	0.478575	0.821	0.367	1.75464e-95	4	Mrpl18
Snrpa	2.55762e-99	0.298404	0.497	0.152	4.12569e-95	4	Snrpa
Hnrnpa2b1	7.24794e-99	0.514723	0.947	0.683	1.16916e-94	4	Hnrnpa2b1
Ube2s	1.20763e-98	0.804125	0.831	0.453	1.94804e-94	4	Ube2s
Cbfb	1.3425e-98	0.362924	0.598	0.204	2.16558e-94	4	Cbfb
Nsmce1	4.1539e-98	0.287936	0.447	0.13	6.70066e-94	4	Nsmce1
Prelid1	6.34087e-98	0.515267	0.871	0.437	1.02285e-93	4	Prelid1
Bak1	1.17437e-97	0.322977	0.587	0.196	1.89438e-93	4	Bak1
Eif1ax	1.54394e-97	0.360726	0.652	0.234	2.49054e-93	4	Eif1ax
Dtymk	1.96277e-97	0.320831	0.488	0.15	3.16614e-93	4	Dtymk
S100a101	1.98393e-97	0.530321	0.984	0.895	3.20027e-93	4	S100a10
Hnrnpf	3.79696e-97	0.471483	0.979	0.798	6.12488e-93	4	Hnrnpf
Tpm3	1.01438e-96	0.482764	0.957	0.717	1.6363e-92	4	Tpm3
Vdac3	3.37549e-96	0.3599	0.648	0.236	5.445e-92	4	Vdac3
Gars	3.04979e-95	0.297716	0.515	0.164	4.91961e-91	4	Gars
Slmo2	3.59419e-94	0.346103	0.361	0.094	5.79779e-90	4	Slmo2
Lsm6	7.84925e-94	0.452443	0.796	0.353	1.26616e-89	4	Lsm6
Ncapd3	1.79571e-93	0.25658	0.333	0.084	2.89666e-89	4	Ncapd3
Rom1	4.48152e-93	0.274066	0.317	0.078	7.22914e-89	4	Rom1
Cdc25b	3.13539e-92	0.340805	0.459	0.142	5.05769e-88	4	Cdc25b
Mtch1	5.77016e-92	0.29002	0.456	0.14	9.30784e-88	4	Mtch1
1700097N02Rik	1.69241e-91	0.340749	0.401	0.116	2.73003e-87	4	1700097N02Rik
Psmd13	4.85432e-91	0.368953	0.658	0.25	7.83051e-87	4	Psmd13
Impdh2	1.27363e-90	0.316976	0.574	0.196	2.05449e-86	4	Impdh2
Coro1a	1.35711e-90	0.397659	0.994	0.948	2.18916e-86	4	Coro1a
Psmd14	1.36383e-90	0.339817	0.672	0.251	2.2e-86	4	Psmd14
Ywhae	2.3951e-90	0.497724	0.817	0.397	3.86353e-86	4	Ywhae
Tpi1	5.1608e-90	0.333332	0.482	0.155	8.32489e-86	4	Tpi1
Rbbp7	7.65185e-90	0.446396	0.728	0.31	1.23432e-85	4	Rbbp7
Rpa3	1.0607e-89	0.321869	0.451	0.137	1.71102e-85	4	Rpa3
Dtl	2.37741e-89	0.289054	0.297	0.071	3.835e-85	4	Dtl
Larp7	3.41832e-89	0.280238	0.451	0.14	5.5141e-85	4	Larp7
Rangap1	6.65101e-89	0.339749	0.541	0.187	1.07287e-84	4	Rangap1
Actr3	2.10014e-88	0.442128	0.975	0.787	3.38773e-84	4	Actr3
Pdlim1	2.18675e-88	0.28201	0.395	0.115	3.52745e-84	4	Pdlim1
Lsm5	2.94061e-88	0.525165	0.871	0.452	4.74351e-84	4	Lsm5
Glipr21	5.2998e-88	0.416615	0.753	0.322	8.54912e-84	4	Glipr2
Pdap1	6.39642e-88	0.379471	0.633	0.242	1.03181e-83	4	Pdap1
Reep51	6.64426e-88	0.511463	0.882	0.497	1.07179e-83	4	Reep5
Ywhaq	8.79938e-88	0.481452	0.868	0.455	1.41943e-83	4	Ywhaq
Tuba1c	2.31407e-87	0.616862	0.435	0.145	3.73282e-83	4	Tuba1c
Idh3a	2.59817e-87	0.307882	0.601	0.213	4.1911e-83	4	Idh3a
Acsl5	2.96066e-87	0.390351	0.561	0.203	4.77584e-83	4	Acsl5
Cyb5b	5.50436e-87	0.266275	0.464	0.147	8.87909e-83	4	Cyb5b
Cox5a	8.14189e-87	0.47273	0.936	0.616	1.31337e-82	4	Cox5a
Mrpl27	1.74846e-86	0.276158	0.429	0.131	2.82045e-82	4	Mrpl27
Psma4	2.20735e-86	0.446719	0.837	0.401	3.56067e-82	4	Psma4
Nubp1	6.60429e-86	0.312798	0.528	0.182	1.06534e-81	4	Nubp1
Pycard1	1.00127e-85	0.524709	0.922	0.586	1.61515e-81	4	Pycard
Dpy30	1.00515e-85	0.36801	0.667	0.257	1.6214e-81	4	Dpy30
Rpa1	1.06001e-85	0.305934	0.53	0.181	1.7099e-81	4	Rpa1
2700094K13Rik	3.49389e-85	0.647715	0.601	0.263	5.63599e-81	4	2700094K13Rik
Magt1	4.87431e-85	0.254664	0.377	0.109	7.86275e-81	4	Magt1
Cdc421	6.38374e-85	0.408084	0.99	0.813	1.02976e-80	4	Cdc42
Ilk	8.09616e-85	0.266408	0.527	0.177	1.30599e-80	4	Ilk
Sub1	1.52465e-84	0.482217	0.991	0.911	2.45941e-80	4	Sub1
Srsf2	3.03149e-84	0.491469	0.891	0.497	4.8901e-80	4	Srsf2
Ndufa4	3.48978e-84	0.427926	0.963	0.758	5.62936e-80	4	Ndufa4
Rfc2	7.65562e-84	0.359805	0.614	0.232	1.23493e-79	4	Rfc2
Lsm4	1.06343e-83	0.48492	0.88	0.481	1.71542e-79	4	Lsm4
Cotl1	1.0975e-83	0.495663	0.957	0.674	1.77038e-79	4	Cotl1
Ap2s1	2.14107e-83	0.383921	0.788	0.344	3.45376e-79	4	Ap2s1
Dera	2.83416e-83	0.279672	0.47	0.154	4.57178e-79	4	Dera
Ppp1ca	2.9149e-83	0.441506	0.972	0.777	4.70203e-79	4	Ppp1ca
Pcbp1	4.93264e-83	0.408062	0.716	0.308	7.95684e-79	4	Pcbp1
Pfn1	1.1157e-82	0.563191	1	0.995	1.79974e-78	4	Pfn1
Eif2s1	1.38649e-82	0.344956	0.626	0.244	2.23655e-78	4	Eif2s1
Cox5b	1.48008e-82	0.447179	0.966	0.718	2.38752e-78	4	Cox5b
Phf5a	1.82388e-82	0.314312	0.642	0.243	2.94211e-78	4	Phf5a
Cycs	6.98605e-82	0.440204	0.756	0.341	1.12692e-77	4	Cycs
Nans	2.0244e-81	0.318598	0.633	0.241	3.26556e-77	4	Nans
Ppa11	2.37239e-81	0.253436	0.416	0.129	3.82691e-77	4	Ppa1
Sh3bgrl31	3.76219e-81	0.403017	0.993	0.925	6.06879e-77	4	Sh3bgrl3
Cmtm7	3.24444e-80	0.448318	0.639	0.267	5.23361e-76	4	Cmtm7
Ube2a	4.3222e-79	0.281075	0.544	0.195	6.97215e-75	4	Ube2a
Hspa14	5.16819e-79	0.25885	0.475	0.159	8.33681e-75	4	Hspa14
Atp5f1	8.77521e-79	0.444566	0.917	0.6	1.41553e-74	4	Atp5f1
Hexb	1.53523e-78	0.282839	0.518	0.181	2.47647e-74	4	Hexb
2700029M09Rik	2.44515e-78	0.334763	0.423	0.135	3.94427e-74	4	2700029M09Rik
Nfyb	2.98018e-78	0.28257	0.525	0.187	4.80733e-74	4	Nfyb
Hint1	3.70169e-78	0.441692	0.951	0.686	5.97119e-74	4	Hint1
Serinc3	4.13097e-78	0.469033	0.794	0.388	6.66366e-74	4	Serinc3
Fam111a1	5.1482e-78	0.324958	0.513	0.185	8.30457e-74	4	Fam111a
Cbx1	7.00554e-77	0.321356	0.632	0.251	1.13006e-72	4	Cbx1
Supt16	2.32176e-76	0.369875	0.482	0.175	3.74523e-72	4	Supt16
Nde1	2.57873e-76	0.256683	0.435	0.142	4.15975e-72	4	Nde1
Paics	4.57368e-76	0.278623	0.444	0.15	7.3778e-72	4	Paics
Sdhb	7.64076e-76	0.421241	0.848	0.427	1.23253e-71	4	Sdhb
Hjurp	1.14794e-75	0.311935	0.37	0.115	1.85173e-71	4	Hjurp
Nxt1	1.46597e-75	0.283835	0.457	0.154	2.36475e-71	4	Nxt1
Srsf6	4.00309e-75	0.355777	0.643	0.265	6.45738e-71	4	Srsf6
Psmd6	1.67868e-74	0.258475	0.5	0.177	2.70787e-70	4	Psmd6
Ndufb6	2.34058e-74	0.303251	0.666	0.266	3.77558e-70	4	Ndufb6
Gltp	6.37002e-74	0.371126	0.768	0.346	1.02755e-69	4	Gltp
Srsf3	7.32619e-74	0.473393	0.882	0.555	1.18179e-69	4	Srsf3
Smc3	7.41896e-74	0.347341	0.552	0.215	1.19675e-69	4	Smc3
Hist1h1e	1.5689e-73	0.625613	0.299	0.086	2.53079e-69	4	Hist1h1e
Cdk4	2.10505e-73	0.360259	0.641	0.264	3.39566e-69	4	Cdk4
Psmc4	2.34881e-73	0.310776	0.663	0.272	3.78887e-69	4	Psmc4
Erh	3.93096e-73	0.538764	0.828	0.49	6.34104e-69	4	Erh
Mrpl20	3.95377e-73	0.315404	0.664	0.272	6.37782e-69	4	Mrpl20
Cdkn2c	6.86397e-73	0.294326	0.312	0.089	1.10723e-68	4	Cdkn2c
Etfa	1.84137e-72	0.259084	0.485	0.17	2.97032e-68	4	Etfa
Taf12	2.08825e-72	0.25921	0.558	0.208	3.36855e-68	4	Taf12
Tmsb10	3.10381e-72	0.32593	0.997	0.997	5.00675e-68	4	Tmsb10
Pcbd2	1.22642e-71	0.259302	0.561	0.211	1.97833e-67	4	Pcbd2
Tmem14c	1.25088e-71	0.360592	0.743	0.338	2.01779e-67	4	Tmem14c
Rnps1	1.62212e-71	0.280684	0.501	0.183	2.61664e-67	4	Rnps1
Nt5c3b	1.70639e-71	0.254334	0.524	0.191	2.75257e-67	4	Nt5c3b
Snrpe	2.70026e-71	0.400375	0.957	0.684	4.35579e-67	4	Snrpe
Ndufs8	2.88741e-71	0.300548	0.694	0.29	4.65768e-67	4	Ndufs8
Psmb2	3.29151e-71	0.391356	0.865	0.446	5.30953e-67	4	Psmb2
Ssrp1	4.48634e-71	0.342423	0.688	0.3	7.23692e-67	4	Ssrp1
Nhp2	1.20303e-70	0.328887	0.624	0.255	1.94061e-66	4	Nhp2
Bzw1	2.66798e-70	0.418519	0.79	0.4	4.30372e-66	4	Bzw1
S100a61	2.68063e-70	0.552908	0.95	0.873	4.32412e-66	4	S100a6
Psma6	3.22315e-70	0.361769	0.738	0.334	5.19926e-66	4	Psma6
Raly	4.61798e-70	0.408299	0.879	0.485	7.44927e-66	4	Raly
Ldha	5.64438e-70	0.480462	0.917	0.606	9.10494e-66	4	Ldha
Psmc1	8.92869e-70	0.266452	0.488	0.177	1.44029e-65	4	Psmc1
Atp5g3	1.15583e-69	0.403029	0.883	0.483	1.86446e-65	4	Atp5g3
Arhgdib	1.32549e-69	0.360775	0.988	0.926	2.13815e-65	4	Arhgdib
Snrpd3	1.4498e-69	0.373476	0.771	0.366	2.33868e-65	4	Snrpd3
Hnrnpd	2.23186e-69	0.388451	0.639	0.278	3.60022e-65	4	Hnrnpd
Mrpl51	8.02745e-69	0.261587	0.577	0.224	1.29491e-64	4	Mrpl51
Atp5j	1.02135e-68	0.366024	0.972	0.761	1.64754e-64	4	Atp5j
Suz12	1.10767e-68	0.260895	0.364	0.118	1.78678e-64	4	Suz12
Dnajc2	2.7637e-68	0.293824	0.567	0.224	4.45812e-64	4	Dnajc2
Sumo3	5.20684e-68	0.269094	0.519	0.195	8.39916e-64	4	Sumo3
Hist1h4d	8.60373e-68	0.567466	0.263	0.074	1.38787e-63	4	Hist1h4d
Casp8ap2	1.20899e-67	0.273366	0.33	0.103	1.95022e-63	4	Casp8ap2
U2af1	1.66769e-67	0.326351	0.735	0.331	2.69015e-63	4	U2af1
Fundc2	4.41427e-67	0.336547	0.737	0.331	7.12067e-63	4	Fundc2
Ndufb7	6.28076e-67	0.402143	0.928	0.61	1.01315e-62	4	Ndufb7
Actn4	1.33902e-66	0.260996	0.525	0.202	2.15997e-62	4	Actn4
Emp31	1.47953e-66	0.440158	0.951	0.691	2.38663e-62	4	Emp3
Pfdn6	2.16636e-66	0.259421	0.654	0.268	3.49456e-62	4	Pfdn6
Eif4a1	3.3878e-66	0.449673	0.95	0.693	5.46486e-62	4	Eif4a1
Psmb7	4.85656e-66	0.326339	0.688	0.299	7.83412e-62	4	Psmb7
Gnai2	6.4571e-66	0.409761	0.944	0.694	1.0416e-61	4	Gnai2
Hdac1	7.45697e-66	0.303986	0.645	0.274	1.20288e-61	4	Hdac1
Anapc11	1.00364e-65	0.289489	0.68	0.292	1.61897e-61	4	Anapc11
Ifi27l2a1	1.2519e-65	0.475137	0.991	0.962	2.01944e-61	4	Ifi27l2a
Atp5k	2.85085e-65	0.416528	0.898	0.55	4.5987e-61	4	Atp5k
Pomp	5.11289e-65	0.421303	0.905	0.555	8.24761e-61	4	Pomp
Dynll1	7.25911e-65	0.458456	0.944	0.695	1.17097e-60	4	Dynll1
Set	7.28974e-65	0.450676	0.865	0.521	1.17591e-60	4	Set
Mrps18c	7.75203e-65	0.293187	0.664	0.284	1.25048e-60	4	Mrps18c
Myo1g1	1.47731e-64	0.283727	0.713	0.313	2.38304e-60	4	Myo1g
Smc6	1.85937e-64	0.349494	0.63	0.277	2.99936e-60	4	Smc6
Snrpc	5.19073e-64	0.327423	0.749	0.345	8.37317e-60	4	Snrpc
Cox7a2	5.48684e-64	0.376628	0.966	0.704	8.85081e-60	4	Cox7a2
Slc25a5	2.93926e-63	0.426609	0.964	0.751	4.74131e-59	4	Slc25a5
Mrpl42	3.96072e-63	0.267411	0.627	0.263	6.38904e-59	4	Mrpl42
Cd481	1.6585e-62	0.47014	0.93	0.73	2.67533e-58	4	Cd48
Eif3l	2.53105e-62	0.263194	0.595	0.244	4.08283e-58	4	Eif3l
Magoh	7.13598e-62	0.295273	0.709	0.319	1.1511e-57	4	Magoh
Ybx1	9.13448e-62	0.365335	0.978	0.781	1.47348e-57	4	Ybx1
Hsd11b1	2.01835e-61	0.301072	0.636	0.276	3.25579e-57	4	Hsd11b1
Anxa61	2.52031e-61	0.379678	0.898	0.542	4.06551e-57	4	Anxa6
Atad2	3.13248e-61	0.321986	0.339	0.115	5.05301e-57	4	Atad2
Psmd8	7.7475e-61	0.34888	0.784	0.39	1.24975e-56	4	Psmd8
Pa2g4	9.39498e-61	0.271734	0.586	0.245	1.5155e-56	4	Pa2g4
Ndufc2	1.4531e-60	0.313794	0.747	0.348	2.34399e-56	4	Ndufc2
Oaz1	2.47344e-60	0.290719	0.994	0.963	3.9899e-56	4	Oaz1
Psma1	2.77406e-60	0.352109	0.821	0.435	4.47483e-56	4	Psma1
Wdr1	1.047e-59	0.336755	0.822	0.427	1.68892e-55	4	Wdr1
Nme1	2.33865e-59	0.382627	0.831	0.46	3.77247e-55	4	Nme1
Psmb3	2.15465e-58	0.396785	0.935	0.619	3.47567e-54	4	Psmb3
Dazap1	2.62339e-58	0.283037	0.657	0.29	4.2318e-54	4	Dazap1
Ndufc1	2.99194e-58	0.276024	0.698	0.323	4.8263e-54	4	Ndufc1
Manf	4.08198e-58	0.336458	0.771	0.38	6.58463e-54	4	Manf
Pdia6	1.78511e-57	0.282995	0.614	0.272	2.87956e-53	4	Pdia6
Psmb5	2.83384e-57	0.330393	0.784	0.406	4.57128e-53	4	Psmb5
Hprt	5.5567e-57	0.359476	0.754	0.383	8.96351e-53	4	Hprt
Eno1	5.98394e-57	0.412226	0.893	0.564	9.65269e-53	4	Eno1
Etfb	1.27516e-56	0.308396	0.743	0.353	2.05696e-52	4	Etfb
Myl12a	1.465e-56	0.41041	0.978	0.81	2.36318e-52	4	Myl12a
2007-09-01	2.0437e-56	0.39169	0.833	0.479	3.29669e-52	4	2007-09-01
Ssr2	2.27858e-56	0.272209	0.661	0.298	3.67558e-52	4	Ssr2
Ube2n	2.48543e-56	0.29555	0.754	0.367	4.00925e-52	4	Ube2n
Smdt1	4.95539e-56	0.34566	0.836	0.451	7.99355e-52	4	Smdt1
H3f3a	1.12927e-55	0.369429	0.967	0.801	1.82162e-51	4	H3f3a
Ywhab	1.89485e-55	0.341703	0.786	0.419	3.05659e-51	4	Ywhab
Hnrnpc	3.0029e-55	0.336862	0.808	0.424	4.84398e-51	4	Hnrnpc
Phf11b1	4.41665e-55	0.311877	0.759	0.384	7.12449e-51	4	Phf11b
Twf2	7.87044e-55	0.256917	0.596	0.26	1.26958e-50	4	Twf2
Ndufab1	1.19808e-54	0.259808	0.67	0.301	1.93262e-50	4	Ndufab1
Psmc3	5.17083e-54	0.256831	0.664	0.303	8.34107e-50	4	Psmc3
Eif5a	6.71849e-54	0.398242	0.95	0.708	1.08376e-49	4	Eif5a
Capzb	8.73005e-54	0.350009	0.95	0.739	1.40824e-49	4	Capzb
Atp5b	1.13809e-53	0.363611	0.945	0.729	1.83585e-49	4	Atp5b
Fam96a	1.14143e-53	0.257189	0.688	0.32	1.84125e-49	4	Fam96a
Ndufv2	1.90444e-53	0.269905	0.707	0.331	3.07205e-49	4	Ndufv2
Lsp11	2.21918e-53	0.349167	0.97	0.847	3.57975e-49	4	Lsp1
Esyt1	2.93697e-53	0.273536	0.641	0.295	4.73762e-49	4	Esyt1
Metap2	3.36333e-53	0.273107	0.679	0.318	5.42539e-49	4	Metap2
Tkt	7.11259e-53	0.261212	0.636	0.289	1.14733e-48	4	Tkt
Mrpl33	1.90882e-52	0.333914	0.893	0.529	3.07913e-48	4	Mrpl33
Gnb1	2.52405e-52	0.258109	0.714	0.339	4.07155e-48	4	Gnb1
Mapre1	3.80054e-52	0.288864	0.743	0.366	6.13064e-48	4	Mapre1
Ndufa11	9.0137e-52	0.295773	0.825	0.435	1.454e-47	4	Ndufa11
Aes	2.52357e-51	0.354216	0.889	0.581	4.07077e-47	4	Aes
Canx	2.70929e-51	0.254125	0.598	0.269	4.37035e-47	4	Canx
Hnrnpk	4.00506e-51	0.351351	0.962	0.721	6.46057e-47	4	Hnrnpk
Nudc	4.76478e-51	0.278858	0.666	0.316	7.68607e-47	4	Nudc
Sms	5.49139e-51	0.255524	0.62	0.284	8.85816e-47	4	Sms
Mif	5.61838e-51	0.382298	0.892	0.592	9.06301e-47	4	Mif
Ywhaz	1.15574e-50	0.354273	0.76	0.414	1.86432e-46	4	Ywhaz
Psmb4	4.89846e-50	0.27044	0.783	0.398	7.9017e-46	4	Psmb4
Ewsr1	1.08159e-49	0.279623	0.769	0.39	1.74471e-45	4	Ewsr1
Psmb91	1.87902e-49	0.324688	0.938	0.638	3.03105e-45	4	Psmb9
Rac1	2.98231e-49	0.321807	0.895	0.544	4.81076e-45	4	Rac1
Psme2	3.28492e-49	0.346866	0.953	0.674	5.29891e-45	4	Psme2
Psmb6	4.29929e-49	0.309225	0.834	0.447	6.93519e-45	4	Psmb6
Hnrnpu	5.76659e-49	0.362816	0.777	0.429	9.30209e-45	4	Hnrnpu
Capg	6.8104e-49	0.292173	0.259	0.085	1.09859e-44	4	Capg
Serbp1	6.94592e-49	0.344423	0.945	0.716	1.12045e-44	4	Serbp1
Taf10	7.15251e-49	0.287968	0.731	0.373	1.15377e-44	4	Taf10
Hp1bp3	7.22723e-49	0.321854	0.589	0.278	1.16582e-44	4	Hp1bp3
Snrpg	1.65495e-48	0.346568	0.929	0.664	2.66959e-44	4	Snrpg
S100a111	3.27311e-48	0.373778	0.966	0.851	5.27985e-44	4	S100a11
Ostc	5.28581e-48	0.287874	0.744	0.381	8.52654e-44	4	Ostc
Tuba1a1	9.65886e-48	0.333952	0.701	0.367	1.55807e-43	4	Tuba1a
Myl61	1.23609e-47	0.271071	0.993	0.948	1.99393e-43	4	Myl6
Ndufb8	1.65125e-47	0.323073	0.815	0.455	2.66363e-43	4	Ndufb8
Ezr	5.52946e-47	0.29551	0.754	0.397	8.91958e-43	4	Ezr
G3bp1	5.85717e-47	0.287751	0.751	0.389	9.4482e-43	4	G3bp1
Rbm8a	1.21732e-46	0.257518	0.75	0.377	1.96366e-42	4	Rbm8a
Lcp1	1.56825e-46	0.318804	0.936	0.667	2.52975e-42	4	Lcp1
Arpc4	1.77902e-46	0.346009	0.877	0.528	2.86973e-42	4	Arpc4
Smc4	4.09133e-46	0.436852	0.688	0.381	6.59973e-42	4	Smc4
Bub3	4.21049e-46	0.325138	0.697	0.353	6.79194e-42	4	Bub3
Snrpb	1.77451e-45	0.310463	0.916	0.614	2.86246e-41	4	Snrpb
Rbbp4	7.7824e-45	0.307266	0.707	0.371	1.25538e-40	4	Rbbp4
Gnb2	8.2468e-45	0.292183	0.899	0.572	1.33029e-40	4	Gnb2
Sec11c	1.20748e-44	0.319175	0.849	0.513	1.94779e-40	4	Sec11c
Rasgrp21	1.33493e-44	0.293707	0.83	0.49	2.15338e-40	4	Rasgrp2
Capza2	2.14379e-44	0.277464	0.818	0.45	3.45815e-40	4	Capza2
Atp5j2	3.73861e-44	0.2728	0.967	0.812	6.03075e-40	4	Atp5j2
Taldo1	1.50002e-42	0.293647	0.817	0.48	2.41969e-38	4	Taldo1
Ppp1cc	1.77199e-42	0.282484	0.834	0.484	2.8584e-38	4	Ppp1cc
Npm3	2.15607e-42	0.268516	0.756	0.408	3.47796e-38	4	Npm3
Uqcr10	2.24539e-42	0.279069	0.899	0.575	3.62204e-38	4	Uqcr10
Mdh1	1.48393e-41	0.274188	0.809	0.459	2.39372e-37	4	Mdh1
Bsg	2.11184e-41	0.266655	0.809	0.447	3.40662e-37	4	Bsg
Ube2l3	4.83044e-41	0.253802	0.859	0.49	7.79198e-37	4	Ube2l3
Pdia3	1.23014e-40	0.316721	0.886	0.577	1.98433e-36	4	Pdia3
S100a131	1.24325e-40	0.295635	0.922	0.629	2.00549e-36	4	S100a13
Ube2i	3.90594e-40	0.281638	0.902	0.578	6.30067e-36	4	Ube2i
Abracl1	2.60806e-39	0.268031	0.959	0.74	4.20707e-35	4	Abracl
Rbx1	5.26479e-39	0.283396	0.935	0.665	8.49264e-35	4	Rbx1
Sfpq	8.66761e-39	0.281121	0.786	0.441	1.39817e-34	4	Sfpq
Ndufb11	1.08305e-38	0.271865	0.873	0.529	1.74707e-34	4	Ndufb11
Psma7	1.33549e-38	0.293154	0.895	0.596	2.15428e-34	4	Psma7
Atp5o.1	2.39845e-38	0.362055	0.253	0.101	3.86893e-34	4	Atp5o.1
Rpl101	3.52872e-38	0.399596	0.849	0.593	5.69217e-34	4	Rpl10
Pole4	3.5937e-38	0.261535	0.712	0.377	5.797e-34	4	Pole4
Rhoa1	6.74667e-38	0.275024	0.932	0.677	1.0883e-33	4	Rhoa
Pkm	5.03186e-37	0.316077	0.922	0.667	8.1169e-33	4	Pkm
Psma2	2.81375e-36	0.277211	0.905	0.617	4.53887e-32	4	Psma2
Hnrnpa0	7.86594e-36	0.354707	0.451	0.227	1.26886e-31	4	Hnrnpa0
2010107E04Rik	5.75306e-35	0.269005	0.907	0.611	9.28027e-31	4	2010107E04Rik
Ndufb9	8.65812e-35	0.260709	0.849	0.51	1.39664e-30	4	Ndufb9
Cox6a1	1.16628e-34	0.273517	0.939	0.685	1.88132e-30	4	Cox6a1
1810037I17Rik	1.63613e-33	0.287718	0.883	0.565	2.63924e-29	4	1810037I17Rik
Rps121	3.05401e-33	0.429625	0.66	0.419	4.92642e-29	4	Rps12
Hsp90aa1	3.31879e-33	0.356676	0.873	0.61	5.35354e-29	4	Hsp90aa1
Cd471	1.01798e-31	0.261796	0.893	0.626	1.6421e-27	4	Cd47
Ly6e2	8.22704e-31	0.29428	0.96	0.77	1.3271e-26	4	Ly6e
Jpt1	1.25266e-30	0.456541	0.259	0.117	2.02067e-26	4	Jpt1
Sem1	1.31985e-29	0.397544	0.262	0.121	2.12905e-25	4	Sem1
Gmfg1	4.53846e-29	0.263097	0.938	0.751	7.32099e-25	4	Gmfg
Pglyrp1	8.03167e-29	0.26322	0.821	0.519	1.29559e-24	4	Pglyrp1
Plac82	4.40717e-28	0.25222	0.574	0.335	7.10921e-24	4	Plac8
Elob	1.30028e-27	0.599365	0.268	0.136	2.09747e-23	4	Elob
Calr	5.67112e-27	0.282509	0.836	0.575	9.14808e-23	4	Calr
AY036118	1.0528e-25	0.547645	0.328	0.165	1.69827e-21	4	AY036118
Rpl151	4.85626e-25	0.273225	0.936	0.777	7.83363e-21	4	Rpl15
Gm424181	8.03059e-24	0.486515	0.503	0.292	1.29542e-19	4	Gm42418
Selenow	1.1179e-21	0.274732	0.262	0.131	1.80328e-17	4	Selenow
Trac	1.74343e-19	0.348014	0.262	0.138	2.81232e-15	4	Trac
Ly6c21	3.85814e-19	0.258522	0.75	0.526	6.22357e-15	4	Ly6c2
Rack1	4.59817e-18	0.443343	0.272	0.146	7.4173e-14	4	Rack1
Trbc2	5.58567e-18	0.473524	0.266	0.145	9.01025e-14	4	Trbc2
Hn1	5.44138e-14	0.287574	0.669	0.533	8.77749e-10	4	Hn1
mt-Nd31	5.77861e-14	0.252191	0.62	0.422	9.32148e-10	4	mt-Nd3
Gm100761	8.40955e-14	0.264756	0.697	0.503	1.35654e-09	4	Gm10076
Dapl1	0	1.45776	0.494	0.056	0	5	Dapl1
Sell	0	1.42087	0.827	0.069	0	5	Sell
Satb1	0	1.18656	0.716	0.08	0	5	Satb1
Ccr7	0	0.937904	0.596	0.032	0	5	Ccr7
Ramp1	0	0.519022	0.312	0.009	0	5	Ramp1
Treml2	0	0.40847	0.288	0.014	0	5	Treml2
Sh3bp5	1.78463e-289	0.35551	0.284	0.018	2.87878e-285	5	Sh3bp5
Lef1	6.81085e-277	0.994231	0.761	0.156	1.09866e-272	5	Lef1
Rgs10	5.43194e-264	0.78523	0.598	0.094	8.76226e-260	5	Rgs10
Ift80	8.53736e-235	0.497396	0.331	0.032	1.37716e-230	5	Ift80
Nsg2	2.14637e-223	0.557507	0.502	0.076	3.4623e-219	5	Nsg2
Ighm	3.29794e-222	0.676857	0.398	0.05	5.31991e-218	5	Ighm
Cmah	3.61727e-190	0.576519	0.476	0.08	5.83501e-186	5	Cmah
Rapgef6	1.17799e-168	0.858622	0.729	0.215	1.90021e-164	5	Rapgef6
Il6st	2.08576e-168	0.391095	0.324	0.042	3.36453e-164	5	Il6st
Tcf71	4.12321e-163	0.806586	0.827	0.262	6.65115e-159	5	Tcf7
Actn1	1.70081e-160	0.587966	0.549	0.118	2.74358e-156	5	Actn1
Myb	6.37228e-154	0.781428	0.271	0.034	1.02791e-149	5	Myb
Bach2	5.65112e-149	0.332527	0.314	0.044	9.11583e-145	5	Bach2
Il7r1	4.94339e-147	0.914019	0.537	0.127	7.97418e-143	5	Il7r
Pik3ip1	1.54009e-146	0.554774	0.543	0.122	2.48431e-142	5	Pik3ip1
Rps281	1.83046e-146	0.596484	1	0.976	2.95271e-142	5	Rps28
Ssh2	6.56041e-146	0.612983	0.559	0.133	1.05826e-141	5	Ssh2
Kbtbd11	7.3993e-145	0.563686	0.516	0.115	1.19358e-140	5	Kbtbd11
Ppp1r14b	8.09907e-142	0.535351	0.508	0.113	1.30646e-137	5	Ppp1r14b
Rps261	3.18569e-139	0.71771	1	0.919	5.13884e-135	5	Rps26
Rps201	1.9046e-136	0.78133	0.998	0.973	3.07231e-132	5	Rps20
Rps22	1.38772e-133	0.62889	0.998	0.967	2.23852e-129	5	Rps2
Pdk1	5.4601e-133	0.43022	0.398	0.075	8.80768e-129	5	Pdk1
Dph5	1.54315e-125	0.419523	0.42	0.087	2.48925e-121	5	Dph5
Rpl152	9.16699e-123	0.852082	0.984	0.777	1.47873e-118	5	Rpl15
Rpl131	4.35314e-122	0.442843	1	0.999	7.02205e-118	5	Rpl13
Ifi213	7.98071e-122	0.505928	0.404	0.084	1.28737e-117	5	Ifi213
Foxp1	1.95854e-121	0.775982	0.749	0.277	3.15932e-117	5	Foxp1
Gm2682	3.66991e-120	0.574987	0.441	0.1	5.91993e-116	5	Gm2682
Rack11	8.87444e-119	1.32842	0.49	0.141	1.43154e-114	5	Rack1
Slfn51	3.50851e-118	0.386663	0.337	0.061	5.65957e-114	5	Slfn5
Ifi206	3.9385e-116	0.610816	0.441	0.104	6.35319e-112	5	Ifi206
Emb2	2.33846e-115	0.586291	0.751	0.255	3.77216e-111	5	Emb
Nop53	1.78537e-114	0.526934	0.445	0.106	2.87998e-110	5	Nop53
Tet3	6.2578e-114	0.408119	0.384	0.08	1.00945e-109	5	Tet3
Nsd3	3.93733e-112	0.633389	0.457	0.115	6.35131e-108	5	Nsd3
Gm47283	8.5274e-112	0.613593	0.382	0.083	1.37555e-107	5	Gm47283
Rpl411	3.18037e-111	0.403899	1	0.999	5.13025e-107	5	Rpl41
Rpl61	3.42574e-110	0.590859	1	0.948	5.52607e-106	5	Rpl6
Iigp11	6.39785e-110	0.454099	0.341	0.066	1.03204e-105	5	Iigp1
Il4ra	7.08424e-107	0.267358	0.273	0.045	1.14276e-102	5	Il4ra
Arhgap45	1.07144e-104	0.714527	0.484	0.132	1.72834e-100	5	Arhgap45
Mia2	1.7295e-103	0.297416	0.298	0.055	2.78986e-99	5	Mia2
Rgcc	3.79552e-103	0.40586	0.271	0.046	6.12256e-99	5	Rgcc
Fam169b	8.28321e-102	0.516686	0.486	0.132	1.33617e-97	5	Fam169b
Sem11	1.64243e-101	0.495463	0.455	0.117	2.6494e-97	5	Sem1
Atp5o.11	2.24295e-101	0.395234	0.414	0.098	3.6181e-97	5	Atp5o.1
Rps122	2.39983e-101	1.22558	0.792	0.418	3.87117e-97	5	Rps12
Ifi209	2.98643e-101	0.623936	0.424	0.108	4.81741e-97	5	Ifi209
Rtraf	9.91789e-101	0.402084	0.402	0.095	1.59985e-96	5	Rtraf
Rpl102	2.33952e-99	0.870301	0.912	0.594	3.77388e-95	5	Rpl10
Rps71	7.21636e-99	0.411865	1	0.996	1.16407e-94	5	Rps7
Cops9	7.98252e-99	0.397787	0.392	0.092	1.28766e-94	5	Cops9
Rpsa1	1.18753e-98	0.547331	0.996	0.984	1.9156e-94	5	Rpsa
Rcsd1	2.97768e-98	0.510605	0.565	0.173	4.8033e-94	5	Rcsd1
Rpl91	7.2485e-98	0.695113	0.99	0.852	1.16926e-93	5	Rpl9
Rplp01	9.86089e-98	0.478778	1	0.995	1.59066e-93	5	Rplp0
Ripor2	1.04177e-97	0.489396	0.416	0.103	1.68047e-93	5	Ripor2
Rps291	1.57311e-97	0.339478	1	0.999	2.53758e-93	5	Rps29
Sptbn1	6.24517e-97	0.496126	0.508	0.147	1.00741e-92	5	Sptbn1
Apex1	7.44623e-97	0.285428	0.271	0.048	1.20115e-92	5	Apex1
Trir	8.90967e-97	0.408865	0.431	0.108	1.43722e-92	5	Trir
Ifi208	1.36999e-96	0.320737	0.302	0.059	2.20994e-92	5	Ifi208
Rpl281	3.70693e-96	0.547816	0.994	0.954	5.97964e-92	5	Rpl28
Scml4	5.16347e-96	0.298643	0.38	0.085	8.3292e-92	5	Scml4
Rpl351	7.4089e-96	0.531261	1	0.952	1.19513e-91	5	Rpl35
Selenow1	1.50927e-95	0.520641	0.465	0.126	2.43461e-91	5	Selenow
Rpl121	3.1479e-94	0.628076	0.994	0.96	5.07787e-90	5	Rpl12
Trbc21	1.29773e-93	0.898329	0.488	0.14	2.09337e-89	5	Trbc2
Rps81	3.02008e-93	0.437622	1	0.994	4.8717e-89	5	Rps8
Grk2	3.12131e-93	0.415807	0.402	0.101	5.03498e-89	5	Grk2
Rpl10a	8.2146e-93	0.464773	0.994	0.968	1.3251e-88	5	Rpl10a
Trac1	8.81598e-93	0.672564	0.473	0.133	1.42211e-88	5	Trac
Ifi214	2.87944e-92	0.478912	0.365	0.088	4.64482e-88	5	Ifi214
Elob1	5.45237e-92	0.51458	0.478	0.131	8.79522e-88	5	Elob
Rplp11	7.09352e-92	0.506035	1	0.996	1.14426e-87	5	Rplp1
Eef1b21	1.43971e-90	0.622246	0.957	0.807	2.32239e-86	5	Eef1b2
Jpt11	4.69333e-88	0.444633	0.424	0.114	7.57081e-84	5	Jpt1
S1pr11	2.2399e-86	0.436768	0.553	0.174	3.61318e-82	5	S1pr1
Ssbp2	4.2344e-86	0.277476	0.339	0.075	6.83051e-82	5	Ssbp2
Selenok	5.08448e-85	0.277415	0.394	0.099	8.20177e-81	5	Selenok
Rps91	1.3343e-84	0.348269	1	0.995	2.15236e-80	5	Rps9
Rpl181	2.91804e-84	0.343168	0.998	0.991	4.70709e-80	5	Rpl18
mt-Co31	3.77126e-84	0.534726	1	0.984	6.08342e-80	5	mt-Co3
Smc41	5.49244e-83	0.891953	0.757	0.382	8.85986e-79	5	Smc4
mt-Atp61	8.25185e-82	0.416622	1	0.994	1.33111e-77	5	mt-Atp6
Klhl6	3.08466e-81	0.414731	0.535	0.17	4.97587e-77	5	Klhl6
Rps181	5.24283e-81	0.37016	1	0.999	8.45722e-77	5	Rps18
Tmsb101	1.39627e-80	0.391742	1	0.997	2.25233e-76	5	Tmsb10
Ppp4r3b	1.79069e-80	0.260476	0.341	0.082	2.88856e-76	5	Ppp4r3b
Mrpl58	3.6194e-80	0.262478	0.304	0.068	5.83846e-76	5	Mrpl58
Fau1	1.59134e-79	0.813575	0.837	0.534	2.567e-75	5	Fau
Pecam1	8.71967e-79	0.322036	0.388	0.102	1.40657e-74	5	Pecam1
Ms4a4c2	3.08922e-78	0.527814	0.733	0.306	4.98322e-74	5	Ms4a4c
AY0361181	3.98212e-78	0.584454	0.504	0.162	6.42355e-74	5	AY036118
Pdlim11	1.45582e-77	0.338323	0.418	0.118	2.34839e-73	5	Pdlim1
Slamf61	3.97764e-77	0.674571	0.731	0.323	6.41633e-73	5	Slamf6
Map4k4	2.8735e-76	0.449446	0.518	0.172	4.63524e-72	5	Map4k4
Cbl	4.0918e-76	0.475321	0.494	0.162	6.60048e-72	5	Cbl
Rpl231	9.66746e-75	0.40969	1	0.994	1.55946e-70	5	Rpl23
Rpl5	1.08685e-74	0.490602	0.988	0.915	1.7532e-70	5	Rpl5
Rps191	1.57015e-74	0.480111	1	0.998	2.53281e-70	5	Rps19
Dgka	2.08006e-74	0.488294	0.692	0.281	3.35535e-70	5	Dgka
Rpl7a	4.9584e-74	0.454029	0.982	0.826	7.9984e-70	5	Rpl7a
AC149090.1	7.48935e-74	0.308175	0.384	0.104	1.20811e-69	5	AC149090.1
Mpp1	5.01511e-73	0.265907	0.29	0.066	8.08987e-69	5	Mpp1
mt-Cytb1	7.5764e-73	0.522598	0.998	0.905	1.22215e-68	5	mt-Cytb
mt-Co11	1.27839e-72	0.450378	1	0.99	2.06217e-68	5	mt-Co1
Snu13	4.1379e-72	0.289054	0.339	0.088	6.67485e-68	5	Snu13
Vps28	7.10033e-72	0.258181	0.337	0.086	1.14535e-67	5	Vps28
mt-Nd41	8.68485e-72	0.557819	0.988	0.836	1.40095e-67	5	mt-Nd4
Tcf12	1.42057e-71	0.318607	0.467	0.144	2.29152e-67	5	Tcf12
Dpp41	4.703e-71	0.352998	0.476	0.152	7.58641e-67	5	Dpp4
Etnk11	2.45084e-70	0.392829	0.5	0.167	3.95346e-66	5	Etnk1
Setx	3.00428e-70	0.305186	0.424	0.127	4.8462e-66	5	Setx
Kcnq1ot11	5.49292e-70	0.643913	0.49	0.173	8.86063e-66	5	Kcnq1ot1
Plac83	3.42098e-69	0.591515	0.739	0.333	5.51839e-65	5	Plac8
Hnrnpa01	4.343e-69	0.572662	0.565	0.226	7.0057e-65	5	Hnrnpa0
Sidt1	8.87382e-69	0.320734	0.414	0.124	1.43144e-64	5	Sidt1
Lars2	1.37046e-68	0.334317	0.384	0.112	2.21068e-64	5	Lars2
Evl1	2.12582e-68	0.477327	0.812	0.379	3.42915e-64	5	Evl
Lsm7	4.43394e-68	0.325607	0.386	0.112	7.15239e-64	5	Lsm7
Rpl321	5.8833e-68	0.318814	1	0.999	9.49035e-64	5	Rpl32
mt-Nd32	6.87446e-68	0.686663	0.78	0.419	1.10892e-63	5	mt-Nd3
Pde3b	3.37549e-67	0.285393	0.384	0.11	5.44501e-63	5	Pde3b
Lcn4	1.47883e-66	0.310639	0.355	0.097	2.3855e-62	5	Lcn4
Rpl291	1.70244e-65	0.366631	0.988	0.949	2.74621e-61	5	Rpl29
Fam208a	1.9871e-65	0.281767	0.382	0.112	3.20539e-61	5	Fam208a
Smg1	3.65794e-65	0.335123	0.441	0.142	5.90063e-61	5	Smg1
Gm424182	1.44233e-64	0.948189	0.629	0.291	2.32663e-60	5	Gm42418
Chd3	7.99341e-64	0.560427	0.716	0.347	1.28942e-59	5	Chd3
mt-Nd21	3.32746e-63	0.748468	0.933	0.724	5.36752e-59	5	mt-Nd2
Peli11	9.54545e-63	0.484676	0.747	0.354	1.53978e-58	5	Peli1
Chd4	1.36533e-62	0.500081	0.592	0.244	2.20241e-58	5	Chd4
Trbc1	4.11948e-62	0.739729	0.335	0.097	6.64514e-58	5	Trbc1
Rps10	6.09817e-62	0.37411	0.996	0.982	9.83696e-58	5	Rps10
Rpl23a1	3.17327e-61	0.545897	0.982	0.814	5.1188e-57	5	Rpl23a
Ago2	6.97186e-61	0.298331	0.435	0.143	1.12463e-56	5	Ago2
Gm4070	1.2251e-60	0.256348	0.296	0.079	1.97621e-56	5	Gm4070
Brd1	3.26848e-60	0.263492	0.363	0.109	5.27239e-56	5	Brd1
Ly6c22	3.57831e-60	0.69098	0.851	0.526	5.77217e-56	5	Ly6c2
Gm2a	1.2415e-59	0.26494	0.427	0.137	2.00266e-55	5	Gm2a
Neurl3	2.97552e-59	0.266235	0.327	0.092	4.79982e-55	5	Neurl3
Mga	5.44845e-59	0.257057	0.351	0.103	8.78889e-55	5	Mga
Rpl22	6.57017e-59	0.369275	0.986	0.933	1.05983e-54	5	Rpl22
Izumo1r	8.12014e-59	0.477881	0.314	0.09	1.30986e-54	5	Izumo1r
mt-Co21	1.0115e-58	0.518973	1	0.964	1.63165e-54	5	mt-Co2
Inpp4b	1.80037e-58	0.408995	0.42	0.144	2.90417e-54	5	Inpp4b
Foxo1	5.16983e-58	0.321746	0.508	0.184	8.33945e-54	5	Foxo1
Crlf3	7.40593e-58	0.445149	0.622	0.262	1.19465e-53	5	Crlf3
Arhgap15	1.35538e-57	0.460139	0.7	0.336	2.18636e-53	5	Arhgap15
Gpx1	1.78929e-57	0.390238	0.614	0.251	2.88631e-53	5	Gpx1
Prpf4b	1.4055e-56	0.38352	0.559	0.223	2.26721e-52	5	Prpf4b
Arl4c1	1.45749e-56	0.463805	0.694	0.331	2.35107e-52	5	Arl4c
Tespa11	1.65416e-56	0.3731	0.508	0.191	2.66832e-52	5	Tespa1
Rpl36a1	2.34886e-56	0.41991	0.998	0.965	3.78894e-52	5	Rpl36a
Add3	2.8688e-56	0.338605	0.527	0.199	4.62766e-52	5	Add3
Tpt1	2.99465e-56	0.434654	0.996	0.991	4.83067e-52	5	Tpt1
Npm1	7.42427e-56	0.428505	0.967	0.839	1.19761e-51	5	Npm1
Top2b	8.42371e-56	0.323034	0.529	0.202	1.35883e-51	5	Top2b
Trp53inp1	1.42785e-55	0.281228	0.355	0.11	2.30327e-51	5	Trp53inp1
Eif4ebp2	2.13358e-55	0.268665	0.38	0.122	3.44168e-51	5	Eif4ebp2
Znrf1	3.58486e-55	0.252174	0.341	0.102	5.78273e-51	5	Znrf1
Rpl24	3.92124e-55	0.289097	0.998	0.986	6.32535e-51	5	Rpl24
Sesn3	1.44648e-54	0.282941	0.473	0.169	2.33331e-50	5	Sesn3
Rpl81	2.87562e-54	0.31389	1	0.991	4.63867e-50	5	Rpl8
Rps21	3.14238e-54	0.427703	0.988	0.979	5.06897e-50	5	Rps21
Atp11b	5.02447e-54	0.286631	0.594	0.235	8.10498e-50	5	Atp11b
mt-Nd51	1.29577e-53	0.474118	0.712	0.358	2.09021e-49	5	mt-Nd5
Utrn	1.78279e-53	0.453054	0.561	0.242	2.87582e-49	5	Utrn
Add1	2.29631e-53	0.255109	0.4	0.133	3.70418e-49	5	Add1
Rps16	4.47487e-53	0.293173	1	0.999	7.21841e-49	5	Rps16
Slco3a1	2.17438e-52	0.256272	0.322	0.098	3.50749e-48	5	Slco3a1
mt-Nd11	3.05516e-52	0.339612	1	0.931	4.92829e-48	5	mt-Nd1
Ugcg	4.39329e-52	0.300374	0.465	0.169	7.08682e-48	5	Ugcg
Adk	5.58717e-52	0.265017	0.251	0.066	9.01266e-48	5	Adk
Zbtb20	1.26383e-51	0.305587	0.322	0.098	2.03869e-47	5	Zbtb20
Prrc2c1	1.3181e-51	0.615456	0.708	0.4	2.12622e-47	5	Prrc2c
Atp8b4	1.4116e-51	0.281913	0.376	0.125	2.27705e-47	5	Atp8b4
mt-Atp8	2.58046e-51	0.273862	0.404	0.14	4.16255e-47	5	mt-Atp8
4932438A13Rik	1.67826e-50	0.262095	0.441	0.157	2.70719e-46	5	4932438A13Rik
Dnajc151	1.6315e-49	0.412163	0.796	0.433	2.63177e-45	5	Dnajc15
Usp34	1.93775e-49	0.306621	0.5	0.195	3.12578e-45	5	Usp34
Id31	2.50833e-49	0.441974	0.486	0.194	4.04619e-45	5	Id3
Nsa2	2.86113e-49	0.438615	0.796	0.452	4.61528e-45	5	Nsa2
Zcchc111	3.22879e-49	0.350886	0.551	0.23	5.20836e-45	5	Zcchc11
Rpl27a	4.02343e-49	0.279142	1	0.997	6.49019e-45	5	Rpl27a
Rps3	1.77838e-48	0.272812	1	0.997	2.8687e-44	5	Rps3
Hdac7	2.27051e-48	0.288564	0.473	0.183	3.66257e-44	5	Hdac7
Slfn11	3.61926e-48	0.467822	0.649	0.316	5.83824e-44	5	Slfn1
Srpk1	4.02156e-48	0.350074	0.661	0.301	6.48718e-44	5	Srpk1
Nsd1	4.73634e-48	0.311221	0.484	0.19	7.64019e-44	5	Nsd1
Rpl17	5.18135e-48	0.270558	1	0.998	8.35803e-44	5	Rpl17
Cyb5a	7.19578e-48	0.308597	0.624	0.266	1.16075e-43	5	Cyb5a
Grap2	2.89902e-47	0.301245	0.543	0.224	4.67641e-43	5	Grap2
Trim34a1	2.33011e-46	0.270239	0.429	0.158	3.7587e-42	5	Trim34a
Vps13a	1.22104e-45	0.25999	0.412	0.151	1.96966e-41	5	Vps13a
Rps24	2.26184e-45	0.326605	0.998	0.998	3.64857e-41	5	Rps24
Zcchc6	2.50865e-45	0.251863	0.449	0.171	4.04671e-41	5	Zcchc6
Ablim1	6.45388e-45	0.391114	0.749	0.396	1.04108e-40	5	Ablim1
Clec2d1	3.42907e-44	0.449264	0.618	0.305	5.53143e-40	5	Clec2d
Gramd31	5.90947e-44	0.303502	0.551	0.235	9.53257e-40	5	Gramd3
Rpl35a1	1.05331e-43	0.254335	1	0.996	1.69909e-39	5	Rpl35a
Chd2	1.0645e-43	0.326458	0.504	0.212	1.71715e-39	5	Chd2
Rps51	6.11993e-43	0.288098	0.998	0.998	9.87205e-39	5	Rps5
Rps27a	7.01674e-43	0.250661	1	0.997	1.13187e-38	5	Rps27a
Ttc3	1.8827e-42	0.250292	0.406	0.152	3.03699e-38	5	Ttc3
Macf1	1.92691e-41	0.360077	0.573	0.267	3.10829e-37	5	Macf1
Rpl39	2.60468e-41	0.297085	1	0.994	4.20161e-37	5	Rpl39
2810474O19Rik1	3.49136e-41	0.47588	0.618	0.3	5.63192e-37	5	2810474O19Rik
Rpl33	5.27721e-41	0.291536	1	0.994	8.51267e-37	5	Rpl3
Myh9	2.45004e-40	0.385276	0.724	0.386	3.95216e-36	5	Myh9
Klf13	3.0428e-40	0.349815	0.727	0.373	4.90834e-36	5	Klf13
Slc38a1	3.6458e-40	0.271548	0.449	0.184	5.88104e-36	5	Slc38a1
Igtp1	5.85393e-40	0.355102	0.514	0.226	9.44297e-36	5	Igtp
Klhdc2	2.29355e-39	0.330815	0.355	0.134	3.69972e-35	5	Klhdc2
Stk381	4.52716e-39	0.251765	0.543	0.238	7.30276e-35	5	Stk38
Gpr1831	3.07835e-38	0.45415	0.365	0.147	4.96568e-34	5	Gpr183
Purb	4.12037e-38	0.265938	0.467	0.197	6.64656e-34	5	Purb
mt-Nd4l	7.2301e-38	0.278739	0.459	0.197	1.16629e-33	5	mt-Nd4l
Stk4	1.03233e-37	0.302789	0.59	0.279	1.66526e-33	5	Stk4
Rnf2131	1.32938e-37	0.316494	0.463	0.199	2.14443e-33	5	Rnf213
Ipcef1	2.50907e-37	0.306028	0.531	0.242	4.04738e-33	5	Ipcef1
Rpl30	4.17981e-37	0.305512	1	0.975	6.74246e-33	5	Rpl30
Zfp292	7.24343e-37	0.303939	0.522	0.24	1.16844e-32	5	Zfp292
Samd9l1	7.57758e-37	0.308692	0.476	0.209	1.22234e-32	5	Samd9l
Atrx	1.22062e-36	0.401097	0.596	0.31	1.96898e-32	5	Atrx
Hectd1	2.90558e-36	0.262492	0.547	0.248	4.687e-32	5	Hectd1
Trim12c1	3.92938e-36	0.286797	0.524	0.24	6.33849e-32	5	Trim12c
Rps271	4.9086e-36	0.413499	0.961	0.782	7.91806e-32	5	Rps27
Rplp2	1.40028e-35	0.254848	1	0.996	2.25879e-31	5	Rplp2
Smchd11	3.51438e-35	0.362836	0.669	0.358	5.66905e-31	5	Smchd1
Smc61	8.21957e-35	0.28988	0.584	0.283	1.3259e-30	5	Smc6
Prpf40a	1.35252e-34	0.25749	0.58	0.273	2.18175e-30	5	Prpf40a
Luc7l3	2.1247e-34	0.275967	0.578	0.279	3.42735e-30	5	Luc7l3
Bclaf1	5.30447e-34	0.258416	0.58	0.277	8.55664e-30	5	Bclaf1
Arid4a	5.53285e-34	0.256567	0.504	0.228	8.92504e-30	5	Arid4a
Ltb2	5.9977e-34	0.308785	0.955	0.693	9.67489e-30	5	Ltb
Fubp1	5.35154e-33	0.330386	0.661	0.361	8.63257e-29	5	Fubp1
Stat11	5.38393e-33	0.402863	0.79	0.485	8.68482e-29	5	Stat1
Rexo2	1.6054e-32	0.281533	0.518	0.246	2.58966e-28	5	Rexo2
Tpr	4.9774e-32	0.367995	0.712	0.43	8.02904e-28	5	Tpr
Eif3a	8.09841e-32	0.270091	0.643	0.337	1.30635e-27	5	Eif3a
Mcl1	9.90404e-32	0.316976	0.616	0.324	1.59762e-27	5	Mcl1
Pak2	3.45426e-31	0.290917	0.608	0.316	5.57207e-27	5	Pak2
Kmt2a	5.5988e-31	0.318728	0.524	0.257	9.03143e-27	5	Kmt2a
Rps4x	1.32751e-30	0.286496	0.998	0.994	2.1414e-26	5	Rps4x
Rpl271	3.51257e-30	0.349778	0.827	0.57	5.66612e-26	5	Rpl27
Hnrnpu1	3.85882e-30	0.328784	0.724	0.435	6.22466e-26	5	Hnrnpu
Git2	3.93027e-30	0.306985	0.535	0.269	6.33992e-26	5	Git2
Ddx6	8.35904e-30	0.252771	0.51	0.247	1.3484e-25	5	Ddx6
Acin1	1.04043e-29	0.251075	0.633	0.332	1.67831e-25	5	Acin1
Tagln22	2.46051e-29	0.251325	0.771	0.425	3.96904e-25	5	Tagln2
Bptf	5.61894e-29	0.276977	0.596	0.316	9.06392e-25	5	Bptf
Atf7ip	2.43564e-28	0.293995	0.582	0.305	3.92893e-24	5	Atf7ip
Epsti11	8.59508e-28	0.363392	0.849	0.597	1.38647e-23	5	Epsti1
Ankrd11	8.93357e-28	0.316934	0.688	0.408	1.44107e-23	5	Ankrd11
Ikzf21	4.38591e-25	0.695357	0.439	0.248	7.07492e-21	5	Ikzf2
Ccnd21	1.15107e-23	0.327435	0.818	0.568	1.85679e-19	5	Ccnd2
Pdcd4	3.70439e-23	0.288794	0.788	0.512	5.97555e-19	5	Pdcd4
Cmtm71	1.30843e-20	0.273976	0.508	0.275	2.11063e-16	5	Cmtm7
Limd21	3.2854e-20	0.261153	0.988	0.831	5.29969e-16	5	Limd2
Set1	8.32313e-20	0.256856	0.788	0.528	1.3426e-15	5	Set
Rps171	5.29643e-19	0.257531	0.99	0.952	8.54368e-15	5	Rps17
Npc2	5.74182e-19	0.255666	0.88	0.649	9.26213e-15	5	Npc2
Gm100762	2.2514e-13	0.335758	0.79	0.502	3.63173e-09	5	Gm10076
Gm12840	5.85573e-10	0.257316	0.267	0.155	9.44587e-06	5	Gm12840
