# Supplementary material for: MYB orchestrates T cell exhaustion and response to checkpoint inhibition
Source: Nature. Author manuscript; Available in PMC 2022 Sep 15. (PMC9452299; doi:10.1038/s41586-022-05105-1)
Supplement: Table S2 [file EMS153223-supplement-Table_S2.xlsx]

## Sheet: TPEX.WT.CD62L-pos.vs.neg
GeneID	Chr	Length	Symbol	Synonyms	description	type_of_gene	logFC	AveExpr	t	P.Value	adj.P.Val	B
20343	chr1	2321	Sell	AI528707|CD62L|L-selectin|LECAM-1|Lnhr|Ly-22|Ly-m22|Lyam-1|Lyam1	selectin, lymphocyte	protein-coding	4.69474	3.36286	8.46023	1.00892e-06	0.0132612	4.96998
207728	chr7	4641	Pde2a	CGS-PDE|cGSPDE	phosphodiesterase 2A, cGMP-stimulated	protein-coding	1.67983	3.23308	6.45124	1.91929e-05	0.126136	3.03203
16599	chr5	2314	Klf3	9930027G08Rik|AL024007|Bklf|Tef-2	Kruppel-like factor 3 (basic)	protein-coding	1.23834	3.38342	4.44626	0.000621056	0.347871	-0.103196
12576	chr6	2405	Cdkn1b	AA408329|AI843786|Kip1|p27|p27Kip1	cyclin-dependent kinase inhibitor 1B	protein-coding	0.708018	4.993	4.56175	0.000501122	0.347871	0.096207
66214	chr14	914	Rgcc	1190002H23Rik|Rgc-32|Rgc32	regulator of cell cycle	protein-coding	-1.54292	2.71686	-4.36845	0.00071826	0.347871	-0.584063
55963	chr11	3926	Slc1a4	ASCT-1|ASCT1|AW045657|SATT	solute carrier family 1 (glutamate/neutral amino acid transporter), member 4	protein-coding	-2.51746	-0.027539	-4.46515	0.000599577	0.347871	-1.16116
622459	chr11	1152	Gm12216	602-19-115	predicted gene 12216	ncRNA	1.92234	1.90755	4.02793	0.00136733	0.347871	-1.59542
14132	chr7	1738	Fcgrt	FcRn	Fc fragment of IgG receptor and transporter	protein-coding	1.88312	1.67072	4.5787	0.00048565	0.347871	-0.447925
76747	chr2	573	Dapl1	2310032F03Rik|EEDA	death associated protein-like 1	protein-coding	1.56405	0.9094	4.10225	0.00118695	0.347871	-0.90858
667373	chr19	2375	Ifit1bl1	Gm14446|Ifit1c	interferon induced protein with tetratricpeptide repeats 1B like 1	protein-coding	1.56031	3.86178	4.9991	0.000225656	0.347871	0.786582
15959	chr19	1998	Ifit3	Ifi49|P49	interferon-induced protein with tetratricopeptide repeats 3	protein-coding	1.30261	4.77389	5.34588	0.000122006	0.347871	1.40353
667370	chr19	2013	Ifit3b	I830012O16Rik	interferon-induced protein with tetratricopeptide repeats 3B	protein-coding	1.16075	3.10073	4.11101	0.00116735	0.347871	-0.662547
107607	chr6	4415	Nod1	C230079P11|Card4|F830007N14Rik|Nlrc1	nucleotide-binding oligomerization domain containing 1	protein-coding	1.11372	3.31183	4.37447	0.000710201	0.347871	-0.211045
623121	chr1	2680	Ifi213	E030037K03Rik|E430029J22Rik|Pydc4|Pyr-A	interferon activated gene 213	protein-coding	1.09296	3.75897	4.4884	0.000574184	0.347871	-0.0197573
15957	chr19	2638	Ifit1	GARG-16|IFI-56K|ISG56|Ifi56|P56	interferon-induced protein with tetratricopeptide repeats 1	protein-coding	1.0341	3.48217	4.09878	0.00119482	0.347871	-0.68309
76820	chr12	4850	Cyria	2410157M17Rik|9630047E15|D12Ertd553e|Fam49a	CYFIP related Rac1 interactor A	protein-coding	1.00784	3.75118	4.21159	0.00096484	0.347871	-0.501662
231655	chr5	2124	Oasl1	7530414C13Rik|oasl9	2'-5' oligoadenylate synthetase-like 1	protein-coding	0.974313	3.20101	4.56769	0.000495648	0.347871	0.0600712
433323	chr1	3998	Sgpp2	SPPase2|Spp2	sphingosine-1-phosphate phosphatase 2	protein-coding	0.955118	0.269949	4.13976	0.00110537	0.347871	-0.731428
74318	chr5	1510	Hopx	1110018K11Rik|1200015P04Rik|2300002F06Rik|AI848177|AW490897|Cameo|Hdop|Hod|Hop|Ob1|Obl|Toto	HOP homeobox	protein-coding	0.944809	6.23629	4.12017	0.00114723	0.347871	-0.70468
327959	chr11	2598	Xaf1	Fbox39	XIAP associated factor 1	protein-coding	0.907109	4.26853	4.07633	0.00124692	0.347871	-0.73007
100039796	chr11	2816	Tgtp2	TGTP	T cell specific GTPase 2	protein-coding	0.895655	4.25247	5.1167	0.000182852	0.347871	1.02754
11433	chr9	1616	Acp5	TRACP|TRAP	acid phosphatase 5, tartrate resistant	protein-coding	0.891894	6.39652	4.04579	0.00132157	0.347871	-0.852531
236312	chr1	3497	Ifi209	4930422C14|AI447904|Ifix|Pyhin-1|Pyhin1	interferon activated gene 209	protein-coding	0.878443	5.36691	4.27896	0.000849702	0.347871	-0.412441
268297	chr10	4745	Scml4	9330161D17|mFLJ00197	Scm polycomb group protein like 4	protein-coding	0.877304	2.86212	4.02537	0.00137403	0.347871	-0.815912
21822	chr11	2809	Tgtp1	Gtp2|Ifggb6|Irgb6|Mg21|Tgtp|Tgtp2	T cell specific GTPase 1	protein-coding	0.858841	5.27579	4.09603	0.00120106	0.347871	-0.739719
223433	chr15	3068	Otulinl	9830126M18|Fam105a	OTU deubiquitinase with linear linkage specificity like	protein-coding	0.820243	4.65342	4.06341	0.00127796	0.347871	-0.782003
20555	chr11	1857	Slfn1	AV316259	schlafen 1	protein-coding	0.806118	6.38333	4.36296	0.000725689	0.347871	-0.279502
213068	chr15	2931	Tmem71	AI661017|E430024D12	transmembrane protein 71	protein-coding	0.79687	5.44669	4.10922	0.00117134	0.347871	-0.733194
18715	chrX	2041	Pim2	DXCch3|Pim-2	proviral integration site 2	protein-coding	0.759873	5.94656	4.46142	0.000603758	0.347871	-0.102816
54132	chr19	1505	Pdlim1	CLP36|Clim1|mClim1	PDZ and LIM domain 1 (elfin)	protein-coding	0.741461	4.50147	4.74818	0.000355606	0.347871	0.419783
236451	chr14	1163	Phf11b	EG236451|Gm4902	PHD finger protein 11B	protein-coding	0.67649	6.66687	4.72008	0.000374377	0.347871	0.360896
214854	chr1	2583	Neurl3	2010300P06Rik|Lincr	neuralized E3 ubiquitin protein ligase 3	protein-coding	0.636745	4.37425	4.16496	0.00105381	0.347871	-0.590615
19253	chr1	1578	Ptpn18	FLP1|HSCF|PTP-HSCF|PTP-K1|Ptpk1	protein tyrosine phosphatase, non-receptor type 18	protein-coding	0.605227	6.60997	4.61164	0.000456985	0.347871	0.152959
12799	chr11	2678	Cnp	CNPase|Cnp-1|Cnp1	2',3'-cyclic nucleotide 3' phosphodiesterase	protein-coding	0.592069	6.28715	5.05966	0.000202444	0.347871	0.930296
67023	chr8	1085	Use1	2010315L10Rik|5730403H22Rik|AV002165|D12|Ed2|Q-snare|p31	unconventional SNARE in the ER 1 homolog (S. cerevisiae)	protein-coding	0.57068	6.75369	4.4728	0.000591095	0.347871	-0.0787908
67938	chr17	939	Myl12b	1500001M02Rik|C77744|Mylc2b|RLC-B	myosin, light chain 12B, regulatory	protein-coding	0.518676	8.23055	4.09771	0.00119724	0.347871	-0.783126
107939	chr5	5581	Pom121	2610027A18Rik|C80273|mKIAA0618	nuclear pore membrane protein 121	protein-coding	-0.609223	4.64991	-4.09928	0.00119366	0.347871	-0.756753
70699	chr6	6229	Nup205	3830404O05Rik|AV248391|mKIAA0225	nucleoporin 205	protein-coding	-0.68795	4.74042	-4.06125	0.00128323	0.347871	-0.827204
69719	chr5	7106	Cad	2410008J01Rik|AU018859|Cpad	carbamoyl-phosphate synthetase 2, aspartate transcarbamylase, and dihydroorotase	protein-coding	-0.749693	4.82916	-4.82067	0.000311568	0.347871	0.517996
70683	chr10	8831	Utp20	3830408P06Rik|AA617408|Drim|mDRIM|mDRIN	UTP20 small subunit processome component	protein-coding	-0.81058	2.31622	-4.14104	0.0011027	0.347871	-0.612666
64011	chr9	1293	Nrgn	0710001B06Rik|AI838505|NG|NG/RC3|Pss1|R75334|RC3	neurogranin	protein-coding	-0.903859	6.83871	-4.19397	0.000997513	0.347871	-0.595129
74754	chr4	4028	Dhcr24	2310076D10Rik|5830417J06Rik|mKIAA0018	24-dehydrocholesterol reductase	protein-coding	-0.921741	4.56941	-4.32876	0.000773756	0.347871	-0.311403
20893	chr6	3113	Bhlhe40	Bhlhb2|C130042M06Rik|CR8|Clast5|Dec1|Sharp2|Stra13|Stra14	basic helix-loop-helix family, member e40	protein-coding	-0.926816	6.36621	-4.07066	0.00126045	0.347871	-0.826056
17357	chr4	1601	Marcksl1	AL022768|AW215397|AW536807|D4Bc1|F52|MacMARCKS|Macs2|Macs3|Mlp|Mrp	MARCKS-like 1	protein-coding	-1.06143	5.93155	-4.27621	0.000854119	0.347871	-0.427903
74016	chr2	3743	Phf19	3110009G19Rik|3321402G02Rik	PHD finger protein 19	protein-coding	-1.13154	1.90293	-4.54366	0.000518196	0.347871	-0.166574
74211	chr9	4934	1700017B05Rik	AA682102|D9Ertd278e	RIKEN cDNA 1700017B05 gene	protein-coding	-1.19416	4.29249	-4.02453	0.00137624	0.347871	-0.840695
235505	chr9	5867	Cd109	9930012E15Rik|AI480638|GARP	CD109 antigen	protein-coding	-1.63552	0.839861	-4.02776	0.00136779	0.347871	-1.06812
102124	chr8	1277	Enkd1	AI606951|E130303B06Rik	enkurin domain containing 1	protein-coding	-1.6513	1.99309	-4.16418	0.00105537	0.347871	-1.27044
16763	chr1	2992	Lad1	LADA|lad-1	ladinin	protein-coding	-1.81059	1.98574	-4.64038	0.000433403	0.347871	0.0984807
12977	chr3	4422	Csf1	C87615|Csfm|MCSF|op	colony stimulating factor 1 (macrophage)	protein-coding	-1.94691	1.29821	-4.03674	0.00134455	0.347871	-1.25327
12776	chr9	1156	Ccr8	C-C|C-C CKR-8|CC-CKR-8|CCR-8|CKR-8|Cmkbr8|mCCR8	chemokine (C-C motif) receptor 8	protein-coding	-2.08725	1.66675	-4.7715	0.000340778	0.347871	-0.903553
73246	chr5	1958	Rassf6	1600016B17Rik	Ras association (RalGDS/AF-6) domain family member 6	protein-coding	-4.94915	-0.272832	-4.44401	0.000623667	0.347871	-3.12197
382864	chr14	2835	Colq	A130034K24Rik	collagen-like tail subunit (single strand of homotrimer) of asymmetric acetylcholinesterase	protein-coding	-1.95228	0.0217795	-4.00989	0.00141522	0.350975	-1.17999
17394	chr9	2453	Mmp8	BB138268	matrix metallopeptidase 8	protein-coding	5.27401	-3.17078	3.98677	0.00147909	0.360022	-3.59241
12581	chr9	1271	Cdkn2d	INK4d|p19|p19INK4d	cyclin dependent kinase inhibitor 2D	protein-coding	0.683777	6.06763	3.93913	0.00162018	0.36811	-1.02355
11987	chr5	7179	Slc7a1	4831426K01Rik|AI447493|Atrc-1|Atrc1|Cat1|Rec-1|Rev-1|mCAT-1	solute carrier family 7 (cationic amino acid transporter, y+ system), member 1	protein-coding	-0.542736	4.46246	-3.91706	0.00169013	0.36811	-1.0975
271005	chr12	1949	Klhdc1	-	kelch domain containing 1	protein-coding	1.2175	2.23073	3.91146	0.00170836	0.36811	-1.15628
72692	chr17	3116	Hnrnpll	2510028H02Rik|2810036L13Rik|AI256697|AI852082|Hnrpll	heterogeneous nuclear ribonucleoprotein L-like	protein-coding	-0.532432	5.12126	-3.9197	0.00168161	0.36811	-1.05847
12419	chr15	8986	Cbx5	2610029O15Rik|C75991|HP1|Hp1a|Hp1alpha	chromobox 5	protein-coding	-0.739776	4.53537	-3.95988	0.00155711	0.36811	-1.01913
243219	chr5	5838	2900026A02Rik	8430408O14Rik|A530094D01|AW539426|Gm449|mKIAA1671	RIKEN cDNA 2900026A02 gene	protein-coding	-1.24098	3.02996	-3.92936	0.00165078	0.36811	-0.970049
114249	chr3	3732	Npnt	1110009H02Rik|AA682063|AI314031|Nctn|POEM	nephronectin	protein-coding	-1.71219	2.44763	-3.92201	0.00167416	0.36811	-1.10961
80901	chr9	1893	Cxcr6	BB217514|BONZO|STRL33	chemokine (C-X-C motif) receptor 6	protein-coding	-2.18152	6.29603	-3.86039	0.00188423	0.374237	-1.12059
320982	chr1	3967	Arl4c	A630084M22Rik|Arl7|LAK	ADP-ribosylation factor-like 4C	protein-coding	0.979926	4.62454	3.79652	0.00213045	0.374237	-1.27592
22165	chr5	2342	Txk	A130089B16Rik|Btkl|PTK-RL-18|PTK4|Rlk	TXK tyrosine kinase	protein-coding	0.810817	3.92267	3.87322	0.00183839	0.374237	-1.0684
99730	chr3	1289	Taf13	1810004N01Rik|2010309N11Rik|AI847295|TAFII18	TATA-box binding protein associated factor 13	protein-coding	0.679424	4.36298	3.79409	0.00214045	0.374237	-1.19998
76799	chr4	772	Tmem234	1500002D11Rik|2510006D16Rik|4933407D05Rik	transmembrane protein 234	protein-coding	0.652075	6.48958	3.81201	0.00206786	0.374237	-1.22324
72357	chr5	1320	2210016L21Rik	Custos	RIKEN cDNA 2210016L21 gene	protein-coding	0.649617	4.70143	3.82505	0.00201665	0.374237	-1.15653
68521	chr3	3059	Fam189b	1110013L07Rik	family with sequence similarity 189, member B	protein-coding	0.634484	4.97167	3.86868	0.00185449	0.374237	-1.15984
15950	chr1	3793	Ifi203	Ifi203a|Ifi203b|Mndal	interferon activated gene 203	protein-coding	0.609581	6.11779	3.78972	0.00215853	0.374237	-1.3401
54394	chr11	2354	Crlf3	BB164954|Creme9|Cytor4	cytokine receptor-like factor 3	protein-coding	0.553435	5.90987	3.80714	0.00208734	0.374237	-1.28466
382062	chr9	1307	AB124611	Gm1706	cDNA sequence AB124611	protein-coding	0.551151	5.47064	3.88312	0.00180378	0.374237	-1.10297
12010	chr2	858	B2m	Ly-m11|beta2-m|beta2m	beta-2 microglobulin	protein-coding	0.489249	12.2137	3.8867	0.00179143	0.374237	-1.22067
54371	chr9	6242	Chst2	AI428561|AW121776|C130041E03Rik|Chts2|GST-2|GlcNAc6ST|Gn6st	carbohydrate sulfotransferase 2	protein-coding	-0.608766	3.59238	-3.78843	0.00216388	0.374237	-1.2771
67088	chr6	5453	Cand2	2210404G23Rik|Tp120b|mKIAA0667	cullin-associated and neddylation-dissociated 2 (putative)	protein-coding	-0.855268	1.94677	-3.82551	0.00201488	0.374237	-1.14735
19734	chr1	2335	Rgs16	Rgs14|Rgsr	regulator of G-protein signaling 16	protein-coding	-0.91702	4.76943	-3.79432	0.00213949	0.374237	-1.22995
18973	chr5	7129	Pole	-	polymerase (DNA directed), epsilon	protein-coding	-1.08234	2.86101	-3.82434	0.00201939	0.374237	-1.17159
73086	chr12	4406	Rps6ka5	3110005L17Rik|6330404E13Rik|AI854034|MSK1|MSPK1|RLPK|RLSK|S6K-alpha-5	ribosomal protein S6 kinase, polypeptide 5	protein-coding	1.22305	1.40708	3.73312	0.00240732	0.379669	-1.35668
14268	chr1	8312	Fn1	E330027I09|Fn|Fn-1	fibronectin 1	protein-coding	4.17165	-2.26446	3.74501	0.00235277	0.379669	-2.7321
15002	chr17	2670	H2-Ob	A-beta-2|A-beta2|H-2Ab|H-2I|H-2Ob|H2-Ab|H2-Ab2|H2-IAb2|Ob|vic1	histocompatibility 2, O region beta locus	protein-coding	1.74183	0.0589442	3.73316	0.00240715	0.379669	-1.79571
100017	chr4	2671	Ldlrap1	AA691260|ARH2|Arh|Arh1|FHCB1|FHCB2	low density lipoprotein receptor adaptor protein 1	protein-coding	1.03014	3.49099	3.72904	0.00242637	0.379669	-1.32158
626578	chr5	3528	Gbp10	-	guanylate-binding protein 10	protein-coding	0.988945	2.79999	3.74421	0.00235641	0.379669	-1.28926
74610	chr5	2940	Abcb8	4833412N02Rik|AA409895|MITOSUR	ATP-binding cassette, sub-family B (MDR/TAP), member 8	protein-coding	-0.587162	3.71907	-3.75652	0.0023011	0.379669	-1.29022
67333	chr2	6195	Stk35	1700054C12Rik|CLIK1|Stk35l1	serine/threonine kinase 35	protein-coding	-0.777817	1.90339	-3.7664	0.00225773	0.379669	-1.24837
209032	chr6	6538	Zc3hav1l	B130055L09Rik|E430016P22Rik	zinc finger CCCH-type, antiviral 1-like	protein-coding	-0.963134	1.20444	-3.73849	0.00238254	0.379669	-1.30784
67064	chr18	2529	Chmp1b	2810405I11Rik|Chmp1b1	charged multivesicular body protein 1B	protein-coding	0.550005	4.93775	3.71453	0.00249527	0.381371	-1.41185
60505	chr3	3072	Il21	IL-21	interleukin 21	protein-coding	-1.21888	2.611	-3.72007	0.00246875	0.381371	-1.35329
80981	chr11	1382	Arl4d	1110036H21Rik|ARL6|AW456149|Arf4l|Arfl4|Arl5	ADP-ribosylation factor-like 4D	protein-coding	0.938019	4.36876	3.7071	0.00253133	0.382434	-1.37725
237823	chr11	6369	Pfas	4432409B16Rik|FGAMS|FGAR-AT|FGARAT|Gm18|PURL|Sofa	phosphoribosylformylglycinamidine synthase (FGAR amidotransferase)	protein-coding	-0.808796	3.13849	-3.69805	0.00257594	0.384752	-1.4157
100041677	chr4	2729	Zfp984	Gm13157	zinc finger protein 984	protein-coding	0.688045	4.24824	3.69113	0.00261063	0.385553	-1.41428
21853	chr10	4515	Timeless	C77407|Debt69|tim	timeless circadian clock 1	protein-coding	-1.18539	2.96877	-3.67924	0.0026713	0.390129	-1.40107
14000	chr15	4571	Drosha	1110013A17Rik|AI874853|Etohi2|Rn3|Rnasen	drosha, ribonuclease type III	protein-coding	-0.659096	3.39039	-3.67197	0.00270912	0.390411	-1.4422
319150	chr13	411	H3c2	H3-53|H3c13|H3c14|H3c15|H3c3|H3c4|H3c6|H3c7|Hist1h3b	H3 clustered histone 2	protein-coding	-3.85869	0.619078	-3.66749	0.00273264	0.390411	-3.44505
69221	chr11	461	2410006H16Rik	-	RIKEN cDNA 2410006H16 gene	ncRNA	0.757186	6.5788	3.65842	0.00278103	0.393052	-1.48749
18563	chr19	4272	Pcx	Pc|Pcb	pyruvate carboxylase	protein-coding	-1.53096	-0.0623869	-3.64931	0.00283044	0.39578	-1.9621
20539	chr8	3513	Slc7a5	4F2LC|D0H16S474E|Gm42049|LAT1|TA1	solute carrier family 7 (cationic amino acid transporter, y+ system), member 5	protein-coding	-0.701014	5.41864	-3.62332	0.00297639	0.396002	-1.63001
213002	chr7	541	Ifitm6	A330075D07|Dspa2f|Fgls5|fragilis5	interferon induced transmembrane protein 6	protein-coding	5.93905	-1.13939	3.55958	0.00336758	0.396002	-3.78677
51801	chr1	3022	Ramp1	9130218E19Rik	receptor (calcitonin) activity modifying protein 1	protein-coding	4.8058	-3.66336	3.57138	0.00329144	0.396002	-3.76873
23882	chr13	1081	Gadd45g	AI327420|C86281|CR6|DDIT2|OIG37	growth arrest and DNA-damage-inducible 45 gamma	protein-coding	1.97664	1.4879	3.59189	0.00316323	0.396002	-2.42332
414084	chr6	3769	Tnip3	9030611K07Rik|ABIN-3|LIND	TNFAIP3 interacting protein 3	protein-coding	1.2303	1.36248	3.53605	0.0035248	0.396002	-1.73945
11853	chr3	1056	Rhoc	AI324259|Arh9|Arhc	ras homolog family member C	protein-coding	0.943702	4.04986	3.63656	0.00290114	0.396002	-1.46978
100033459	chr1	2987	Ifi208	9830148g24rik|E430029J22Rik|NG2creBAC|Pydc3|Pyr-rv1|Tg(Cspg4-cre)1Akik	interferon activated gene 208	protein-coding	0.937974	4.65025	3.56027	0.00336312	0.396002	-1.67213
64380	chr19	1723	Ms4a4c	5830413L19Rik|AI449185|Ms4a9	membrane-spanning 4-domains, subfamily A, member 4C	protein-coding	0.898856	4.7893	3.59961	0.00311627	0.396002	-1.58375
210973	chr6	3868	Kbtbd2	BC022962|Bklhd1|mKIAA1489	kelch repeat and BTB (POZ) domain containing 2	protein-coding	0.893906	3.41933	3.57532	0.00326642	0.396002	-1.59478
214230	chr2	4193	Pak6	4732456M09	p21 (RAC1) activated kinase 6	protein-coding	0.880766	1.75405	3.54338	0.00347508	0.396002	-1.64146
20229	chrX	1116	Sat1	AA617398|SSAT|Sat	spermidine/spermine N1-acetyl transferase 1	protein-coding	0.727833	5.68803	3.57704	0.00325553	0.396002	-1.64244
14469	chr3	2455	Gbp2	-	guanylate binding protein 2	protein-coding	0.631082	5.11668	3.57826	0.00324784	0.396002	-1.65659
72020	chr16	4745	Zfp654	1600021C16Rik|1810008K20Rik|433036|Gm5488|Znf654	zinc finger protein 654	protein-coding	0.631063	3.14957	3.63303	0.002921	0.396002	-1.50113
67963	chr12	3262	Npc2	2700012J19Rik|AA408070|AU045843|HE1	NPC intracellular cholesterol transporter 2	protein-coding	0.620537	6.36166	3.53603	0.00352497	0.396002	-1.81963
15944	chr11	2227	Irgm1	Ifggd3|Ifi1|Iigp3|Iipg3|Irgm	immunity-related GTPase family M member 1	protein-coding	0.547047	6.19987	3.56162	0.00335428	0.396002	-1.74425
231712	chr5	2486	Trafd1	1110008K06Rik|Fln29	TRAF type zinc finger domain containing 1	protein-coding	0.499152	5.49915	3.58163	0.00322673	0.396002	-1.68008
13709	chr14	4217	Elf1	Elf-1|Sts1|mElf-1|p70	E74 like ETS transcription factor 1	protein-coding	0.450114	6.00231	3.57721	0.00325447	0.396002	-1.73588
73192	chr10	5989	Xpot	1110004L07Rik|3110065H13Rik|AI452076|C79645|EXPORTIN-T	exportin, tRNA (nuclear export receptor for tRNAs)	protein-coding	-0.517625	3.97376	-3.54392	0.00347145	0.396002	-1.74252
17688	chr17	4263	Msh6	AU044881|AW550279|GTBP|Gtmbp	mutS homolog 6	protein-coding	-0.524182	4.69273	-3.6149	0.00302531	0.396002	-1.61705
20019	chr6	6109	Polr1a	194kDa|2900087K15Rik|3010014K16Rik|RPA194|Rpo1-4|mRPA1	polymerase (RNA) I polypeptide A	protein-coding	-0.552199	3.31628	-3.53819	0.00351023	0.396002	-1.71668
104884	chr12	2058	Tdp1	2810481F14Rik|4921509N21Rik|AI838772|AW493413|E430034L06Rik|Gm40556|MLZ-501|SCAN1	tyrosyl-DNA phosphodiesterase 1	protein-coding	-0.797227	4.02209	-3.6193	0.00299968	0.396002	-1.51335
13175	chr3	12995	Dclk1	1700113D08Rik|2810480F11Rik|AI836758|Click-I|Cpg16|Dcamkl1|Dcl|Dclk|mKIAA0369	doublecortin-like kinase 1	protein-coding	-1.73256	0.750775	-3.54343	0.00347476	0.396002	-1.63818
71354	chr4	1325	Wdr31	5430402I10Rik|spWD	WD repeat domain 31	protein-coding	-3.32778	-0.931842	-3.61176	0.00304378	0.396002	-3.43895
21849	chr7	3242	Trim28	AA408787|KAP-1|KRIP-1|MommeD9|Tif1b|Tif1beta	tripartite motif-containing 28	protein-coding	-0.443452	6.57819	-3.51979	0.00363778	0.405212	-1.85419
751864	chr3	618	Gm9733	-	predicted gene 9733	protein-coding	4.77744	-1.40225	3.47304	0.00398343	0.407172	-3.85858
320007	chr16	4266	Sidt1	AW045928|B830021E24Rik	SID1 transmembrane family, member 1	protein-coding	0.883423	3.9603	3.49143	0.00384369	0.407172	-1.81672
23960	chr5	1993	Oas1g	AI449562|L2|Mmu-L|Mmu-L2|Oas1b|Oias-1|Oias1	2'-5' oligoadenylate synthetase 1G	protein-coding	0.81205	3.27046	3.5053	0.00374158	0.407172	-1.6923
54123	chr7	1859	Irf7	-	interferon regulatory factor 7	protein-coding	0.744739	6.23273	3.49532	0.00381474	0.407172	-1.85106
100040462	chr1	1908	Mndal	Gm2785|Ifi212	myeloid nuclear differentiation antigen like	protein-coding	0.645918	5.33884	3.48571	0.00388661	0.407172	-1.77558
100041450	chr6	1722	Gimap1os	Gm3345	GTPase, IMAP family member 1, opposite strand	unknown	0.608668	4.97053	3.48462	0.00389479	0.407172	-1.79873
71795	chr11	6350	Pitpnc1	1110020B03Rik|5830436L09Rik|AI662802|AI851387|C330017I21Rik|Dnr411|RDGBB|RDGBB1|mrdgBbeta|rdgB-beta	phosphatidylinositol transfer protein, cytoplasmic 1	protein-coding	0.591265	3.74387	3.47625	0.00395865	0.407172	-1.84827
51791	chr13	2356	Rgs14	RPIP1	regulator of G-protein signaling 14	protein-coding	0.532324	4.30976	3.4714	0.00399614	0.407172	-1.80115
11946	chr18	2432	Atp5a1	AI035633|AL022851|AL023067|Atp5f1a|Atpm|D18Ertd206e|Mom2	ATP synthase, H+ transporting, mitochondrial F1 complex, alpha subunit 1	protein-coding	-0.394118	9.44729	-3.51031	0.00370537	0.407172	-1.91473
56453	chr8	4375	Mbtps1	0610038M03Rik|AV003995|S1P|SKI-1|Ski1|mKIAA0091	membrane-bound transcription factor peptidase, site 1	protein-coding	-0.450398	4.87282	-3.47304	0.00398343	0.407172	-1.89336
68539	chr19	1930	Tmem109	1110006I15Rik|AA958958|C77652	transmembrane protein 109	protein-coding	-0.628207	5.49876	-3.47774	0.00394716	0.407172	-1.86019
20684	chr1	2158	Sp100	A430075G10Rik	nuclear antigen Sp100	protein-coding	0.62222	7.12553	3.44287	0.00422387	0.409866	-1.98538
23900	chr7	442	Hcst	DAP10|KAP10	hematopoietic cell signal transducer	protein-coding	0.574478	7.16093	3.44711	0.00418918	0.409866	-1.90244
71766	chr9	3450	Raver1	1300006N24Rik|AA050359	ribonucleoprotein, PTB-binding 1	protein-coding	-0.40199	6.34019	-3.45457	0.00412892	0.409866	-1.97256
214048	chr3	1705	Larp1b	1700108L22Rik|4933421B21Rik|AA690246|Larp2	La ribonucleoprotein domain family, member 1B	protein-coding	-0.685156	3.89854	-3.46261	0.00406491	0.409866	-1.76806
225997	chr19	6509	Trpm6	CHAK2|TRPM6/CHAK2	transient receptor potential cation channel, subfamily M, member 6	protein-coding	-2.1204	-1.50831	-3.44701	0.00419	0.409866	-2.34073
244911	chr9	1352	C2cd4a	EG244911|Fam148a	C2 calcium-dependent domain containing 4A	protein-coding	-3.45666	-2.84812	-3.4408	0.00424086	0.409866	-3.68202
93961	chr16	5328	B3galt5	1190002B21Rik|AU045265|b3Galt-V	UDP-Gal:betaGlcNAc beta 1,3-galactosyltransferase, polypeptide 5	protein-coding	-3.76537	-2.6745	-3.45051	0.00416161	0.409866	-3.54139
69876	chr4	1114	Thap3	2010013E08Rik|2210418H06Rik	THAP domain containing, apoptosis associated protein 3	protein-coding	0.80336	5.25205	3.43132	0.00431974	0.41144	-1.87965
269389	chr2	1675	Tox2	AI851523|AV026525|BI987407|Gcx1|RxHMG1	TOX high mobility group box family member 2	protein-coding	-0.989779	4.72365	-3.4346	0.00429225	0.41144	-1.89351
625360	chr13	1659	BC147527	-	cDNA sequence BC147527	protein-coding	1.22071	3.4263	3.425	0.0043731	0.413525	-1.83158
20850	chr11	3888	Stat5a	AA959963|STAT5	signal transducer and activator of transcription 5A	protein-coding	-0.510199	4.27957	-3.41798	0.00443316	0.41621	-1.94976
18439	chr5	5395	P2rx7	AI467586|P2X(7)|P2X7R	purinergic receptor P2X, ligand-gated ion channel, 7	protein-coding	-1.11669	1.36622	-3.37103	0.00485696	0.420627	-1.96462
13024	chr13	1394	Ctla2a	Ctla-2a	cytotoxic T lymphocyte-associated protein 2 alpha	protein-coding	1.17268	6.71794	3.38936	0.00468688	0.420627	-2.02815
11810	chr6	2265	Apobec1	Cdar1	apolipoprotein B mRNA editing enzyme, catalytic polypeptide 1	protein-coding	0.972097	1.67105	3.38193	0.00475505	0.420627	-2.02014
217151	chr11	1563	Arl5c	Arl12|BC065791	ADP-ribosylation factor-like 5C	protein-coding	0.862939	4.42271	3.38444	0.00473196	0.420627	-1.95563
16391	chr14	2688	Irf9	Irf-9|Isgf3g|p48	interferon regulatory factor 9	protein-coding	0.495207	5.51024	3.39995	0.00459132	0.420627	-2.02175
18432	chr11	4117	Mybbp1a	AL024407|AU019902|P160|p160MBP|p67MBP	MYB binding protein (P160) 1a	protein-coding	-0.650176	5.19132	-3.39519	0.00463401	0.420627	-2.03871
67458	chr17	2734	Ergic1	1200007D18Rik|maa-136	endoplasmic reticulum-golgi intermediate compartment (ERGIC) 1	protein-coding	-0.662821	4.91205	-3.37026	0.00486422	0.420627	-2.05642
242484	chr4	2896	D630039A03Rik	-	RIKEN cDNA D630039A03 gene	protein-coding	-0.815198	2.85397	-3.38655	0.00471254	0.420627	-1.88901
53381	chrX	975	Prdx4	AOE372|Prx-iv|Prx4|TRANK	peroxiredoxin 4	protein-coding	-0.95369	4.81089	-3.37797	0.00479184	0.420627	-1.93582
74104	chr1	2934	Abcb6	1200005B17Rik	ATP-binding cassette, sub-family B (MDR/TAP), member 6	protein-coding	-1.07787	1.66789	-3.386	0.00471755	0.420627	-1.91838
71779	chr6	4521	Marchf8	1300017E09Rik|MARCH-VIII|March8|Mir	membrane associated ring-CH-type finger 8	protein-coding	-1.11683	1.10217	-3.38446	0.00473172	0.420627	-1.92768
22286	chr7	1160	Utf1	AI505934	undifferentiated embryonic cell transcription factor 1	protein-coding	-1.43817	3.30851	-3.37513	0.00481837	0.420627	-1.90786
20524	chr15	1667	Slc25a17	34kDa|47kDa|PMP34|Pmp47	solute carrier family 25 (mitochondrial carrier, peroxisomal membrane protein), member 17	protein-coding	-0.581375	6.29411	-3.35304	0.00502998	0.429312	-2.12432
78926	chr11	5403	Gas2l1	4930500E24Rik|D0Jmb1|Gar22|TU-71.1	growth arrest-specific 2 like 1	protein-coding	-1.11804	0.151224	-3.35525	0.00500835	0.429312	-2.08042
19331	chr6	1322	Rab19	-	RAB19, member RAS oncogene family	protein-coding	0.525521	5.18732	3.34802	0.00507936	0.43073	-2.03262
170756	chr5	2881	Slc8b1	AF261233|NCKX6|NCLX|Slc24a6	solute carrier family 8 (sodium/lithium/calcium exchanger), member B1	protein-coding	0.672026	2.81179	3.3445	0.00511425	0.430908	-1.96565
50498	chr17	1171	Ebi3	EBI-3|IL-27	Epstein-Barr virus induced gene 3	protein-coding	-2.21879	0.639343	-3.33997	0.00515948	0.43195	-2.56699
231931	chr6	1612	Gimap6	4833419H03Rik|Ian6|mFLJ00102	GTPase, IMAP family member 6	protein-coding	0.585796	8.10988	3.33047	0.0052558	0.434479	-2.21492
68298	chr6	4514	Ncapd2	2810406C15Rik|2810465G24Rik|CAP-D2|CNAP1|mKIAA0159	non-SMC condensin I complex, subunit D2	protein-coding	-0.831847	5.6681	-3.33175	0.00524264	0.434479	-2.18129
18263	chr12	2547	Odc1	ODC	ornithine decarboxylase, structural 1	protein-coding	-0.657833	6.36531	-3.32568	0.00530492	0.435799	-2.19685
69150	chr16	2442	Snx4	1810036H14Rik|AI037066	sorting nexin 4	protein-coding	0.461182	5.77873	3.31852	0.00537936	0.43917	-2.18498
74136	chr11	5574	Sec14l1	1200017E04Rik|2810012L19Rik|Naa-35	SEC14-like lipid binding 1	protein-coding	-0.459392	4.44647	-3.31431	0.00542368	0.440055	-2.18572
69780	chr4	2905	Smap2	1810031K02Rik|AA408614|Smap1l	small ArfGAP 2	protein-coding	0.443431	6.9586	3.30526	0.00551999	0.444498	-2.25943
286940	chr14	9067	Flnb	AL024016|Fln-b	filamin, beta	protein-coding	-0.859161	3.69884	-3.30284	0.00554608	0.444498	-2.1905
72787	chr4	2576	Ndc1	2810475A17Rik|AI450313|Tmem48|sks	NDC1 transmembrane nucleoporin	protein-coding	-0.883948	3.87047	-3.29087	0.00567684	0.45222	-2.09487
18566	chr1	1930	Pdcd1	Ly101|PD-1|Pdc1	programmed cell death 1	protein-coding	-0.595084	8.3449	-3.25079	0.00613741	0.452771	-2.37376
104183	chr3	1510	Chil4	Chi3l4|Ym2	chitinase-like 4	protein-coding	5.34169	-3.1034	3.25025	0.00614391	0.452771	-3.96362
75973	chr10	2749	Ccdc162	5033413D22Rik|Ccdc162p|Gm29096|Gm61|Gm6976	coiled-coil domain containing 162	protein-coding	4.29658	-2.54752	3.27212	0.00588777	0.452771	-3.77866
545136	chr15	3187	Fam186b	EG545136	family with sequence similarity 186, member B	protein-coding	3.72165	-4.81619	3.26146	0.00601127	0.452771	-3.90159
217830	chr12	3229	Dglucy	9030617O03Rik	D-glutamate cyclase	protein-coding	1.69794	0.643075	3.21992	0.00651752	0.452771	-2.27843
100038882	chr4	756	Isg15	G1p2|IGI15|IP17|Irfp|UCRP	ISG15 ubiquitin-like modifier	protein-coding	1.00963	6.32381	3.20712	0.00668204	0.452771	-2.31348
57895	chr6	2271	Ccdc126	6330407D12Rik|AA675040|AI465320|AL022711	coiled-coil domain containing 126	protein-coding	0.87903	1.69887	3.18333	0.00699877	0.452771	-2.24232
236573	chr5	3633	Gbp9	-	guanylate-binding protein 9	protein-coding	0.763043	4.49448	3.21585	0.00656938	0.452771	-2.31137
408065	chr13	4079	Zfp456	BC065418|Rslcan-13	zinc finger protein 456	protein-coding	0.745967	1.46416	3.17869	0.00706222	0.452771	-2.2382
330192	chr5	2512	Vps37b	2300007F24Rik|AI415429|BC026744	vacuolar protein sorting 37B	protein-coding	0.727438	5.4967	3.20232	0.00674482	0.452771	-2.36402
230787	chr4	2542	Themis2	ICB-1	thymocyte selection associated family member 2	protein-coding	0.712449	3.88648	3.19695	0.00681571	0.452771	-2.2624
218271	chr13	1596	B4galt7	XGPT|XGalT-1	xylosylprotein beta1,4-galactosyltransferase, polypeptide 7 (galactosyltransferase I)	protein-coding	0.706953	4.21268	3.17849	0.007065	0.452771	-2.2641
58203	chr2	2162	Zbp1	2010010H03Rik|Dai|Dlm1|mZaDLM	Z-DNA binding protein 1	protein-coding	0.703997	5.82074	3.24215	0.0062416	0.452771	-2.30099
100637	chr5	1906	N4bp2l1	2410024N18Rik|AI428195|B230342M21Rik	NEDD4 binding protein 2-like 1	protein-coding	0.670002	3.86359	3.20718	0.00668129	0.452771	-2.22534
54396	chr11	3514	Irgm2	AI481100|GTPI|Ifggd2|Iigp2	immunity-related GTPase family M member 2	protein-coding	0.630668	4.57237	3.2017	0.00675293	0.452771	-2.35199
20452	chr1	5677	St8sia4	PST|PST-1|SIAT8-D|ST8SiaIV|Siat8d	ST8 alpha-N-acetyl-neuraminide alpha-2,8-sialyltransferase 4	protein-coding	0.62297	3.29317	3.2532	0.00610871	0.452771	-2.22059
58172	chr11	6027	Sertad2	AB041541|AU021878|Kiaa0127|MNCb-1504|SEI-2|Sei2|TRIP-Br2|mKIAA0127	SERTA domain containing 2	protein-coding	0.608426	2.27795	3.2791	0.00580833	0.452771	-2.09647
27049	chr3	5141	Etv3	AI414410|METS|Pe1	ets variant 3	protein-coding	0.585272	3.07864	3.20835	0.00666609	0.452771	-2.27258
64685	chr2	1368	Nmi	-	N-myc (and STAT) interactor	protein-coding	0.487749	6.03615	3.274	0.00586631	0.452771	-2.22771
67808	chr4	1742	Tprgl	1200015A19Rik|Svap30|Tprg1l|mover	transformation related protein 63 regulated like	protein-coding	0.466047	6.62825	3.20387	0.00672442	0.452771	-2.41113
12764	chr6	1760	Cmas	AW208911|CMPNeu5Ac|D6Bwg0250e	cytidine monophospho-N-acetylneuraminic acid synthetase	protein-coding	0.461934	5.18642	3.2125	0.00661241	0.452771	-2.30274
74451	chr11	2298	Pgs1	2610019F11Rik|4933424M23Rik|SAF	phosphatidylglycerophosphate synthase 1	protein-coding	0.447946	4.10397	3.22927	0.00639998	0.452771	-2.22442
74142	chr17	2967	Lonp1	1200017E13Rik|LON|Prss15	lon peptidase 1, mitochondrial	protein-coding	-0.447488	4.43568	-3.25728	0.0060604	0.452771	-2.22241
68066	chr11	1674	Slc25a39	3010027G13Rik|D11Ertd333e	solute carrier family 25, member 39	protein-coding	-0.472817	6.23976	-3.24054	0.00626113	0.452771	-2.3317
114741	chr14	4491	Supt16	Cdc68|Fact140|Spt16|Supt16h	SPT16, facilitates chromatin remodeling subunit	protein-coding	-0.503533	4.57972	-3.19175	0.00688498	0.452771	-2.37041
103468	chr10	3092	Nup107	AW541137|C76801	nucleoporin 107	protein-coding	-0.56265	4.29799	-3.18248	0.00701032	0.452771	-2.33298
13864	chr8	2218	Nr2f6	AV090102|COUP-TF3|EAR2|Erbal2	nuclear receptor subfamily 2, group F, member 6	protein-coding	-0.599456	3.38823	-3.20359	0.00672813	0.452771	-2.21393
20361	chr9	3275	Sema7a	2900057C09Rik|CDw108|H-Sema K1|H-Sema-L|M-Sema-L|Semal|sema K1|sema L	sema domain, immunoglobulin domain (Ig), and GPI membrane anchor, (semaphorin) 7A	protein-coding	-0.695094	4.60414	-3.24278	0.00623389	0.452771	-2.26605
103425	chr10	2879	Ncln	3100002P13Rik|AW120537	nicalin	protein-coding	-0.725745	4.1925	-3.26828	0.00593194	0.452771	-2.16952
107684	chr4	4114	Coro2a	9030208C03Rik|AI563590|IR10	coronin, actin binding protein 2A	protein-coding	-0.73289	4.32583	-3.18307	0.00700233	0.452771	-2.31848
67426	chr1	4076	Coq8a	4632432J16Rik|AI462003|Adck3|Cabc1|mKIAA0451	coenzyme Q8A	protein-coding	-0.758215	2.52426	-3.18213	0.00701514	0.452771	-2.27211
13498	chr6	4396	Atn1	Atr1|Drpla|atrophin-1	atrophin 1	protein-coding	-0.76447	3.1929	-3.19083	0.00689733	0.452771	-2.30245
27221	chr17	3308	Chaf1a	AL023013|AL024058|CAF-1|Cac1p|p150	chromatin assembly factor 1, subunit A (p150)	protein-coding	-1.02418	3.65813	-3.28341	0.0057598	0.452771	-2.09279
211770	chr15	4026	Trib1	A530090O15Rik|TRB-1|Trb1	tribbles pseudokinase 1	protein-coding	-1.12272	1.14608	-3.20379	0.00672547	0.452771	-2.20049
381236	chr19	2721	Lipo3	AI747699|Lipo1	lipase, member O3	protein-coding	-1.18984	1.41307	-3.17573	0.00710311	0.452771	-2.33507
12522	chr13	2145	Cd83	-	CD83 antigen	protein-coding	-1.343	1.80058	-3.17375	0.00713053	0.452771	-2.24601
68708	chr15	1646	Rabl2	1110031N17Rik|AW549303|Rabl2a	RAB, member RAS oncogene family-like 2	protein-coding	-1.8302	0.879743	-3.22739	0.00642351	0.452771	-2.57882
319172	chr13	506	H2ac4	H2A.1|H2a-53|Hist1h2ab	H2A clustered histone 4	protein-coding	-2.51218	0.939148	-3.18828	0.0069317	0.452771	-3.32923
225743	chr18	7300	Rnf165	2900024M11Rik|AI427432|Akd2|Ark2c|G630064H08Rik|Gm96	ring finger protein 165	protein-coding	-3.23901	-5.31336	-3.20171	0.00675279	0.452771	-3.65209
319160	chr13	312	H4c12	H4c1|H4c11|H4c14|H4c2|H4c3|H4c4|H4c6|H4c8|H4c9|H4f16|Hist1h4k	H4 clustered histone 12	protein-coding	-3.94531	0.259226	-3.21595	0.00656812	0.452771	-3.7344
100041655	chr15	680	Gm10863	-	predicted gene 10863	ncRNA	-4.06275	-0.827854	-3.28341	0.00575983	0.452771	-3.74544
246104	chr11	3767	Rhbdl3	AI847581|Rhbdl4|Rhomr1|Vrho	rhomboid like 3	protein-coding	-5.20321	-4.20247	-3.21795	0.00654259	0.452771	-3.92776
57765	chr11	2552	Tbx21	TBT1|Tbet|Tblym	T-box 21	protein-coding	0.485401	6.46998	3.15421	0.0074069	0.460025	-2.50728
384059	chr4	3174	Tlr12	Gm1365|Tlr11	toll-like receptor 12	protein-coding	1.61338	-0.0182015	3.15569	0.00738565	0.460025	-2.60701
56299	chr17	1154	Fkbpl	DIR1|NG7|Ppiase-X|Wisp39	FK506 binding protein-like	protein-coding	0.904476	2.34673	3.15932	0.00733363	0.460025	-2.34184
68949	chr2	738	Zfas1	1500012F01Rik|Zfos1	zinc finger, NFX1-type containing 1, antisense RNA 1	ncRNA	0.834561	5.57011	3.14085	0.00760209	0.460025	-2.39516
70510	chr11	1531	Rnf167	0610010G05Rik|5730408C10Rik|AU019305|AV328608	ring finger protein 167	protein-coding	0.545523	5.16739	3.13895	0.00763031	0.460025	-2.44092
216527	chr11	2104	Ccm2	BC029157	cerebral cavernous malformation 2	protein-coding	0.505951	5.31863	3.14002	0.00761439	0.460025	-2.4746
67459	chr1	3060	Nvl	1200009I24Rik	nuclear VCP-like	protein-coding	-0.464436	3.84736	-3.14634	0.00752136	0.460025	-2.36031
74148	chr11	5399	Cluh	1300001I01Rik|Kiaa0664|mKIAA0664	clustered mitochondria (cluA/CLU1) homolog	protein-coding	-0.511439	3.89895	-3.13351	0.00771151	0.460025	-2.48353
106618	chr17	6068	Wdr90	3230401M21Rik|AI551153|mKIAA1924	WD repeat domain 90	protein-coding	-0.66795	2.11411	-3.13196	0.00773475	0.460025	-2.35
27388	chr7	2172	Ptdss2	AI481134|AI988017|PSS2	phosphatidylserine synthase 2	protein-coding	-0.70498	3.20395	-3.14017	0.00761216	0.460025	-2.31382
666704	chr8	2071	Samd1	AA589507	sterile alpha motif domain containing 1	protein-coding	-0.761432	4.21083	-3.15037	0.00746253	0.460025	-2.35262
19221	chr3	5786	Ptgfrn	4833445A08Rik|AU042434|CD9P-1|EWI-F|FPRP|Trim45	prostaglandin F2 receptor negative regulator	protein-coding	-1.23794	0.226398	-3.13406	0.0077032	0.460025	-2.30032
23984	chr17	7717	Pde10a	-	phosphodiesterase 10A	protein-coding	-2.88116	-3.04451	-3.14952	0.00747494	0.460025	-3.05488
17385	chr10	2247	Mmp11	MMP-11|SL-3|ST3|Stmy3	matrix metallopeptidase 11	protein-coding	-3.23702	-2.25759	-3.14746	0.00750494	0.460025	-3.73776
18197	chr11	2243	Nsg2	P19	neuron specific gene family member 2	protein-coding	1.00559	2.04247	3.12898	0.00777975	0.460617	-2.4109
64381	chr19	1082	Ms4a8a	2010004L09Rik|AI481240|CD20L5|Ms4a8	membrane-spanning 4-domains, subfamily A, member 8A	protein-coding	5.0507	-3.10002	3.12393	0.0078566	0.463081	-4.00436
319440	chr18	1776	E430002N23Rik	-	RIKEN cDNA E430002N23 gene	unknown	1.85783	0.261464	3.11602	0.00797853	0.468169	-2.86057
16416	chr11	5781	Itgb3	CD61|GP3A|INGRB3	integrin beta 3	protein-coding	-0.625311	3.95416	-3.0974	0.00827288	0.469994	-2.55668
77011	chr7	7199	Ticrr	5730590G19Rik|BC028450|Lrrk1	TOPBP1-interacting checkpoint and replication regulator	protein-coding	-1.14274	1.33304	-3.09517	0.0083089	0.469994	-2.36665
218314	chr13	3909	Zfp595	A230042K10Rik|Rslcan23	zinc finger protein 595	protein-coding	0.978586	1.06125	3.10729	0.00811513	0.469994	-2.39925
66259	chr4	3613	Camk2n1	1810006K23Rik|AI848599|AI891706	calcium/calmodulin-dependent protein kinase II inhibitor 1	protein-coding	0.836078	2.31791	3.08502	0.00847448	0.469994	-2.37957
101476	chr7	3321	Plekha1	AA960558|C920009D07Rik|TAPP1	pleckstrin homology domain containing, family A (phosphoinositide binding specific) member 1	protein-coding	0.722563	1.93225	3.08835	0.00841982	0.469994	-2.37401
15958	chr19	3949	Ifit2	AV302338|GARG-39|IFI-54K|Ifi54|P54	interferon-induced protein with tetratricopeptide repeats 2	protein-coding	0.637623	3.51042	3.08721	0.00843859	0.469994	-2.45771
17524	chrX	2458	Mpp1	55kDa|C130070C03Rik|p55	membrane protein, palmitoylated	protein-coding	0.593395	3.93922	3.08819	0.00842243	0.469994	-2.47015
56515	chr18	3110	Rnf138	2410015A17Rik|2810480D20Rik|STRIN|Trif|Trif-d	ring finger protein 138	protein-coding	0.510219	5.2452	3.09753	0.00827073	0.469994	-2.58224
100273	chr4	3523	Osbpl9	2600011I06Rik|AU015843|Orp-9	oxysterol binding protein-like 9	protein-coding	0.407511	5.1905	3.08544	0.00846766	0.469994	-2.59838
72475	chr4	3195	Ssbp3	2610021L12Rik|2610200M23Rik|5730488C10Rik|AI854733|AW551939|LAST|SSDP1	single-stranded DNA binding protein 3	protein-coding	-0.368333	5.34309	-3.09918	0.00824431	0.469994	-2.57756
14007	chr2	9522	Celf2	B230218O03|B230345P09Rik|C88023|CELF-2|CUG-BP2|Cugbp2|D230046B21Rik|Etr-3|Napor|Napor-2|mETR-3	CUGBP, Elav-like family member 2	protein-coding	-0.411125	6.22569	-3.09796	0.00826393	0.469994	-2.66558
74525	chr6	4209	Fam234b	8430419L09Rik|mKIAA1467	family with sequence similarity 234, member B	protein-coding	-0.704288	2.35175	-3.08532	0.00846955	0.469994	-2.40795
320237	chrX	3064	Smim10l2a	6330419J24Rik|Ncrna00086	small integral membrane protein 10 like 2A	protein-coding	-1.14793	0.455767	-3.0928	0.0083473	0.469994	-2.51247
100124294	chr14	63	Traj58	Gm16771	T cell receptor alpha joining 58	other	1.15892	6.63668	3.0712	0.00870541	0.470324	-2.4698
56338	chr3	2801	Txnip	1200008J08Rik|AA682105|Hyplip1|THIF|Tbp-2|VDUP1	thioredoxin interacting protein	protein-coding	0.711571	6.66026	3.06971	0.00873074	0.470324	-2.68717
15042	chr17	2182	H2-T24	H-2T24	histocompatibility 2, T region locus 24	protein-coding	0.710447	3.53842	3.07748	0.00859972	0.470324	-2.42417
94094	chr7	2583	Trim34a	Trim34|Trim34-1	tripartite motif-containing 34A	protein-coding	0.705562	4.27592	3.06841	0.0087529	0.470324	-2.53966
58801	chr18	2654	Pmaip1	Noxa	phorbol-12-myristate-13-acetate-induced protein 1	protein-coding	0.638805	3.97841	3.0676	0.00876669	0.470324	-2.50354
108909	chr1	3293	Aida	2610208M17Rik|BC004835	axin interactor, dorsalization associated	protein-coding	0.498323	4.59667	3.07007	0.00872469	0.470324	-2.58533
17937	chr10	2575	Nab2	AI451907	Ngfi-A binding protein 2	protein-coding	0.496971	4.05908	3.07979	0.0085612	0.470324	-2.50451
74241	chr1	3235	Chpf	1700028N03Rik|AI414328|D1Bwg1363e	chondroitin polymerizing factor	protein-coding	-0.411356	4.68454	-3.06862	0.00874928	0.470324	-2.60769
16598	chr8	1816	Klf2	Lklf	Kruppel-like factor 2 (lung)	protein-coding	0.704976	7.51984	3.04271	0.00920149	0.475912	-2.74195
29870	chr15	2780	Gtse1	B99|Gtse-1	G two S phase expressed protein 1	protein-coding	-1.23157	2.70083	-3.04254	0.00920442	0.475912	-2.44834
381293	chr1	8770	Kif14	D1Ertd367e|E130203M01	kinesin family member 14	protein-coding	-1.33079	0.913499	-3.05373	0.00900636	0.475912	-2.43095
246707	chr17	3910	Emilin2	FOAP-10	elastin microfibril interfacer 2	protein-coding	3.10816	-1.65054	3.03561	0.00932935	0.475912	-3.46969
72401	chr2	2924	Slc43a1	2610016F07Rik|AA986141|Lat3|PB39|Pov1|R00504	solute carrier family 43, member 1	protein-coding	1.37485	1.10609	3.05436	0.00899531	0.475912	-2.42941
74901	chr8	6973	Kbtbd11	2900016B01Rik|4930465M17Rik|mKIAA0711	kelch repeat and BTB (POZ) domain containing 11	protein-coding	0.870279	4.21298	3.04898	0.00908994	0.475912	-2.67447
260409	chr17	1967	Cdc42ep3	3200001F04Rik|AA986861|Borg2|Cep3|UB1	CDC42 effector protein (Rho GTPase binding) 3	protein-coding	0.855397	3.85891	3.04272	0.00920134	0.475912	-2.49656
56048	chr13	2980	Lgals8	1200015E08Rik|AI326142|D13Ertd524e|Lgals-8	lectin, galactose binding, soluble 8	protein-coding	0.720532	3.18078	3.04586	0.00914527	0.475912	-2.48343
20128	chr7	3771	Trim30a	Rpt-1|Rpt1|Trim30	tripartite motif-containing 30A	protein-coding	0.567654	6.04948	3.05063	0.00906091	0.475912	-2.70525
338523	chr6	9553	Kdm7a	A630082K20Rik|BB041802|Jhdm1d|mKIAA1718	lysine (K)-specific demethylase 7A	protein-coding	0.535344	2.39489	3.03847	0.00927764	0.475912	-2.59379
93685	chr19	6050	Entpd7	1810012B13Rik|1810020C02Rik|2810003F23Rik|LALP1|Lysal2	ectonucleoside triphosphate diphosphohydrolase 7	protein-coding	-0.806056	1.13128	-3.03494	0.00934155	0.475912	-2.45975
76650	chr2	2583	Srxn1	1700127B04Rik|AI854065|AW488194|Npn3|Srx|Srx1|TX01	sulfiredoxin 1 homolog (S. cerevisiae)	protein-coding	-0.845779	2.25415	-3.03979	0.00925385	0.475912	-2.46078
319148	chr13	480	H3c3	H3-143|H3c13|H3c14|H3c15|H3c2|H3c4|H3c6|H3c7|Hist1h3c	H3 clustered histone 3	protein-coding	-1.73125	2.75727	-3.03725	0.00929974	0.475912	-2.7439
94280	chr19	2966	Sfxn3	-	sideroflexin 3	protein-coding	0.595813	4.8551	3.02996	0.00943235	0.476842	-2.69084
22062	chr4	5326	Trp73	TAp73|Tp73|deltaNp73|p73	transformation related protein 73	protein-coding	-2.7003	-2.38119	-3.03157	0.009403	0.476842	-3.27006
24109	chr5	2667	Ubl3	AW108023|HCG|MUB|mmMUB	ubiquitin-like 3	protein-coding	0.392951	5.71752	3.02543	0.00951577	0.477387	-2.72387
17865	chr2	3702	Mybl2	B-Myb|Bmyb	myeloblastosis oncogene-like 2	protein-coding	-1.26193	2.62125	-3.02633	0.00949922	0.477387	-2.48344
108670	chr14	2322	Epsti1	2310046K10Rik|5033415K03Rik|BRESI1	epithelial stromal interaction 1 (breast)	protein-coding	0.565704	6.86161	3.02016	0.00961385	0.480473	-2.76224
100504265	chr10	6220	Gm20139	-	predicted gene, 20139	ncRNA	4.15545	-6.64655	3.0102	0.00980179	0.480911	-4.10644
67775	chr16	1573	Rtp4	5830458K16Rik|Ifrg28	receptor transporter protein 4	protein-coding	0.672102	5.65623	3.01	0.00980555	0.480911	-2.70349
219189	chr14	7195	Vwa8	1300010F03Rik|4932416F07Rik|AI957255|Kiaa0564|mKIAA0564	von Willebrand factor A domain containing 8	protein-coding	-0.752649	2.40541	-3.01371	0.00973504	0.480911	-2.59387
56405	chr11	1443	Dusp14	1110014C10Rik|2310042C07Rik|D11Ertd395e|MKP-L|Mkp6	dual specificity phosphatase 14	protein-coding	-0.763133	3.95327	-3.01295	0.00974941	0.480911	-2.55281
319149	chr13	411	H3c4	H3-b|H3c13|H3c14|H3c15|H3c2|H3c3|H3c6|H3c7|Hist1h3d	H3 clustered histone 4	protein-coding	-2.15115	0.519958	-3.01514	0.00970814	0.480911	-3.46425
620913	chr11	5264	Gm12185	Irgb2b1	predicted gene 12185	protein-coding	1.63913	-0.0206099	2.99598	0.0100763	0.485127	-2.70357
631323	chr11	2702	Gm12250	Irgb10	predicted gene 12250	protein-coding	0.530905	5.00216	3.00354	0.00992953	0.485127	-2.70499
18099	chr11	4496	Nlk	AI194375	nemo like kinase	protein-coding	0.429369	3.70409	2.99075	0.0101793	0.485127	-2.70593
73834	chr12	1410	Atp6v1d	1110004P10Rik|Atp6m|VATD|Vma8	ATPase, H+ transporting, lysosomal V1 subunit D	protein-coding	0.387548	5.82714	2.99387	0.0101178	0.485127	-2.72873
94230	chr15	4516	Cpsf1	CPSF160	cleavage and polyadenylation specific factor 1	protein-coding	-0.399668	4.41033	-2.99713	0.0100539	0.485127	-2.74183
76123	chr3	3488	Gpsm2	6230410J09Rik|LGN|Pins	G-protein signalling modulator 2 (AGS3-like, C. elegans)	protein-coding	-0.669944	3.58597	-2.99101	0.0101741	0.485127	-2.61384
75678	chr13	2776	Ippk	1810043M15Rik|InsP6	inositol 1,3,4,5,6-pentakisphosphate 2-kinase	protein-coding	-0.818457	2.3511	-2.98851	0.0102236	0.485127	-2.53377
18612	chr11	2336	Etv4	AW414408|Pea-3|Pea3	ets variant 4	protein-coding	-2.2399	-0.622722	-2.99713	0.0100539	0.485127	-3.04514
20863	chr16	412	Stfa3	Stf3	stefin A3	protein-coding	-3.72136	-3.11011	-2.98851	0.0102237	0.485127	-4.12371
12768	chr9	2831	Ccr1	Cmkbr1|Mip-1a-R	chemokine (C-C motif) receptor 1	protein-coding	3.76666	-1.73109	2.9795	0.0104042	0.486663	-3.6908
67138	chr6	5279	Herc6	1700121D12Rik|2510038N07Rik|4930427L17Rik|AI451296|CEB1|Herc5	hect domain and RLD 6	protein-coding	0.634197	3.65229	2.98311	0.0103315	0.486663	-2.70827
75805	chr13	3780	Nln	4930472G13Rik|C79345	neurolysin (metallopeptidase M3 family)	protein-coding	-0.526154	3.15836	-2.98011	0.0103918	0.486663	-2.63129
103733	chr11	1609	Tubg1	1500010O08Rik|AI451582|AI503389|GCP-1|Tubg	tubulin, gamma 1	protein-coding	-0.752367	4.42935	-2.98264	0.010341	0.486663	-2.61263
100125249	chr6	48	Trbj1-2	Gm16645	T cell receptor beta joining 1-2	other	1.23648	6.87087	2.97579	0.0104795	0.487165	-2.6381
230752	chr4	1363	Eva1b	2610027C15Rik|Fam176b	eva-1 homolog B (C. elegans)	protein-coding	0.583996	4.69154	2.97169	0.0105631	0.487165	-2.67779
59007	chr14	2901	Ngly1	1110002C09Rik|PNGase|Png1	N-glycanase 1	protein-coding	0.47548	5.49823	2.97449	0.010506	0.487165	-2.80967
319909	chr2	2944	Ism1	5430433G21Rik|Ism	isthmin 1, angiogenesis inhibitor	protein-coding	-3.69395	-3.73182	-2.97293	0.0105378	0.487165	-3.91697
545384	chr1	1294	Ifi214	Pyhin-B|p214	interferon activated gene 214	protein-coding	1.60718	3.15583	2.96384	0.0107254	0.487457	-2.61696
276905	chr11	2249	Armc7	A630084C13|BC023126	armadillo repeat containing 7	protein-coding	0.87407	4.48001	2.95889	0.0108291	0.487457	-2.69035
76117	chr2	3906	Arhgap15	5830480G12Rik	Rho GTPase activating protein 15	protein-coding	0.472755	4.89164	2.9599	0.0108078	0.487457	-2.8223
107526	chr6	1810	Gimap4	AU019574|E430007K16Rik|Ian-1|Ian1|Imap4	GTPase, IMAP family member 4	protein-coding	0.331748	9.40251	2.96381	0.0107261	0.487457	-2.92292
52683	chr15	3315	Ncaph2	-	non-SMC condensin II complex, subunit H2	protein-coding	-0.478424	5.43563	-2.9663	0.0106744	0.487457	-2.82048
107528	chrX	3517	Magee1	AI847422|DAMAGE|mMage-e1	MAGE family member E1	protein-coding	-0.687039	2.44828	-2.96742	0.0106512	0.487457	-2.6065
20962	chr10	1122	Sycp3	Cor1|Scp3	synaptonemal complex protein 3	protein-coding	-2.98528	-0.747326	-2.96058	0.0107936	0.487457	-3.77063
78232	chr12	1255	Trappc6b	5830498C14Rik|C79212	trafficking protein particle complex 6B	protein-coding	0.452486	5.15608	2.95439	0.010924	0.490052	-2.72002
212943	chr9	5505	Tent5a	BAP014|D930050G01Rik|Fam46a	terminal nucleotidyltransferase 5A	protein-coding	0.894295	2.11811	2.94727	0.0110762	0.495188	-2.64909
76448	chr17	3386	Ppp1r18	2310014H01Rik|AA407849|AI450394	protein phosphatase 1, regulatory subunit 18	protein-coding	0.384281	6.79611	2.9372	0.0112946	0.497027	-2.94391
11308	chr2	3504	Abi1	E3B1|NAP1|Ssh3bp1|abi-1	abl interactor 1	protein-coding	0.357302	6.00771	2.93667	0.0113064	0.497027	-2.91434
217140	chr11	1518	Scrn2	AV001119|D11Moh48|SES2	secernin 2	protein-coding	-0.657224	3.38271	-2.93809	0.0112753	0.497027	-2.63646
269378	chr2	2543	Ahcy	AA987153|AL024110|CuBP|SAHH	S-adenosylhomocysteine hydrolase	protein-coding	-0.703723	4.86506	-2.93863	0.0112634	0.497027	-2.82669
13808	chr11	1519	Eno3	Eno-3|MSE	enolase 3, beta muscle	protein-coding	-0.911473	4.35966	-2.93994	0.0112348	0.497027	-2.69536
109006	chr8	4327	Ciapin1	2810413N20Rik|AA617265|AU021794|anamorsin	cytokine induced apoptosis inhibitor 1	protein-coding	-0.395799	4.02173	-2.93227	0.0114033	0.498264	-2.82698
241327	chr2	2409	Olfml2a	4932431K08Rik|mFLJ00237	olfactomedin-like 2A	protein-coding	-3.09096	-2.07233	-2.93195	0.0114103	0.498264	-3.59051
12655	chr3	1539	Chil3	AI505981|Chi3l3|ECF-L|Ym1	chitinase-like 3	protein-coding	5.96686	3.28213	2.91837	0.011715	0.49895	-2.78515
67245	chr11	3485	Peli1	2810468L03Rik|A930031K15Rik|AA409794|AI586297|D11Ertd676e	pellino 1	protein-coding	0.415505	5.37876	2.91606	0.0117677	0.49895	-2.92226
26397	chr11	2166	Map2k3	AW212142|MAPKK 3|MEK3|MKK3|MKK3b|Prkmk3	mitogen-activated protein kinase kinase 3	protein-coding	-0.439211	5.49222	-2.91756	0.0117334	0.49895	-2.86905
13194	chr19	4164	Ddb1	127kDa|AA408517|p127-Ddb1	damage specific DNA binding protein 1	protein-coding	-0.450908	7.07248	-2.92034	0.0116702	0.49895	-2.98463
19664	chr5	5710	Rbpj	AI843960|CBF1|Igkjrb|Igkrsbp|RBP-J|RBP-J kappa|RBP-Jkappa|RBPjk|Rbpsuh	recombination signal binding protein for immunoglobulin kappa J region	protein-coding	-0.574802	4.4791	-2.92224	0.0116273	0.49895	-2.90311
12569	chr11	4134	Cdk5r1	Cdk5r|D11Bwg0379e|p25|p35	cyclin-dependent kinase 5, regulatory subunit 1 (p35)	protein-coding	-1.24252	0.466607	-2.91854	0.0117112	0.49895	-2.72546
66684	chrX	2358	Tceal8	3930402F23Rik	transcription elongation factor A (SII)-like 8	protein-coding	-2.47961	-1.79077	-2.92224	0.0116273	0.49895	-3.62403
13603	chr1	1721	Opn3	ERO|Ecpn	opsin 3	protein-coding	-2.51238	0.171348	-2.92116	0.0116516	0.49895	-3.22843
22240	chr18	2328	Dpysl3	CRMP-4|DRP-3|TUC4|ULIP-1|Ulip|Ulip1	dihydropyrimidinase-like 3	protein-coding	-2.86677	-0.328553	-2.92149	0.0116443	0.49895	-3.43578
14571	chr2	5931	Gpd2	AA408484|AI448216|AU021455|AW494132|GPDH|Gdm1|Gpd-m|Gpdh-m|TISP38	glycerol phosphate dehydrogenase 2, mitochondrial	protein-coding	-0.516766	4.59079	-2.90849	0.0119416	0.49955	-2.92701
13003	chr13	14689	Vcan	5430420N07Rik|9430051N09|Cspg2|DPEAAE|NG2|PG-M|PG-M(V0)|PG-M(V1)|hdf	versican	protein-coding	3.28998	-3.89929	2.90757	0.0119629	0.49955	-3.61807
68738	chr2	3594	Acss1	1110032O15Rik|AI788978|Acas2|Acas2l|AceCS2	acyl-CoA synthetase short-chain family member 1	protein-coding	0.795036	3.14064	2.90617	0.0119955	0.49955	-2.79427
19267	chr7	5411	Ptpre	PTPe|PTPepsilon|RPTPepsilon	protein tyrosine phosphatase, receptor type, E	protein-coding	0.743243	1.4688	2.90555	0.0120099	0.49955	-2.67592
217995	chr13	6776	Heatr1	AA517551|B130016L12Rik|BC019693	HEAT repeat containing 1	protein-coding	-0.43239	3.84802	-2.90641	0.01199	0.49955	-2.90833
211548	chr7	4259	Nomo1	D7Ertd156e|Nomo|pM5	nodal modulator 1	protein-coding	-0.520852	4.55808	-2.91157	0.0118705	0.49955	-2.89513
20821	chr7	2775	Trim21	Ro52|Ssa1	tripartite motif-containing 21	protein-coding	0.380638	4.52004	2.90006	0.0121385	0.500547	-2.8694
15191	chr3	2245	Hdgf	AI118077|D3Ertd299e	heparin binding growth factor	protein-coding	-0.42279	6.95268	-2.90266	0.0120774	0.500547	-2.9848
20937	chrX	3116	Suv39h1	AI852103|AL022883|DXHXS7466e|H3-K9-HMTase 1|KMT1A|mIS6	suppressor of variegation 3-9 1	protein-coding	-0.729964	4.61366	-2.89965	0.0121481	0.500547	-2.89087
213019	chr14	1651	Pdlim2	4732462F18Rik|Slim	PDZ and LIM domain 2	protein-coding	0.370665	5.90256	2.89329	0.0122987	0.503597	-2.94313
234734	chr8	4891	Aars	AI316495|Aars1|C76919|sti	alanyl-tRNA synthetase	protein-coding	-0.386962	4.68024	-2.89428	0.0122752	0.503597	-2.94229
20637	chr7	1639	Snrnp70	2700022N21Rik|3200002N22Rik|AI325098|R74807|Rnu1p70|Rnulp70|Snrp70|Srnp70|U1-70|U1-70K	small nuclear ribonucleoprotein 70 (U1)	protein-coding	-0.432564	6.84094	-2.8913	0.0123462	0.503972	-2.9835
18746	chr9	2599	Pkm	AA414905|AL024370|AL024424|Pk-2|Pk-3|Pk3|Pkm2	pyruvate kinase, muscle	protein-coding	-0.410403	8.79091	-2.8828	0.0125513	0.506055	-3.07176
218203	chr13	2983	Mylip	9430057C20Rik|Mir	myosin regulatory light chain interacting protein	protein-coding	1.56892	1.67709	2.88553	0.0124852	0.506055	-2.69623
227292	chr1	2776	Ctdsp1	GIP|NLIIF|Nif3|SCP1	CTD (carboxy-terminal domain, RNA polymerase II, polypeptide A) small phosphatase 1	protein-coding	0.403022	5.59395	2.88316	0.0125426	0.506055	-2.98314
235559	chr9	5112	Topbp1	1110031N14Rik|2810429C13Rik|AI256758|D430026L04Rik|mKIAA0259	topoisomerase (DNA) II binding protein 1	protein-coding	-0.577749	4.49207	-2.88489	0.0125006	0.506055	-2.93274
319236	chr7	3736	Trim12c	9230105E10Rik|Trim12-2	tripartite motif-containing 12C	protein-coding	0.448355	4.63158	2.87807	0.012667	0.507606	-2.9355
209334	chr12	3283	Gen1	5830483C08Rik	GEN1, Holliday junction 5' flap endonuclease	protein-coding	-1.18487	1.93811	-2.87833	0.0126605	0.507606	-2.72144
192159	chr11	7481	Prpf8	AU019467|D11Bwg0410e|DBF3/PRP8|Prp8|Sfprp8l	pre-mRNA processing factor 8	protein-coding	-0.415808	6.21036	-2.87416	0.0127633	0.509911	-3.06828
12444	chr6	5772	Ccnd2	2600016F06Rik|AI256817|BF642806|C86853|Vin-1|Vin1|cD2	cyclin D2	protein-coding	0.747847	4.61706	2.86145	0.0130813	0.510102	-3.0208
27355	chr10	4274	Pald1	MMPAL|Pald|mKIAA1274	phosphatase domain containing, paladin 1	protein-coding	1.95432	-0.629295	2.85851	0.0131562	0.510102	-3.04848
233168	chr7	2931	AI987944	-	expressed sequence AI987944	protein-coding	0.878621	2.00237	2.87169	0.0128245	0.510102	-2.72079
108995	chr19	1759	Tbc1d10c	1810062O14Rik|AI428527	TBC1 domain family, member 10c	protein-coding	0.393546	6.80816	2.86495	0.012993	0.510102	-3.03412
110695	chr18	3199	Aldh7a1	Atq1|D18Wsu181e	aldehyde dehydrogenase family 7, member A1	protein-coding	-0.562034	2.75556	-2.86728	0.0129346	0.510102	-2.76796
56419	chr14	3516	Diaph3	4930417P13Rik|Dia2|Diap3|Drf3|p134MDia2	diaphanous related formin 3	protein-coding	-0.724827	2.92228	-2.86892	0.0128936	0.510102	-2.7587
100313519	chr2	221	Snord17	MBI-43	small nucleolar RNA, C/D box 17	snoRNA	-3.4512	0.973295	-2.86621	0.0129613	0.510102	-3.9395
19128	chr16	3270	Pros1	AW214361	protein S (alpha)	protein-coding	-3.73709	-2.87745	-2.85974	0.0131247	0.510102	-3.92991
15114	chr11	3706	Hap1	HAP-1	huntingtin-associated protein 1	protein-coding	-3.82473	-3.56044	-2.85931	0.0131358	0.510102	-3.98726
270097	chr8	3655	Vat1l	9430073I07|AI427515|mKIAA1576	vesicle amine transport protein 1 like	protein-coding	-4.28512	-4.63567	-2.86244	0.0130563	0.510102	-3.91485
20502	chrX	4157	Slc16a2	AW105741|Mct8|Xpct	solute carrier family 16 (monocarboxylic acid transporters), member 2	protein-coding	4.67831	-5.3598	2.84807	0.0134248	0.51197	-4.06301
66995	chrX	3327	Zcchc18	1500031H04Rik|Sizn2	zinc finger, CCHC domain containing 18	protein-coding	0.4768	3.53831	2.84775	0.0134331	0.51197	-2.88403
17274	chr8	2012	Rab8a	AA409338|Mel	RAB8A, member RAS oncogene family	protein-coding	0.365468	7.17618	2.84895	0.013402	0.51197	-3.08852
623474	chr4	7051	Rad54b	E130016E03Rik	RAD54 homolog B (S. cerevisiae)	protein-coding	-1.26194	-0.105306	-2.85387	0.0132748	0.51197	-2.85071
67978	chr5	2733	Tctn2	4432405B04Rik|Tect2	tectonic family member 2	protein-coding	-2.12235	-1.37871	-2.84756	0.013438	0.51197	-3.44796
11864	chr7	5891	Arnt2	Hif-2b|bHLHe1|mKIAA0307	aryl hydrocarbon receptor nuclear translocator 2	protein-coding	-3.90331	-4.48797	-2.85007	0.0133729	0.51197	-4.05519
13555	chr2	2460	E2f1	E2F-1|Tg(Wnt1-cre)2Sor|mKIAA4009	E2F transcription factor 1	protein-coding	-0.897386	3.77673	-2.8434	0.0135467	0.513134	-2.87054
110750	chr2	3604	Cse1l	2610100P18Rik|AA407533|Capts|Cas|Xpo2	chromosome segregation 1-like (S. cerevisiae)	protein-coding	-0.578147	5.90644	-2.84463	0.0135143	0.513134	-3.07365
233489	chr7	4174	Picalm	CALM|CLTH|PAP180|fit-1|fit1|mKIAA4114	phosphatidylinositol binding clathrin assembly protein	protein-coding	0.478042	4.73597	2.83891	0.0136647	0.513169	-3.02428
20509	chr10	2390	Slc19a1	AI323572|RFC|RFC-1|RFC1	solute carrier family 19 (folate transporter), member 1	protein-coding	-0.562066	4.28749	-2.83963	0.0136459	0.513169	-2.9554
101565	chr7	5009	Ccp110	6330503K22Rik|AA415922|AI427129|AW557948|CP110|cep110	centriolar coiled coil protein 110	protein-coding	-0.790054	1.66711	-2.83898	0.013663	0.513169	-2.76858
74761	chr4	2263	Mxra8	1200013A08Rik|1700095D18Rik|AI131686|Asp3|Dicam	matrix-remodelling associated 8	protein-coding	1.69473	-1.03344	2.83212	0.0138456	0.51456	-3.46703
19108	chrX	3216	Prkx	PKX1|Pkare	protein kinase, X-linked	protein-coding	0.526675	3.96353	2.83312	0.0138189	0.51456	-2.94337
109032	chr1	1971	Sp110	5031415C07Rik|52kDa|5830484A20Rik|Ifi75|Ipr1	Sp110 nuclear body protein	protein-coding	0.512874	5.30874	2.83018	0.0138975	0.51456	-3.01729
66354	chr12	2257	Snw1	2310008B08Rik|AW048543|NCoA-62|SKIP|Skiip	SNW domain containing 1	protein-coding	0.355362	5.6627	2.83129	0.0138679	0.51456	-3.03422
11501	chr7	3034	Adam8	ADAM 8|CD156|CD156a|E430039A18Rik|MS2	a disintegrin and metallopeptidase domain 8	protein-coding	-1.5047	2.83824	-2.8335	0.0138087	0.51456	-2.77739
321019	chr14	2942	Gpr183	Ebi2	G protein-coupled receptor 183	protein-coding	0.945658	3.02447	2.82632	0.0140017	0.515327	-2.89076
227541	chr2	7111	Camk1d	A630059D12Rik|CKLiK|CaMKIdelta|E030025C11Rik|mCKLiK	calcium/calmodulin-dependent protein kinase ID	protein-coding	0.620524	2.31144	2.8247	0.0140456	0.515327	-2.90845
329384	chr2	913	Ptrh1	2210013M04Rik|AW046744|PTH	peptidyl-tRNA hydrolase 1 homolog	protein-coding	-0.527946	4.41188	-2.82486	0.0140414	0.515327	-2.90264
70551	chr14	3390	Tmtc4	4930403J22Rik|5730419O14Rik	transmembrane and tetratricopeptide repeat containing 4	protein-coding	-0.775427	2.95965	-2.82362	0.014075	0.515327	-2.84403
13609	chr3	3029	S1pr1	AI849002|Edg1|Lpb1|S1p|S1p1	sphingosine-1-phosphate receptor 1	protein-coding	0.9238	5.38309	2.81554	0.0142969	0.521933	-3.09813
53885	chr2	2260	Nphp1	-	nephronophthisis 1 (juvenile) homolog (human)	protein-coding	-2.28668	-0.372119	-2.81416	0.0143349	0.521933	-3.30831
320554	chr2	3512	Tcp11l1	C130096D04Rik	t-complex 11 like 1	protein-coding	-3.19785	-3.00633	-2.81221	0.0143891	0.522459	-3.87837
330286	chr6	10970	D630045J12Rik	Kiaa1549|mKIAA1549	RIKEN cDNA D630045J12 gene	protein-coding	-3.2968	-2.53921	-2.80889	0.0144818	0.524376	-3.59308
66445	chr15	1194	Cyc1	2610002H19Rik|AA408921|Cyct1	cytochrome c-1	protein-coding	-0.492341	6.92835	-2.80729	0.0145266	0.524552	-3.12484
69189	chr8	1132	Mcemp1	1810033B17Rik	mast cell expressed membrane protein 1	protein-coding	4.26264	-2.58812	2.8046	0.0146024	0.525845	-4.09303
69863	chr4	8764	Ttc39b	1810054D07Rik|9130422G05Rik|AI450603|AV103077|AW215585	tetratricopeptide repeat domain 39B	protein-coding	0.339421	4.43463	2.80217	0.014671	0.526351	-3.14854
54204	chr7	1453	Septin1	Diff6|Pnutl3|Sept1	septin 1	protein-coding	0.311544	8.06322	2.80099	0.0147046	0.526351	-3.18833
109154	chr5	5952	Mlec	2410014A08Rik|AI850530|ESTM19|X83352|mKIAA0152	malectin	protein-coding	-0.387049	6.21934	-2.79987	0.0147365	0.526351	-3.19691
68642	chr19	1096	Tmem216	1110017C22Rik|2810441K11Rik|4921533J23Rik|A930021F15Rik|AI482550	transmembrane protein 216	protein-coding	-0.958974	2.80943	-2.79598	0.0148478	0.528886	-2.83695
18611	chr1	2477	Pea15a	Mat1|PEA-15|Pea15|Pkcs15	proliferation and apoptosis adaptor protein 15A	protein-coding	0.49795	3.76323	2.79003	0.0150192	0.533549	-2.96068
215512	chr11	2317	Fam117a	5730593F17Rik|AW548096	family with sequence similarity 117, member A	protein-coding	0.910446	4.06784	2.78442	0.0151831	0.533601	-3.01202
67922	chr8	1921	Fam32a	2510049I19Rik|AW822030|OTAG-12|Otag12	family with sequence similarity 32, member A	protein-coding	0.388433	5.67441	2.78703	0.0151067	0.533601	-3.11912
22201	chrX	4120	Uba1	A1S9|Sbx|Ube-1|Ube1x	ubiquitin-like modifier activating enzyme 1	protein-coding	-0.309558	7.65049	-2.78543	0.0151533	0.533601	-3.24028
231986	chr6	3098	Jazf1	AI591476|C820002C15|Jaz1|Tip27	JAZF zinc finger 1	protein-coding	-0.798439	2.38891	-2.78456	0.015179	0.533601	-2.87808
108911	chr4	3767	Rcc2	2610510H01Rik|2610529N02Rik|AA536646|AA675016|Td60|mKIAA1470	regulator of chromosome condensation 2	protein-coding	-0.35717	6.72246	-2.78298	0.0152251	0.533651	-3.22509
18642	chr15	3051	Pfkm	AI131669|ATP-PFK|PFK-A|PFK-M|Pfk-4|Pfk4|Pfka|Pfkx	phosphofructokinase, muscle	protein-coding	-0.737935	2.11147	-2.7682	0.015666	0.535811	-2.89654
217666	chr12	3338	L2hgdh	BC016226	L-2-hydroxyglutarate dehydrogenase	protein-coding	-1.04039	0.950022	-2.77642	0.0154192	0.535811	-2.88517
50769	chr14	3685	Atp8a2	AI415030|Atpc1b|agil|wl	ATPase, aminophospholipid transporter-like, class I, type 8A, member 2	protein-coding	2.60565	-2.07929	2.74002	0.0165411	0.535811	-3.51264
75692	chr8	1184	Nr2c2ap	2310073E15Rik	nuclear receptor 2C2-associated protein	protein-coding	2.50858	0.381121	2.7474	0.0163074	0.535811	-3.55605
52855	chr7	3512	Lair1	5133400O11Rik|BB115266|D7Bwg0421e|Lair-1	leukocyte-associated Ig-like receptor 1	protein-coding	1.2621	0.927278	2.74654	0.0163344	0.535811	-2.96689
15001	chr17	1049	H2-Oa	H-2Oa	histocompatibility 2, O region alpha locus	protein-coding	0.817451	3.22301	2.74058	0.0165233	0.535811	-2.95718
108797	chr7	3416	Mex3b	4931439A04Rik|M-04814|Rkhd3|mKIAA2009	mex3 RNA binding family member B	protein-coding	0.793281	1.69575	2.75882	0.0159522	0.535811	-2.89578
67912	chr17	2756	1600012H06Rik	-	RIKEN cDNA 1600012H06 gene	protein-coding	0.559125	3.14954	2.74652	0.0163351	0.535811	-2.99265
628705	chr14	1590	Phf11c	EG628705|Gm6907|Phf11	PHD finger protein 11C	protein-coding	0.552888	5.03004	2.77264	0.0155323	0.535811	-3.0627
66090	chr7	1053	Ypel3	0610043B10Rik|1190001G19Rik|Suap	yippee like 3	protein-coding	0.543388	6.07671	2.73974	0.0165502	0.535811	-3.18044
106504	chr17	3288	Stk38	5830476G13Rik|9530097A09Rik|AA617404|Ndr1	serine/threonine kinase 38	protein-coding	0.535138	5.06624	2.73973	0.0165505	0.535811	-3.21681
70561	chr14	4028	Txndc16	5730420B22Rik|C77647	thioredoxin domain containing 16	protein-coding	0.526863	2.80776	2.77479	0.0154679	0.535811	-2.9581
214932	chr6	1908	Hdhd5	A930002G03Rik|Cecr5	haloacid dehalogenase like hydrolase domain containing 5	protein-coding	0.519126	4.40754	2.77268	0.0155311	0.535811	-3.02916
230073	chr4	4943	Ddx58	6430573D20Rik|C330021E21|RIG-I|RLR-1	DEAD/H box helicase 58	protein-coding	0.493079	4.49913	2.75685	0.0160129	0.535811	-3.17287
14236	chr17	5084	Foxn2	3230402J05Rik|6030465J18Rik|Fkh19|Foxn1|HTLF	forkhead box N2	protein-coding	0.40332	4.02953	2.75452	0.016085	0.535811	-3.15605
71607	chr8	1434	Snx20	9130017C17Rik	sorting nexin 20	protein-coding	0.390296	5.19275	2.74215	0.0164733	0.535811	-3.12158
84652	chr5	5652	Fam126a	AB030242|Drctnnb1a	family with sequence similarity 126, member A	protein-coding	0.389104	3.67177	2.74352	0.01643	0.535811	-3.16054
78473	chr11	2190	Skap1	1700091G21Rik|Scap1|Skap-55	src family associated phosphoprotein 1	protein-coding	0.33743	6.37795	2.75803	0.0159765	0.535811	-3.22499
22225	chr6	3176	Usp5	AA407472|ISOT|ISOT-1|Ucht	ubiquitin specific peptidase 5 (isopeptidase T)	protein-coding	-0.312508	5.53442	-2.74971	0.0162349	0.535811	-3.22249
66890	chr13	4315	Lman2	1110003H06Rik|1300009F09Rik|AA408240|AL023023|AU040819|GP36B|VIP36	lectin, mannose-binding 2	protein-coding	-0.314271	6.63894	-2.75512	0.0160665	0.535811	-3.27703
235623	chr9	4286	Scap	9530044G19|mKIAA0199	SREBF chaperone	protein-coding	-0.378763	4.80404	-2.76969	0.0156209	0.535811	-3.17925
56449	chr6	1862	Ybx3	Csda|Dpba|MSY3|MSY4|Yb2|dbpA|oxyR	Y box protein 3	protein-coding	-0.549535	7.44474	-2.74246	0.0164634	0.535811	-3.27472
60595	chr7	3811	Actn4	C77391	actinin alpha 4	protein-coding	-0.557418	5.89438	-2.74048	0.0165264	0.535811	-3.25327
67468	chr11	2661	Mmd	1200017E07Rik|1810073C06Rik|AA690185	monocyte to macrophage differentiation-associated	protein-coding	-0.598594	6.35061	-2.75576	0.0160465	0.535811	-3.24803
18971	chr7	3424	Pold1	125kDa	polymerase (DNA directed), delta 1, catalytic subunit	protein-coding	-0.642224	4.62553	-2.74952	0.016241	0.535811	-3.16159
99011	chr2	2825	Pomt1	AI505244	protein-O-mannosyltransferase 1	protein-coding	-0.716982	2.04042	-2.75231	0.0161536	0.535811	-2.91137
13433	chr9	6304	Dnmt1	Cxxc9|Dnmt|Dnmt1o|MCMT|MTase|Met-1|Met1|MommeD2|m.MmuI	DNA methyltransferase (cytosine-5) 1	protein-coding	-0.834261	4.50225	-2.77797	0.0153732	0.535811	-3.13654
60530	chr11	2974	Fignl1	-	fidgetin-like 1	protein-coding	-1.06423	4.90516	-2.75602	0.0160386	0.535811	-3.14266
105988	chr15	6630	Espl1	AL024103|AU045071|Cerp|ESP1|PRCE|SSE	extra spindle pole bodies 1, separase	protein-coding	-1.23815	2.82714	-2.76569	0.0157422	0.535811	-3.04645
432879	chr14	2982	Kbtbd6	EG432879|Gm5465|Zbtbd6	kelch repeat and BTB (POZ) domain containing 6	protein-coding	-1.54089	0.548611	-2.74333	0.0164359	0.535811	-3.04519
18844	chr6	9028	Plxna1	2600013D04Rik|NOV|PlexA1|Plxn1|mKIAA4053	plexin A1	protein-coding	-1.68902	-0.0793142	-2.76684	0.015707	0.535811	-2.88349
69008	chr14	3037	Cab39l	1500031K13Rik|2810425O13Rik|4930520C08Rik|AA589432|MO2L	calcium binding protein 39-like	protein-coding	0.441801	4.66007	2.73777	0.016613	0.536514	-3.1805
209488	chr8	1225	Hsh2d	ALX|Hsh2	hematopoietic SH2 domain containing	protein-coding	0.490748	5.36348	2.73448	0.0167189	0.537806	-3.13601
14537	chr19	4707	Gcnt1	5630400D21Rik|B130048E03|C2 GlcNAcT|C2GNT|IGnT	glucosaminyl (N-acetyl) transferase 1, core 2	protein-coding	-1.16894	3.20828	-2.73398	0.0167348	0.537806	-3.09024
110095	chr12	2821	Pygl	-	liver glycogen phosphorylase	protein-coding	3.40524	-2.98947	2.71447	0.0173758	0.542688	-3.90111
18999	chr17	1443	Pou5f1	NF-A3|Oct-3|Oct-3/4|Oct-4|Oct3|Oct3/4|Oct4|Otf-3|Otf-4|Otf3|Otf3-rs7|Otf3g|Otf4	POU domain, class 5, transcription factor 1	protein-coding	3.34892	-3.30563	2.71691	0.0172944	0.542688	-4.08227
100502579	chr19	620	Gm19261	-	predicted gene, 19261	ncRNA	1.06005	2.81932	2.71483	0.0173637	0.542688	-2.99812
12702	chr11	2732	Socs3	Cis3|Cish3|EF-10|Ef10|SSI-3|Ssi3	suppressor of cytokine signaling 3	protein-coding	0.755774	3.41591	2.71207	0.0174562	0.542688	-3.07824
17131	chr18	4441	Smad7	Madh7	SMAD family member 7	protein-coding	0.718314	2.0135	2.71171	0.0174684	0.542688	-2.99666
75965	chr14	5173	Zdhhc20	4930542A17Rik|5033406L14Rik|AI448102|B230110O18Rik|HK11	zinc finger, DHHC domain containing 20	protein-coding	0.395208	4.80931	2.72141	0.0171452	0.542688	-3.27398
11857	chr6	1100	Arhgdib	D4|Gdid4|Ly-GDI	Rho, GDP dissociation inhibitor (GDI) beta	protein-coding	0.367555	9.5514	2.72304	0.0170915	0.542688	-3.352
19072	chr10	2719	Prep	AI047692|AI450383|D10Wsu136e|PE|PEP|Pop	prolyl endopeptidase	protein-coding	-0.414577	5.03801	-2.71171	0.0174683	0.542688	-3.24457
14104	chr11	9938	Fasn	A630082H08Rik|FAS	fatty acid synthase	protein-coding	-0.437188	4.51786	-2.71626	0.0173161	0.542688	-3.31672
14731	chr15	2036	Gpaa1	C80044|mGAA1	GPI anchor attachment protein 1	protein-coding	-0.47599	4.23384	-2.71372	0.017401	0.542688	-3.13437
22594	chr7	2155	Xrcc1	Xrcc-1	X-ray repair complementing defective repair in Chinese hamster cells 1	protein-coding	-0.527657	3.43308	-2.72115	0.0171536	0.542688	-3.02464
20439	chr3	2488	Siah2	AA415433|Sinh2	siah E3 ubiquitin protein ligase 2	protein-coding	-0.528552	4.94976	-2.72728	0.0169523	0.542688	-3.22256
105835	chr15	2997	Sgsm3	1810012I01Rik|AI428557|BB175482|Cip85|R75178|RUSC3|Rutbc3	small G protein signaling modulator 3	protein-coding	-0.708341	1.54502	-2.71873	0.017234	0.542688	-2.95329
234865	chr8	5808	Nup133	mermaid	nucleoporin 133	protein-coding	-0.730478	3.0291	-2.71425	0.0173833	0.542688	-3.1305
259300	chr7	3058	Ehd2	BC027084|C130052H20Rik	EH-domain containing 2	protein-coding	-2.44943	-0.977791	-2.71059	0.0175061	0.542688	-3.41159
19337	chrX	973	Rab33a	Rabs10	RAB33A, member RAS oncogene family	protein-coding	-3.81732	-2.64522	-2.70814	0.0175888	0.543971	-4.06013
245638	chrX	5907	Tbc1d8b	4921505D17Rik|9030605E16Rik	TBC1 domain family, member 8B	protein-coding	0.570056	2.30832	2.70382	0.0177356	0.547223	-3.08178
330627	chr7	9649	Trim66	Kiaa0298-hp|Tif1d	tripartite motif-containing 66	protein-coding	-2.66669	-3.00498	-2.70233	0.0177867	0.547514	-3.4613
21948	chr17	842	Cd70	CD27LG|Cd27l|Tnfsf7|Tnlg8a	CD70 antigen	protein-coding	-3.122	-0.880065	-2.7011	0.0178287	0.547525	-3.69715
110611	chr1	6238	Hdlbp	1110005P14Rik|AA960365|AI118566|D1Ertd101e	high density lipoprotein (HDL) binding protein	protein-coding	-0.563312	4.50273	-2.69929	0.0178911	0.548159	-3.28939
74039	chr15	2759	Nfam1	4921501M20Rik|Cnaip	Nfat activating molecule with ITAM motif 1	protein-coding	6.16409	-2.64075	2.69629	0.0179947	0.548776	-4.04687
216198	chr10	2400	Tcp11l2	E430026E19Rik	t-complex 11 (mouse) like 2	protein-coding	0.744824	4.55171	2.69652	0.0179868	0.548776	-3.23789
24064	chr14	2087	Spry2	sprouty2	sprouty RTK signaling antagonist 2	protein-coding	0.809339	3.35744	2.69437	0.0180613	0.549532	-3.0605
100503652	chr9	1518	Gm16845	-	predicted gene, 16845	ncRNA	1.24587	1.06992	2.69207	0.0181415	0.549581	-3.0884
109672	chr18	749	Cyb5a	0610009N12Rik|Cyb5	cytochrome b5 type A (microsomal)	protein-coding	0.457103	5.95418	2.69192	0.0181465	0.549581	-3.21529
14182	chr8	5008	Fgfr1	AW208770|Eask|FGFR-I|FLG|Fgfr-1|Flt-2|Fr1|Hspy|MFR|bFGF-R-1|c-fgr	fibroblast growth factor receptor 1	protein-coding	3.14212	-5.21006	2.68938	0.0182353	0.549737	-4.01824
74616	chr2	3247	Scrn3	4833415E20Rik|AI427019|AV002033|Ses3	secernin 3	protein-coding	-0.684539	1.82262	-2.68991	0.0182169	0.549737	-3.0032
14885	chr17	1613	Gtf2h4	AW545633|BTF2 p52|p52	general transcription factor II H, polypeptide 4	protein-coding	-0.509962	4.35617	-2.6874	0.018305	0.55024	-3.16707
214901	chr17	3106	Chtf18	6030457M03Rik|CTF18|Chl12	CTF18, chromosome transmission fidelity factor 18	protein-coding	-1.27781	2.27644	-2.68653	0.0183357	0.55024	-3.00397
26912	chr15	2977	Gcat	AI526977|Kbl	glycine C-acetyltransferase (2-amino-3-ketobutyrate-coenzyme A ligase)	protein-coding	-1.01236	1.99772	-2.68339	0.0184468	0.551203	-3.03004
76886	chr9	2883	Fam81a	6430514L14Rik	family with sequence similarity 81, member A	protein-coding	-1.11986	2.76535	-2.68325	0.0184517	0.551203	-3.08818
71086	chr10	1724	4933412E12Rik	-	RIKEN cDNA 4933412E12 gene	ncRNA	0.644661	2.76476	2.67764	0.0186517	0.552412	-3.03367
71520	chr11	1599	Grap	8430435N19Rik|BB233594	GRB2-related adaptor protein	protein-coding	0.473565	5.76573	2.6774	0.0186603	0.552412	-3.29514
68964	chr11	4167	Ctc1	1500010J02Rik|AAF-132|AAF132	CTS telomere maintenance complex component 1	protein-coding	-0.538948	3.50724	-2.67804	0.0186375	0.552412	-3.22912
109232	chr1	1922	Sccpdh	AW214504|C330023F11Rik	saccharopine dehydrogenase (putative)	protein-coding	-0.934976	2.02156	-2.6774	0.0186602	0.552412	-3.01496
13139	chr10	2815	Dgka	80kDa|AW146112|Dagk1	diacylglycerol kinase, alpha	protein-coding	0.490604	5.9965	2.66896	0.0189655	0.553961	-3.37507
74334	chr8	5308	Ranbp10	4432417N03Rik	RAN binding protein 10	protein-coding	0.711023	3.14756	2.67321	0.0188111	0.553961	-3.23131
21943	chr14	2235	Tnfsf11	Ly109l|ODF|OPGL|RANKL|Trance	tumor necrosis factor (ligand) superfamily, member 11	protein-coding	-1.20107	0.481218	-2.67021	0.0189201	0.553961	-3.02627
19272	chr10	6177	Ptprk	AI853699|PTPk|RPTPkappa	protein tyrosine phosphatase, receptor type, K	protein-coding	-1.31291	0.173576	-2.66963	0.018941	0.553961	-3.04713
66011	chr11	5002	Ranbp17	-	RAN binding protein 17	protein-coding	-1.97903	-0.808905	-2.67189	0.0188591	0.553961	-3.22775
19894	chr5	4130	Rph3a	2900002P20Rik|AU022689|AW108370	rabphilin 3A	protein-coding	-3.90947	-6.11226	-2.67038	0.0189138	0.553961	-4.18208
27401	chr15	6197	Skp2	4930500A04Rik|FBXL1|FWD1|p45	S-phase kinase-associated protein 2	protein-coding	-1.26967	0.813167	-2.66469	0.0191216	0.554804	-3.03395
320802	chr7	3230	Ifitm10	6330512M04Rik|AI848576|DSPA3	interferon induced transmembrane protein 10	protein-coding	1.2821	1.77667	2.66207	0.0192181	0.554804	-3.03784
100504266	chr14	669	Gm20140	-	predicted gene, 20140	unknown	0.954572	3.8046	2.66343	0.0191681	0.554804	-3.0483
239647	chr15	2202	Pced1b	Fam113b	PC-esterase domain containing 1B	protein-coding	0.407495	4.46865	2.66485	0.0191157	0.554804	-3.26051
16329	chr1	1776	Inpp1	2300002C06Rik|AV137389	inositol polyphosphate-1-phosphatase	protein-coding	0.388983	5.13061	2.66194	0.0192229	0.554804	-3.29079
12769	chr9	4392	Ccr9	A130091K22Rik|Cmkbr10|GPR-9-6	chemokine (C-C motif) receptor 9	protein-coding	-3.10584	-1.79798	-2.66127	0.0192476	0.554804	-3.51031
12775	chr11	1975	Ccr7	CC-CKR-7|CCR-7|CD197|Cdw197|Cmkbr7|EBI1|Ebi1h	chemokine (C-C motif) receptor 7	protein-coding	0.848808	2.02605	2.61432	0.0210617	0.555667	-3.22681
27376	chr11	4000	Slc25a10	Dic	solute carrier family 25 (mitochondrial carrier, dicarboxylate transporter), member 10	protein-coding	-0.648888	2.61925	-2.6204	0.0208177	0.555667	-3.1992
116914	chr1	3546	Slc19a2	AV276020|AW322295|DDA1|THTR1|TRMA|ThTr-1	solute carrier family 19 (thiamine transporter), member 2	protein-coding	-0.678167	1.57333	-2.64363	0.0199108	0.555667	-3.07181
20133	chr7	3997	Rrm1	RnrM1	ribonucleotide reductase M1	protein-coding	-0.939381	6.49081	-2.6194	0.0208577	0.555667	-3.49967
23834	chr11	4701	Cdc6	CDC18L|p62(cdc6)	cell division cycle 6	protein-coding	-0.9972	2.87347	-2.64837	0.0197305	0.555667	-3.16875
12654	chr1	1689	Chil1	AW208766|Brp39|Chi3l1|Gp39	chitinase-like 1	protein-coding	6.17166	-1.8186	2.6071	0.0213549	0.555667	-4.05136
17105	chr10	1057	Lyz2	AI326280|Lys|Lysm|Lyzf2|Lyzs|Lzm|Lzm-s1|Lzp	lysozyme 2	protein-coding	5.58685	3.86323	2.64309	0.0199315	0.555667	-3.15294
14544	chr19	5417	Gda	AU015411|AW047581|GAH	guanine deaminase	protein-coding	5.16789	-2.24804	2.61491	0.0210378	0.555667	-3.83104
56461	chr2	3227	Kcnip3	4933407H12Rik|AI413860|Csen|DREAM|KChIP3|R74849	Kv channel interacting protein 3, calsenilin	protein-coding	3.28408	-1.76574	2.618	0.0209138	0.555667	-3.77362
69004	chr5	741	6330418K02Rik	-	RIKEN cDNA 6330418K02 gene	ncRNA	3.24512	-1.04917	2.61268	0.0211278	0.555667	-4.05453
78251	chr13	3970	Zfp712	4921504N20Rik|mszf31|mszf89	zinc finger protein 712	protein-coding	1.39988	0.690692	2.60886	0.0212831	0.555667	-3.15141
23962	chr5	3136	Oasl2	M1204|Mmu-OASL|Oasl	2'-5' oligoadenylate synthetase-like 2	protein-coding	1.28743	1.43319	2.60669	0.0213716	0.555667	-3.12462
63872	chr7	1530	Zfp296	2210018A16Rik|Znf296	zinc finger protein 296	protein-coding	1.23154	2.87296	2.65074	0.0196408	0.555667	-3.07782
278507	chr11	3392	Wfikkn2	2610304F08Rik|AY100450|Gasp1|WFIKKNRP	WAP, follistatin/kazal, immunoglobulin, kunitz and netrin domain containing 2	protein-coding	1.14869	2.07799	2.64732	0.0197704	0.555667	-3.15978
434223	chr7	7765	Gvin3	Gm1966	GTPase, very large interferon inducible, family member 3	protein-coding	1.02808	2.62849	2.61471	0.021046	0.555667	-3.25601
67602	chr6	2393	Necap1	1200016B17Rik|AI747569	NECAP endocytosis associated 1	protein-coding	0.944973	1.46095	2.6132	0.0211068	0.555667	-3.12298
217779	chr3	2401	Lysmd1	2610022K04Rik|AI415311	LysM, putative peptidoglycan-binding, domain containing 1	protein-coding	0.931757	0.818678	2.64107	0.0200086	0.555667	-3.12132
74155	chr4	3018	Errfi1	1300002F13Rik|AI788755|Mig-6|Mig6|RALT	ERBB receptor feedback inhibitor 1	protein-coding	0.882769	2.60149	2.6159	0.0209979	0.555667	-3.15209
433904	chr5	2201	Ociad2	1810027I20Rik	OCIA domain containing 2	protein-coding	0.881596	2.33648	2.62124	0.0207843	0.555667	-3.12309
108105	chr16	4872	B3gnt5	beta3GnT5	UDP-GlcNAc:betaGal beta-1,3-N-acetylglucosaminyltransferase 5	protein-coding	0.655368	2.87748	2.63776	0.0201362	0.555667	-3.24907
27007	chr6	3293	Klrk1	D6H12S2489E|NKG2-D|Nkg2d	killer cell lectin-like receptor subfamily K, member 1	protein-coding	0.571728	5.87151	2.60699	0.0213594	0.555667	-3.48052
193385	chr13	6968	Ripor2	Fam65b	RHO family interacting cell polarization regulator 2	protein-coding	0.5554	5.71005	2.61384	0.0210811	0.555667	-3.51449
382985	chr15	4513	Rrm2b	p53R2	ribonucleotide reductase M2 B (TP53 inducible)	protein-coding	0.554663	2.9932	2.63749	0.0201466	0.555667	-3.23095
67804	chr18	2013	Snx2	0610030A03Rik	sorting nexin 2	protein-coding	0.472724	5.07388	2.62829	0.0205054	0.555667	-3.33444
22278	chr1	1822	Usf1	bHLHb11	upstream transcription factor 1	protein-coding	0.470016	4.54253	2.63674	0.0201758	0.555667	-3.26277
381406	chr2	1868	Trp53rka	2810408M09Rik	transformation related protein 53 regulating kinase A	protein-coding	0.440977	3.71764	2.61826	0.0209031	0.555667	-3.22366
66711	chr5	1479	Sbds	4733401P19Rik|AI836084|CGI-97|SDS	SBDS ribosome maturation factor	protein-coding	0.423553	4.78402	2.65279	0.0195636	0.555667	-3.22456
17826	chr19	1212	Fam89b	1110021A21Rik|MMTV|Mtvr2	family with sequence similarity 89, member B	protein-coding	0.40833	5.99998	2.60578	0.0214091	0.555667	-3.4257
68592	chr4	1276	Syf2	1110018L13Rik|Cbpin|D4Bwg1551e|Gcipip|Ntc31|mp29|p29	SYF2 homolog, RNA splicing factor (S. cerevisiae)	protein-coding	0.392829	6.00297	2.65518	0.0194743	0.555667	-3.33585
57813	chr8	2400	Tk2	AU024611|mt-TK	thymidine kinase 2, mitochondrial	protein-coding	0.392391	3.98755	2.63793	0.0201295	0.555667	-3.27048
17222	chr2	8967	Anapc1	2610021O03Rik|AI047775|AI853536|AW547281|Apc1|Mcpr|tsg24	anaphase promoting complex subunit 1	protein-coding	-0.33344	4.9217	-2.63916	0.0200821	0.555667	-3.46372
269523	chr4	3315	Vcp	3110001E05|CDC48|p97|p97/VCP	valosin containing protein	protein-coding	-0.345712	5.63123	-2.6143	0.0210624	0.555667	-3.47773
20222	chr10	1674	Sf3a2	66kDa|AW047242|PRP11|SFA66|Sap62	splicing factor 3a, subunit 2	protein-coding	-0.353218	6.002	-2.60848	0.0212985	0.555667	-3.4632
68646	chr15	3732	Nadk2	MNADK|Nadkd1	NAD kinase 2, mitochondrial	protein-coding	-0.381849	3.38743	-2.6079	0.0213224	0.555667	-3.32336
103963	chr6	3642	Rpn1	AU018702|D6Wsu137e|Rpn-1	ribophorin I	protein-coding	-0.403036	6.32182	-2.62266	0.0207277	0.555667	-3.49097
104721	chr12	2469	Ddx1	AA409185|DBP-RB	DEAD box helicase 1	protein-coding	-0.417418	5.60317	-2.65274	0.0195655	0.555667	-3.37314
68097	chr11	2819	Dynll2	1700064A15Rik|6720463E02Rik|C87222|DLC8|DLC8b|Dlc2	dynein light chain LC8-type 2	protein-coding	-0.41758	5.96726	-2.61457	0.0210516	0.555667	-3.48466
213053	chr14	5208	Slc39a14	FAD-123|ZIP-14|Zip14|fad123	solute carrier family 39 (zinc transporter), member 14	protein-coding	-0.539354	4.00259	-2.65581	0.0194505	0.555667	-3.3582
16549	chr17	3999	Khsrp	6330409F21Rik|Fbp2|Fubp2|Ksrp	KH-type splicing regulatory protein	protein-coding	-0.545956	5.3213	-2.60818	0.0213107	0.555667	-3.47447
18226	chr7	2385	Nup62	D7Ertd649e|Nupc1|p62	nucleoporin 62	protein-coding	-0.584866	5.4969	-2.63468	0.0202556	0.555667	-3.39246
233552	chr7	3583	Gdpd5	BC024955|Gde2	glycerophosphodiester phosphodiesterase domain containing 5	protein-coding	-0.643396	2.43565	-2.64438	0.0198821	0.555667	-3.14267
76251	chr13	6045	Ercc6l2	0610007P08Rik|1700019D06Rik|9330134C04Rik|Rad26l|Sr278	excision repair cross-complementing rodent repair deficiency, complementation group 6 like 2	protein-coding	-0.682963	3.02849	-2.60927	0.0212663	0.555667	-3.29053
231326	chr5	3694	Aasdh	A230062G08Rik|A830035E16|Acsf4|U26	aminoadipate-semialdehyde dehydrogenase	protein-coding	-0.845556	1.28787	-2.6234	0.0206982	0.555667	-3.0964
17245	chr10	3151	Mdm1	Arrd2|Mdm-1	transformed mouse 3T3 cell double minute 1	protein-coding	-0.854993	1.7396	-2.60518	0.0214336	0.555667	-3.12287
19428	chr7	1009	Rasl2-9	M2|Ran|Ran/M2|Rasl2-9-ps	RAS-like, family 2, locus 9	protein-coding	-0.898896	3.25693	-2.61975	0.0208437	0.555667	-3.10916
29817	chr5	1213	Igfbp7	AGM|Fstl2|Mac25	insulin-like growth factor binding protein 7	protein-coding	-1.49172	1.19183	-2.61913	0.0208683	0.555667	-3.35432
17760	chr7	6115	Map6	2810411E12Rik|Map-6|Mtap6|STOP	microtubule-associated protein 6	protein-coding	-1.60394	-1.1187	-2.64392	0.0198998	0.555667	-3.29721
72599	chr16	1809	Pdia5	2700053F16Rik|AU015525|Pdir	protein disulfide isomerase associated 5	protein-coding	-1.67726	-0.927963	-2.64383	0.0199029	0.555667	-3.55029
74369	chr15	3991	Mei1	4932408F18Rik|mei1	meiotic double-stranded break formation protein 1	protein-coding	-2.56743	-4.65107	-2.63041	0.0204219	0.555667	-3.95526
432779	chr13	2746	Lrrc14b	AI595366	leucine rich repeat containing 14B	protein-coding	-3.30148	-3.58095	-2.61525	0.0210242	0.555667	-4.09309
75115	chr9	1191	4930509E16Rik	-	RIKEN cDNA 4930509E16 gene	ncRNA	-3.60303	-1.77711	-2.61919	0.0208662	0.555667	-4.05095
320207	chr11	4363	Pik3r5	AV230647|F730038I15Rik|Foap2|p101	phosphoinositide-3-kinase regulatory subunit 5	protein-coding	0.974548	3.55495	2.56309	0.02323	0.556595	-3.39592
15277	chr6	5513	Hk2	AI642394|HKII	hexokinase 2	protein-coding	-0.442709	2.7863	-2.5436	0.0241103	0.556595	-3.40694
12530	chr9	3627	Cdc25a	D9Ertd393e	cell division cycle 25A	protein-coding	-0.466567	3.67019	-2.54878	0.0238734	0.556595	-3.42283
16590	chr5	5182	Kit	Bs|CD117|Fdc|Gsfsco1|Gsfsco5|Gsfsow3|SCO1|SCO5|SOW3|Ssm|Tr-kit|W|c-KIT	KIT proto-oncogene receptor tyrosine kinase	protein-coding	-0.586033	1.83518	-2.58199	0.0224062	0.556595	-3.33391
208628	chr5	6961	Kntc1	D330012D13|jgl	kinetochore associated 1	protein-coding	-1.1456	2.0762	-2.54045	0.0242555	0.556595	-3.32948
11813	chr7	631	Apoc2	apo-CII|apoC-II	apolipoprotein C2	protein-coding	4.47735	-3.19514	2.53935	0.0243067	0.556595	-4.22354
13837	chr16	3978	Epha3	AW492086|Cek4|EK4|ETK1|End3|Hek|Hek4|Mek4|Tyro4	Eph receptor A3	protein-coding	4.15958	-3.16053	2.5629	0.0232386	0.556595	-4.06982
20201	chr3	392	S100a8	60B8Ag|AI323541|B8Ag|CFAg|CP-10|Caga|MRP8|p8	S100 calcium binding protein A8 (calgranulin A)	protein-coding	3.80946	1.37781	2.55912	0.0234066	0.556595	-3.61369
11474	chr19	2855	Actn3	-	actinin alpha 3	protein-coding	3.78166	-3.25751	2.56678	0.0230667	0.556595	-4.08769
100217419	chr7	134	Snora52	MBI-20	small nucleolar RNA, H/ACA box 52	snoRNA	3.51255	0.687013	2.55454	0.0236121	0.556595	-4.13827
100041151	chr14	684	Gm3636	100042043	predicted gene 3636	protein-coding	3.43069	-1.50113	2.53773	0.0243817	0.556595	-4.15471
56615	chr6	943	Mgst1	1500002K10Rik|Gst	microsomal glutathione S-transferase 1	protein-coding	3.20953	0.448842	2.57478	0.022717	0.556595	-3.62352
69277	chr2	648	3300002I08Rik	2900016H11Rik	RIKEN cDNA 3300002I08 gene	protein-coding	2.61948	-0.739148	2.57648	0.0226433	0.556595	-3.98868
99899	chr3	2909	Ifi44	A430056A10Rik|AW261460|MTAP44|p44	interferon-induced protein 44	protein-coding	1.32445	1.73408	2.56526	0.0231337	0.556595	-3.19613
14561	chr10	1811	Gdf11	BMP-11|Bmp11	growth differentiation factor 11	protein-coding	0.967614	2.13899	2.54201	0.0241834	0.556595	-3.21666
71887	chr3	1721	Ppm1j	2310008J22Rik|PP2Czeta|Ppp2cz	protein phosphatase 1J	protein-coding	0.871873	3.35726	2.57912	0.0225293	0.556595	-3.21572
67416	chrX	3778	Armcx2	3230401N03Rik|AI043003|ALEX2	armadillo repeat containing, X-linked 2	protein-coding	0.750925	1.80977	2.56321	0.0232246	0.556595	-3.24846
74753	chr4	1558	Trmo	5830415F09Rik|AV014846|Nap1	tRNA methyltransferase O	protein-coding	0.737218	2.55232	2.58209	0.0224016	0.556595	-3.15958
83965	chr17	2541	Enpp5	AW061004|D17Abb1e|E-NPP 5	ectonucleotide pyrophosphatase/phosphodiesterase 5	protein-coding	0.730688	1.64567	2.53798	0.02437	0.556595	-3.22062
240754	chr1	2371	Lax1	A530029E09|E430019B13Rik	lymphocyte transmembrane adaptor 1	protein-coding	0.617738	5.88761	2.55625	0.0235353	0.556595	-3.54899
75580	chr11	7824	Zbtb4	2310026P19Rik|9230111I22Rik|mKIAA1538	zinc finger and BTB domain containing 4	protein-coding	0.612799	1.84023	2.56513	0.0231398	0.556595	-3.35304
56437	chr8	1575	Rrad	REM3|Rad	Ras-related associated with diabetes	protein-coding	0.607779	3.18312	2.59167	0.0219951	0.556595	-3.18262
19157	chr11	3273	Cyth1	CLM1|CTH-1|CYTIP|Pscd1	cytohesin 1	protein-coding	0.584206	4.53017	2.55716	0.0234945	0.556595	-3.48734
107022	chr18	2605	Gramd3	9030613F08Rik|9130427A09Rik|AW061306|Gramd2b|NS3TP2	GRAM domain containing 3	protein-coding	0.583621	5.41619	2.57915	0.0225281	0.556595	-3.50031
69550	chr8	769	Bst2	2310015I10Rik|Bst-2|C87040|CD317|DAMP-1|GREG	bone marrow stromal cell antigen 2	protein-coding	0.580799	7.43397	2.55499	0.0235919	0.556595	-3.56856
19240	chr6	943	Tmsb10	Ptmb10|Tb10	thymosin, beta 10	protein-coding	0.558925	8.72897	2.57221	0.0228288	0.556595	-3.61195
227753	chr2	2938	Gsn	ADF	gelsolin	protein-coding	0.556711	4.16151	2.56022	0.0233578	0.556595	-3.46203
211922	chr14	5432	Dennd6a	Fam116a	DENN/MADD domain containing 6A	protein-coding	0.551248	2.87829	2.54516	0.0240387	0.556595	-3.41332
68718	chr8	1783	Rnf166	1110031E24Rik|AW555115|Zfp313l	ring finger protein 166	protein-coding	0.547047	6.21182	2.56292	0.0232376	0.556595	-3.54254
100040018	chr6	804	Gmfg-ps	Gm9835	glia maturation factor, gamma, pseudogene	protein-coding	0.534031	7.21511	2.58709	0.0221885	0.556595	-3.50824
66680	chr2	1562	Oser1	3230401D17Rik|AI256769|Perit1	oxidative stress responsive serine rich 1	protein-coding	0.531021	3.72946	2.60142	0.0215883	0.556595	-3.20275
22169	chr12	3189	Cmpk2	1200004E04Rik|TDKI|Tyki	cytidine monophosphate (UMP-CMP) kinase 2, mitochondrial	protein-coding	0.530714	4.76074	2.54722	0.0239446	0.556595	-3.5328
12909	chr5	1474	Crcp	AL022669	calcitonin gene-related peptide-receptor component protein	protein-coding	0.459847	4.50109	2.54046	0.0242553	0.556595	-3.37833
16994	chr17	1095	Ltb	AI662801|LTbeta|Tnfc|Tnfsf3|Tnlg1c|p33	lymphotoxin B	protein-coding	0.442192	7.83317	2.58133	0.0224344	0.556595	-3.5635
11749	chr11	2661	Anxa6	AW107198|Anx6|AnxVI|Cabm|Camb	annexin A6	protein-coding	0.40747	8.4389	2.57331	0.022781	0.556595	-3.6201
59050	chr13	2686	Nsa2	5730427N09Rik|LNR42|Nsa2p|Tinp1|Yr29	NSA2 ribosome biogenesis homolog	protein-coding	0.389054	5.27714	2.5385	0.0243461	0.556595	-3.56157
216984	chr11	3971	Evi2b	Evi-2|Evi2	ecotropic viral integration site 2b	protein-coding	0.383942	4.39379	2.57481	0.0227155	0.556595	-3.48215
80280	chr11	1875	Cdk5rap3	1810007E24Rik|BC002318|C53|C81486|HSF-27|IC53|LZAP|MST016	CDK5 regulatory subunit associated protein 3	protein-coding	0.375788	5.14078	2.54866	0.0238788	0.556595	-3.50055
27050	chr7	1879	Rps3	D7Ertd795e|Rs_3	ribosomal protein S3	protein-coding	0.363628	10.5702	2.5387	0.0243368	0.556595	-3.71142
213233	chr6	2080	Tapbpl	BC017613|TAPBPL-R|Tapbplr	TAP binding protein-like	protein-coding	0.360338	5.91256	2.57679	0.0226298	0.556595	-3.51144
66147	chr4	1894	Necap2	1110005F07Rik|AA409105|C78898|NECAP-2	NECAP endocytosis associated 2	protein-coding	0.350723	4.97789	2.5784	0.0225604	0.556595	-3.43221
333433	chr9	4393	Gpd1l	2210409H23Rik|D9Ertd660e	glycerol-3-phosphate dehydrogenase 1-like	protein-coding	0.338481	4.58492	2.58449	0.0222991	0.556595	-3.49538
16478	chr8	2878	Jund	Jund1	jun D proto-oncogene	protein-coding	-0.328511	7.59157	-2.54591	0.0240045	0.556595	-3.66019
227699	chr2	5670	Nup188	BC025526|U89435	nucleoporin 188	protein-coding	-0.338592	4.14484	-2.5954	0.0218386	0.556595	-3.46628
12525	chr6	3130	Cd8a	BB154331|Ly-2|Ly-35|Ly-B|Lyt-2	CD8 antigen, alpha chain	protein-coding	-0.37041	8.49215	-2.58301	0.0223625	0.556595	-3.6121
83669	chr9	4092	Wdr6	-	WD repeat domain 6	protein-coding	-0.380537	5.45966	-2.56156	0.0232979	0.556595	-3.58509
27979	chr5	2966	Eif3b	AL033316|AL033334|AL033369|AW208965|D5Wsu45e|EIF3-ETA|EIF3-P110|EIF3-P116|Eif3s9|PRT1	eukaryotic translation initiation factor 3, subunit B	protein-coding	-0.406278	7.12518	-2.58525	0.0222666	0.556595	-3.57792
22608	chr4	2191	Ybx1	1700102N10Rik|C79409|EF1A|MSY1|Nsep1|YB-1|dbpB|mYB-1a	Y box protein 1	protein-coding	-0.425292	8.28993	-2.56966	0.0229402	0.556595	-3.62094
225995	chr19	1631	D030056L22Rik	-	RIKEN cDNA D030056L22 gene	protein-coding	-0.426964	4.70569	-2.59526	0.0218445	0.556595	-3.34191
103551	chr11	2330	Epop	AA409164|AI413509|AW539173|E13|E130012A19Rik|esPRC2p48	elongin BC and polycomb repressive complex 2 associated protein	protein-coding	-0.459002	3.74206	-2.57733	0.0226063	0.556595	-3.3339
233908	chr7	1845	Fus	D430004D17Rik|D930039C12Rik|Fus1|Tls	fused in sarcoma	protein-coding	-0.465767	7.1284	-2.59451	0.0218758	0.556595	-3.54406
53379	chr6	4086	Hnrnpa2b1	9130414A06Rik|Hnrpa2|Hnrpa2b1|hnrnp-A	heterogeneous nuclear ribonucleoprotein A2/B1	protein-coding	-0.503465	8.6049	-2.53924	0.0243117	0.556595	-3.69734
233033	chr7	4391	Samd4b	BC042901	sterile alpha motif domain containing 4B	protein-coding	-0.504515	2.80878	-2.56965	0.0229409	0.556595	-3.33522
72662	chr14	3722	Dis3	2810028N01Rik	DIS3 homolog, exosome endoribonuclease and 3'-5' exoribonuclease	protein-coding	-0.544298	3.20721	-2.57626	0.0226528	0.556595	-3.29356
58207	chr2	2601	Slc43a3	Eeg1|SEEEG-1	solute carrier family 43, member 3	protein-coding	-0.59032	4.2311	-2.54716	0.023947	0.556595	-3.42165
51796	chr4	3732	Srrm1	AA407769|POP101|Srm160	serine/arginine repetitive matrix 1	protein-coding	-0.591122	5.25039	-2.53752	0.0243912	0.556595	-3.58244
103140	chr10	1873	Gstt3	AI118089	glutathione S-transferase, theta 3	protein-coding	-0.65014	3.1695	-2.57595	0.0226662	0.556595	-3.28374
252876	chr1	2041	Gin1	4930429M06Rik|8430411H10Rik|Gin-1|Zh2c2	gypsy retrotransposon integrase 1	protein-coding	-0.650335	2.42838	-2.59012	0.0220603	0.556595	-3.15542
224805	chr17	3349	Aars2	Aarsl|AlaRS|Gm89	alanyl-tRNA synthetase 2, mitochondrial	protein-coding	-0.942716	1.59238	-2.56076	0.0233335	0.556595	-3.1917
109270	chr15	1835	Prr5	AU043908|Arhgap8|C030017C09Rik|C78947|Protor-1|Protor1	proline rich 5 (renal)	protein-coding	-1.12188	4.07008	-2.54123	0.0242194	0.556595	-3.35614
74682	chr12	4392	Wdr35	4930459M12Rik|4931430C06|mKIAA1336	WD repeat domain 35	protein-coding	-1.22524	-0.398251	-2.58369	0.0223332	0.556595	-3.21203
73379	chr16	6487	Dcbld2	1700055P21Rik|AW146002|CLCP1|Esdn	discoidin, CUB and LCCL domain containing 2	protein-coding	-1.49398	-1.11234	-2.59671	0.0217839	0.556595	-3.35761
17161	chrX	4161	Maoa	1110061B18Rik|AA407771	monoamine oxidase A	protein-coding	-1.56918	-1.11475	-2.54148	0.0242077	0.556595	-3.42574
73449	chr18	2504	1700066B19Rik	SMIM33	RIKEN cDNA 1700066B19 gene	protein-coding	-1.84932	-1.12074	-2.59703	0.0217704	0.556595	-3.56478
19125	chr16	2283	Prodh	Pro-1|Pro1|Ym24d07	proline dehydrogenase	protein-coding	-2.58878	-2.06725	-2.53955	0.0242972	0.556595	-3.85197
209027	chr11	2914	Pycr1	P5CR 1|P5CR1	pyrroline-5-carboxylate reductase 1	protein-coding	-2.80055	-2.33881	-2.60302	0.0215223	0.556595	-3.90641
20360	chr3	2843	Sema6c	Semay|mKIAA1869	sema domain, transmembrane domain (TM), and cytoplasmic domain, (semaphorin) 6C	protein-coding	-3.48672	-3.15146	-2.56011	0.0233623	0.556595	-3.99829
75404	chrX	3039	Arhgap36	1100001E04Rik|rho-gap	Rho GTPase activating protein 36	protein-coding	-4.01532	-5.17662	-2.57263	0.0228103	0.556595	-4.1413
235402	chr9	3295	Lingo1	4930471K13Rik|AV148400|LERN1|LINGO-1|Lrrn6a|UNQ201	leucine rich repeat and Ig domain containing 1	protein-coding	-4.83033	-5.0486	-2.54957	0.0238374	0.556595	-4.14697
11837	chr5	1360	Rplp0	36B4|Arbp|L10E	ribosomal protein, large, P0	protein-coding	0.452567	11.6305	2.53653	0.0244376	0.556687	-3.71948
14087	chr8	4541	Fanca	AW208693|FACA	Fanconi anemia, complementation group A	protein-coding	-0.652168	1.94292	-2.53561	0.0244804	0.556695	-3.28903
217935	chr12	3725	Dync2i1	D430033N04Rik|Dync2l1|Wdr60	dynein 2 intermediate chain 1	protein-coding	-3.52411	-3.28789	-2.53404	0.0245536	0.557396	-4.03557
74090	chr9	3500	Paqr5	0610010I15Rik|AV002411|BB115488|mPRg	progestin and adipoQ receptor family member V	protein-coding	-3.70183	-4.08936	-2.53293	0.0246056	0.557613	-4.12251
19346	chr7	3320	Rab6a	2610028L11Rik|AA419671|Rab6	RAB6A, member RAS oncogene family	protein-coding	0.436381	4.65529	2.52987	0.0247496	0.559009	-3.54261
215789	chr10	8913	Phactr2	AV158170|BC012871	phosphatase and actin regulator 2	protein-coding	-0.663025	1.40312	-2.52661	0.024904	0.559009	-3.35721
56506	chr9	736	Cib2	2810434I23Rik|AI449053|KIP 2|KIP2	calcium and integrin binding family member 2	protein-coding	-1.60511	1.34309	-2.52692	0.024889	0.559009	-3.49995
78177	chr2	5093	Ninl	4930519N13Rik|Gm1004|Gm1634|mKIAA0980	ninein-like	protein-coding	-3.00768	-2.77492	-2.52651	0.0249086	0.559009	-3.86827

## Sheet: TPEX.WT-CD62L-neg.vs.KO
GeneID	Chr	Length	Symbol	Synonyms	description	type_of_gene	logFC	AveExpr	t	P.Value	adj.P.Val	B
227326	chr1	2550	Gpr55	CTFL|Gm218|Lpir1	G protein-coupled receptor 55	protein-coding	-2.09908	4.89129	-12.5069	9.59066e-09	0.00012606	10.5317
319520	chr8	2427	Dusp4	2700078F24Rik|AI844617|BB104621|E130306H24Rik|MKP2	dual specificity phosphatase 4	protein-coding	2.43349	2.96853	10.6877	6.52286e-08	0.000428682	8.58545
13482	chr2	6301	Dpp4	Cd26|Dpp-4|THAM	dipeptidylpeptidase 4	protein-coding	1.69154	2.99005	9.81035	1.8111e-07	0.000793501	7.69551
223455	chr15	6236	Marchf6	3830408G03|F830029L24Rik|March6|mKIAA0597	membrane associated ring-CH-type finger 6	protein-coding	1.14431	4.5502	9.45746	2.7867e-07	0.000915709	7.22609
208659	chr11	2541	Fam20a	AI606893	FAM20A, golgi associated secretory pathway pseudokinase	protein-coding	3.24205	0.915134	9.0085	4.90907e-07	0.0012905	6.0942
17863	chr10	3777	Myb	AI550390|M16449|c-myb	myeloblastosis oncogene	protein-coding	-1.79994	4.25045	-8.64139	7.92322e-07	0.00173571	6.22972
13024	chr13	1394	Ctla2a	Ctla-2a	cytotoxic T lymphocyte-associated protein 2 alpha	protein-coding	-2.61358	6.71794	-7.9849	1.93621e-06	0.00325731	5.2983
71946	chr9	4470	Endod1	2210414F18Rik|2310067E08Rik|C85344	endonuclease domain containing 1	protein-coding	1.38075	4.27121	7.96802	1.98254e-06	0.00325731	5.26381
17761	chr10	3895	Map7	E-MAP-115|MAP-7|Mtap7|R75000|mshi|mste|ste	microtubule-associated protein 7	protein-coding	4.32869	-1.08947	7.7976	2.52164e-06	0.00368272	3.92435
12516	chr11	1042	Cd7	-	CD7 antigen	protein-coding	-2.50851	6.73883	-7.66596	3.04387e-06	0.00400087	4.85353
211770	chr15	4026	Trib1	A530090O15Rik|TRB-1|Trb1	tribbles pseudokinase 1	protein-coding	2.28245	1.14608	7.29308	5.24876e-06	0.00627179	4.38255
606736	chr10	4515	C920009B18Rik	-	RIKEN cDNA C920009B18 gene	ncRNA	2.19439	0.812739	7.20676	5.9693e-06	0.00653837	4.24031
102545	chr9	1137	Cmtm7	AI481279|Cklfsf7|LNV	CKLF-like MARVEL transmembrane domain containing 7	protein-coding	3.62801	5.01138	7.00647	8.07566e-06	0.00816512	3.98303
64082	chr16	2205	Popdc2	AV006127|Pop2	popeye domain containing 2	protein-coding	2.45257	2.38858	6.85054	1.02554e-05	0.00917986	3.76521
16182	chr1	4781	Il18r1	Il18ralpha|Il1rrp	interleukin 18 receptor 1	protein-coding	1.7163	4.77234	6.83674	1.04761e-05	0.00917986	3.55939
16416	chr11	5781	Itgb3	CD61|GP3A|INGRB3	integrin beta 3	protein-coding	1.24136	3.95416	6.70329	1.28895e-05	0.00978195	3.35745
78885	chr16	3488	Coro7	0610011B16Rik|AW048373|AW556392	coronin 7	protein-coding	0.969175	5.10908	6.67866	1.33959e-05	0.00978195	3.29119
319887	chr10	2292	E030030I06Rik	-	RIKEN cDNA E030030I06 gene	protein-coding	-5.8369	0.198296	-6.71025	1.27501e-05	0.00978195	1.34019
64011	chr9	1293	Nrgn	0710001B06Rik|AI838505|NG|NG/RC3|Pss1|R75334|RC3	neurogranin	protein-coding	1.30199	6.83871	6.56197	1.60961e-05	0.0111351	3.07521
16421	chr15	2674	Itgb7	Ly69	integrin beta 7	protein-coding	1.26791	7.81004	6.50666	1.75712e-05	0.0115478	2.93901
11554	chr19	2491	Adrb1	Adrb-1|beta-AR	adrenergic receptor, beta 1	protein-coding	4.86154	0.0312612	6.43624	1.96583e-05	0.0117449	2.05736
241633	chr2	5529	Atp8b4	Im	ATPase, class I, type 8B, member 4	protein-coding	1.7963	3.93338	6.45589	1.90508e-05	0.0117449	2.98691
67522	chr17	845	1700097N02Rik	-	RIKEN cDNA 1700097N02 gene	ncRNA	2.30425	3.13021	6.29813	2.45477e-05	0.0139559	2.91433
20190	chr7	15362	Ryr1	AI528790|RYR-1|Ryr|skrr	ryanodine receptor 1, skeletal muscle	protein-coding	-2.64169	-1.33231	-6.27505	2.54824e-05	0.0139559	2.53372
27007	chr6	3293	Klrk1	D6H12S2489E|NKG2-D|Nkg2d	killer cell lectin-like receptor subfamily K, member 1	protein-coding	-1.26469	5.87151	-6.2352	2.71861e-05	0.0142933	2.55934
13813	chr9	3715	Eomes	C77258|TBR-2|Tbr2	eomesodermin	protein-coding	-1.30465	4.70611	-6.00513	3.96691e-05	0.018016	2.23229
13417	chr17	14583	Dnah8	ATPase|Dnahc8|Hst6.7b|P1-Loop	dynein, axonemal, heavy chain 8	protein-coding	1.72018	-0.483516	6.00391	3.97492e-05	0.018016	2.47625
208449	chr19	4539	Sgms1	9530058O11Rik|AI841905|C80702|Mob|Sms1|Sor1|Tmem23	sphingomyelin synthase 1	protein-coding	1.71633	1.17676	6.01529	3.9006e-05	0.018016	2.49003
14628	chr10	3009	Ostm1	1200002H13Rik|HSPC019|gl	osteopetrosis associated transmembrane protein 1	protein-coding	-0.742799	5.53875	-6.02089	3.86459e-05	0.018016	2.21417
70747	chr3	4362	Tspan2	6330415F13Rik|B230119D02Rik|tspan-2	tetraspanin 2	protein-coding	1.5827	2.94753	5.86731	4.9921e-05	0.0211665	2.11066
19038	chr18	1286	Ppic	CyP-20c	peptidylprolyl isomerase C	protein-coding	1.27836	4.3821	5.86793	4.98689e-05	0.0211665	2.1175
14919	chr11	8331	Gucy2e	GC-E|GC1|ROS-GC1	guanylate cyclase 2e	protein-coding	3.98255	-3.62071	5.73729	6.21622e-05	0.0251595	1.03433
17082	chr1	6967	Il1rl1	DER4|Fit-1|Ly84|ST2L|St2|St2-rs1|T1|T1/ST2	interleukin 1 receptor-like 1	protein-coding	1.70646	2.28119	5.72784	6.31666e-05	0.0251595	1.82351
16541	chr7	1479	Napsa	KAP|Kdap|NAP1|SNAPA|pronapsin	napsin A aspartic peptidase	protein-coding	-0.799015	5.39926	-5.62146	7.57232e-05	0.0292737	1.5964
12394	chr16	7369	Runx1	AML1|CBF-alpha-2|Cbfa2|Pebp2a2|Pebpa2b	runt related transcription factor 1	protein-coding	1.42761	1.44127	5.55925	8.42549e-05	0.0299917	1.69435
11492	chr11	6388	Adam19	AL024287|MADDAM|MTLNB|Mltnb	a disintegrin and metallopeptidase domain 19 (meltrin beta)	protein-coding	0.825033	5.64436	5.57416	8.2122e-05	0.0299917	1.37708
381308	chr1	1651	Ifi211	A730048F03|Ifi205b|Mnda|ifi-205-B	interferon activated gene 211	protein-coding	-1.38987	3.40347	-5.55807	8.44257e-05	0.0299917	1.72959
12531	chr2	3151	Cdc25b	AI604853	cell division cycle 25B	protein-coding	1.16886	5.53042	5.45208	0.000101395	0.0350718	1.21702
12145	chr9	2615	Cxcr5	Blr1|CXC-R5|CXCR-5|Gpcr6|MDR15	chemokine (C-X-C motif) receptor 5	protein-coding	-0.942375	3.32511	-5.426	0.000106094	0.0357564	1.27983
245386	chrX	3427	Tmem255a	4933417N17|6430550H21Rik|Fam70a	transmembrane protein 255A	protein-coding	-1.63786	0.740389	-5.36673	0.000117639	0.0386563	1.42597
76924	chr10	485	1700021A07Rik	-	RIKEN cDNA 1700021A07 gene	unknown	3.18464	2.02243	5.30857	0.00013025	0.0414173	0.973862
67102	chr16	6160	D16Ertd472e	1700010I10Rik|2310009O17Rik|E330003K22Rik|Eurl	DNA segment, Chr 16, ERATO Doi 472, expressed	protein-coding	0.833576	4.17423	5.29649	0.000133041	0.0414173	0.974849
170755	chr1	5622	Sgk3	2510015P22Rik|A330005P07Rik|Cisk|fy|fz	serum/glucocorticoid regulated kinase 3	protein-coding	-1.86634	1.05501	-5.28609	0.000135495	0.0414173	1.31638
18125	chr5	4388	Nos1	2310005C01Rik|N-NOS|NC-NOS|NO|NOS|NOS-I|Nos-1|bNOS|nNOS	nitric oxide synthase 1, neuronal	protein-coding	3.52168	-2.08113	5.20566	0.000156144	0.0458506	0.409873
104709	chr11	3237	Pik3r6	BB220380|p84|p84 PIKAP|p87(PIKAP)|p87PIKAP	phosphoinositide-3-kinase regulatory subunit 5	protein-coding	-2.66112	-0.070374	-5.20266	0.000156975	0.0458506	0.693685
15002	chr17	2670	H2-Ob	A-beta-2|A-beta2|H-2Ab|H-2I|H-2Ob|H2-Ab|H2-Ab2|H2-IAb2|Ob|vic1	histocompatibility 2, O region beta locus	protein-coding	2.33032	0.0589442	5.17192	0.000165758	0.0471591	1.02582
11811	chr17	1218	Apobec2	Arp1	apolipoprotein B mRNA editing enzyme, catalytic polypeptide 2	protein-coding	1.6734	3.54507	5.15038	0.000172218	0.0471591	1.0415
15957	chr19	2638	Ifit1	GARG-16|IFI-56K|ISG56|Ifi56|P56	interferon-induced protein with tetratricopeptide repeats 1	protein-coding	-1.2312	3.48217	-5.15376	0.000171188	0.0471591	0.954556
12483	chr7	4314	Cd22	A530093D23|Lyb-8|Lyb8	CD22 antigen	protein-coding	-1.3169	1.5112	-5.12759	0.000179338	0.0481066	0.948544
63955	chr18	3343	Cables1	Cables|ik3-1	CDK5 and Abl enzyme substrate 1	protein-coding	-1.50329	3.32845	-5.066	0.000200162	0.0496402	0.685058
73914	chr10	2969	Irak3	4833428C18Rik|AI563835|IRAK-M	interleukin-1 receptor-associated kinase 3	protein-coding	4.37987	-1.37069	5.07991	0.00019525	0.0496402	0.23763
268297	chr10	4745	Scml4	9330161D17|mFLJ00197	Scm polycomb group protein like 4	protein-coding	1.02776	2.86212	5.094	0.0001904	0.0496402	0.743598
244049	chr7	5789	Mctp2	Gm489	multiple C2 domains, transmembrane 2	protein-coding	-0.810741	3.86758	-5.06949	0.000198917	0.0496402	0.609609
11628	chr6	2397	Aicda	Aid|Arp2	activation-induced cytidine deaminase	protein-coding	-1.60919	1.52383	-4.95162	0.000245784	0.0598257	0.60551
27371	chr3	4758	Sh2d2a	Lad|Ribp|Tsad	SH2 domain containing 2A	protein-coding	-0.711094	6.8467	-4.9334	0.000253997	0.0607006	0.201397
52392	chr1	2738	Macir	AI987691|AW047450|D1Ertd622e	macrophage immunometabolism regulator	protein-coding	1.39023	3.21191	4.86031	0.000289912	0.0680465	0.460709
68709	chr8	4022	Cilp2	1110031K21Rik|AA407300|CLIP-2	cartilage intermediate layer protein 2	protein-coding	4.07315	-3.26121	4.80691	0.00031947	0.0711714	-0.612701
12326	chr18	12331	Camk4	A430110E23Rik|AI666733|CaMKIV|CaMKIV/Gr|D18Bwg0362e	calcium/calmodulin-dependent protein kinase IV	protein-coding	0.759063	3.33169	4.80704	0.00031939	0.0711714	0.0535958
71753	chr15	3192	Tmprss6	1300008A22Rik	transmembrane serine protease 6	protein-coding	-5.1856	-1.14752	-4.82548	0.00030885	0.0711714	-1.34071
13175	chr3	12995	Dclk1	1700113D08Rik|2810480F11Rik|AI836758|Click-I|Cpg16|Dcamkl1|Dcl|Dclk|mKIAA0369	doublecortin-like kinase 1	protein-coding	-1.65004	0.750775	-4.76253	0.000346404	0.0758856	0.22109
50780	chr4	7301	Rgs3	4930506N09Rik|C2PA-RGS3|C2pa|PDZ-RGS3|RGS3S	regulator of G-protein signaling 3	protein-coding	-0.630324	3.78388	-4.72982	0.000367758	0.0792427	-0.049767
243219	chr5	5838	2900026A02Rik	8430408O14Rik|A530094D01|AW539426|Gm449|mKIAA1671	RIKEN cDNA 2900026A02 gene	protein-coding	-1.18105	3.02996	-4.71269	0.000379478	0.0804331	0.0506657
56461	chr2	3227	Kcnip3	4933407H12Rik|AI413860|Csen|DREAM|KChIP3|R74849	Kv channel interacting protein 3, calsenilin	protein-coding	-6.36797	-1.76574	-4.70408	0.000385521	0.0804331	-1.01484
19707	chr10	2618	Reps1	BB161292	RalBP1 associated Eps domain containing protein	protein-coding	-0.573406	4.87519	-4.69019	0.00039547	0.0812196	-0.080935
22062	chr4	5326	Trp73	TAp73|Tp73|deltaNp73|p73	transformation related protein 73	protein-coding	3.25486	-2.38119	4.67273	0.000408359	0.0825764	-0.023686
19651	chr8	4888	Rbl2	PRB2|RBR-2|Rb2|p130	RB transcriptional corepressor like 2	protein-coding	-0.636114	5.24201	-4.61547	0.000453765	0.0828373	-0.319012
16590	chr5	5182	Kit	Bs|CD117|Fdc|Gsfsco1|Gsfsco5|Gsfsow3|SCO1|SCO5|SOW3|Ssm|Tr-kit|W|c-KIT	KIT proto-oncogene receptor tyrosine kinase	protein-coding	-0.936412	1.83518	-4.66092	0.000417321	0.0828373	-0.042672
69784	chr10	1194	1500009L16Rik	2700050C19Rik|OCC-1	RIKEN cDNA 1500009L16 gene	protein-coding	4.07768	2.77301	4.62971	0.000442003	0.0828373	0.216771
381290	chr1	8292	Atp2b4	Pmca4	ATPase, Ca++ transporting, plasma membrane 4	protein-coding	1.80321	2.29924	4.63713	0.000436	0.0828373	-0.0557149
74187	chr8	3425	Katnb1	2410003J24Rik|KAT	katanin p80 (WD40-containing) subunit B 1	protein-coding	-0.664494	3.75296	-4.63883	0.000434637	0.0828373	-0.111486
15959	chr19	1998	Ifit3	Ifi49|P49	interferon-induced protein with tetratricopeptide repeats 3	protein-coding	-1.05354	4.77389	-4.64742	0.000427816	0.0828373	-0.115049
18671	chr5	4977	Abcb1a	Abcb4|Evi32|Mdr1a|Mdr3|P-gp|Pgp|Pgy-3|Pgy3|mdr-3	ATP-binding cassette, sub-family B (MDR/TAP), member 1A	protein-coding	-1.23185	2.8077	-4.62073	0.000449384	0.0828373	-0.0208874
231712	chr5	2486	Trafd1	1110008K06Rik|Fln29	TRAF type zinc finger domain containing 1	protein-coding	-0.593191	5.49915	-4.59855	0.000468161	0.0842946	-0.311383
13609	chr3	3029	S1pr1	AI849002|Edg1|Lpb1|S1p|S1p1	sphingosine-1-phosphate receptor 1	protein-coding	1.4114	5.38309	4.58076	0.000483804	0.0845887	-0.357588
21814	chr5	6053	Tgfbr3	1110036H20Rik|AU015626|AW215636|TBRIII	transforming growth factor, beta receptor III	protein-coding	-1.40796	-0.0926146	-4.57487	0.000489101	0.0845887	0.0881911
63986	chr7	1111	Gmfg	0610039G16Rik|2310057N07Rik|AI324845	glia maturation factor, gamma	protein-coding	0.96593	5.15371	4.57646	0.000487672	0.0845887	-0.218023
18718	chr2	3471	Pip4k2a	AW742916|Pip5k2a	phosphatidylinositol-5-phosphate 4-kinase, type II, alpha	protein-coding	-0.584395	5.67349	-4.55771	0.000504887	0.0861848	-0.431801
72324	chr11	2905	Plxdc1	2410003I07Rik|AI848450|Tem7	plexin domain containing 1	protein-coding	1.94012	1.37465	4.5334	0.000528152	0.0890003	0.0514902
12517	chr4	1503	Cd72	CD72c|Ly-19|Ly-32|Ly-m19|Lyb-2	CD72 antigen	protein-coding	-0.906536	4.01218	-4.48865	0.000573912	0.0954873	-0.299148
16842	chr3	2460	Lef1	3000002B05|AI451430|Lef-1	lymphoid enhancer binding factor 1	protein-coding	0.890802	4.6278	4.44625	0.00062107	0.098244	-0.54413
54215	chr3	2642	Cd160	AU045688|By55	CD160 antigen	protein-coding	-0.660185	6.33622	-4.45032	0.000616366	0.098244	-0.661948
13025	chr13	1147	Ctla2b	AW545568|Ctla-2b	cytotoxic T lymphocyte-associated protein 2 beta	protein-coding	-1.6272	5.0011	-4.44042	0.000627853	0.098244	-0.349485
21844	chr16	7798	Tiam1	AI847750|D16Ium10|D16Ium10e	T cell lymphoma invasion and metastasis 1	protein-coding	2.13793	-0.981626	4.45107	0.000615504	0.098244	-0.0829639
241303	chr2	4011	Fam78a	A130092J06Rik	family with sequence similarity 78, member A	protein-coding	0.612973	5.26139	4.44113	0.00062702	0.098244	-0.652834
24113	chr6	1233	Vax2	Dres93	ventral anterior homeobox 2	protein-coding	1.59267	3.13101	4.41025	0.000664232	0.102714	-0.244403
20514	chr7	2758	Slc1a5	AAAT|ASCT2|ATBO|M7V1|M7VS1|R16|RDRC|Slc1a7	solute carrier family 1 (neutral amino acid transporter), member 5	protein-coding	0.496509	6.34433	4.40087	0.00067598	0.103315	-0.762734
68713	chr7	840	Ifitm1	1110036C17Rik|DSPA2a|Mil-2|Mil2	interferon induced transmembrane protein 1	protein-coding	5.56824	0.411296	4.38687	0.000693913	0.103645	-0.400641
63959	chr17	2473	Slc29a1	1200014D21Rik|AA407560|ENT1	solute carrier family 29 (nucleoside transporters), member 1	protein-coding	0.72381	5.46345	4.38977	0.000690154	0.103645	-0.731769
53374	chr10	6113	Chst3	C6ST|C6ST-1|GST-0	carbohydrate sulfotransferase 3	protein-coding	3.7156	-2.62534	4.37267	0.000712606	0.105241	-0.612547
106581	chr17	2863	Fam234a	Itfg3	family with sequence similarity 234, member A	protein-coding	0.733643	2.89415	4.34702	0.000747695	0.109197	-0.544671
432488	chr10	855	Gm17745	Gm3546	predicted gene, 17745	ncRNA	1.56748	3.43066	4.33871	0.000759443	0.109694	-0.353902
69903	chr7	3152	Rasip1	1110025D03Rik|2610025P08Rik|AI853551|Rain	Ras interacting protein 1	protein-coding	-4.58875	-5.28629	-4.29191	0.000829246	0.118474	-2.09116
97086	chr3	2243	Slc9b2	C80638|NHA2|NHE10|Nhedc2|nha-oc|nhaoc	solute carrier family 9, subfamily B (NHA2, cation proton antiporter 2), member 2	protein-coding	1.00614	1.88829	4.27185	0.000861156	0.121383	-0.502152
76132	chr4	9342	Faxc	6230409E13Rik|AW742931	failed axon connections homolog	protein-coding	-1.91151	0.840548	-4.2676	0.000868074	0.121383	-0.418791
13730	chr6	2721	Emp1	I-8-09|TMP	epithelial membrane protein 1	protein-coding	1.98826	2.85314	4.26192	0.000877415	0.121397	-0.590679
100504618	chr1	845	Gm11579	-	predicted gene 11579	ncRNA	2.90718	0.00226382	4.2261	0.000938744	0.127205	-0.885498
106522	chr17	2454	Pkdcc	AI115348|AW548124|Adtk1|ESTM17|MAd1|Sgk493|Vlk|X83346	protein kinase domain containing, cytoplasmic	protein-coding	-1.45738	1.63338	-4.22844	0.000934603	0.127205	-0.574716
231821	chr5	2399	Adap1	4930431P11Rik|Centa1|GC1L|p42IP4	ArfGAP with dual PH domains 1	protein-coding	-0.55788	5.78089	-4.21559	0.00095757	0.128432	-1.0471
56437	chr8	1575	Rrad	REM3|Rad	Ras-related associated with diabetes	protein-coding	-0.932239	3.18312	-4.18548	0.00101367	0.134582	-0.681451
67468	chr11	2661	Mmd	1200017E07Rik|1810073C06Rik|AA690185	monocyte to macrophage differentiation-associated	protein-coding	0.831	6.35061	4.16026	0.00106325	0.1375	-1.22392
72828	chr9	3243	Ubash3b	2810457I06Rik|BB125008|STS-1|TULA-2|p70	ubiquitin associated and SH3 domain containing, B	protein-coding	0.665223	5.20313	4.15324	0.00107749	0.1375	-1.14985
214230	chr2	4193	Pak6	4732456M09	p21 (RAC1) activated kinase 6	protein-coding	-0.997613	1.75405	-4.15764	0.00106853	0.1375	-0.697441
52892	chr11	4280	Sco1	2610001C07Rik|D11Bwg1310e	SCO1 cytochrome c oxidase assembly protein	protein-coding	-1.01641	2.2148	-4.16653	0.00105069	0.1375	-0.749664
66214	chr14	914	Rgcc	1190002H23Rik|Rgc-32|Rgc32	regulator of cell cycle	protein-coding	1.25524	2.71686	4.13839	0.00110825	0.140065	-0.684956
65221	chr19	2345	Slc15a3	Ci1|cI-1	solute carrier family 15, member 3	protein-coding	0.971106	2.26095	4.1112	0.00116695	0.14608	-0.826964
16172	chr6	3970	Il17ra	AW538159|Cdw217|Il17r|VDw217	interleukin 17 receptor A	protein-coding	0.781762	4.84677	4.08367	0.00122963	0.152475	-1.30698
11987	chr5	7179	Slc7a1	4831426K01Rik|AI447493|Atrc-1|Atrc1|Cat1|Rec-1|Rev-1|mCAT-1	solute carrier family 7 (cationic amino acid transporter, y+ system), member 1	protein-coding	0.518738	4.46246	4.07343	0.00125381	0.15402	-1.36998
100043202	chr14	343	Trav3d-3	Gm10892	T cell receptor alpha variable 3D-3	other	4.93514	-1.43044	4.04126	0.00133303	0.157647	-2.0521
67457	chr19	3166	Frmd8	1200004M23Rik|2310035N23Rik|4931429L16Rik|AU018809|iTAP	FERM domain containing 8	protein-coding	0.586768	5.74117	4.03385	0.00135199	0.157647	-1.44052
19027	chr12	4689	Sypl	AI314763|AI604763|D12Ertd446e|PanI|Pphn|Sypl1	synaptophysin-like protein	protein-coding	0.578851	3.87073	4.04794	0.00131618	0.157647	-1.31907
269941	chr7	4176	Chsy1	skt	chondroitin sulfate synthase 1	protein-coding	-0.54113	6.16198	-4.04313	0.00132828	0.157647	-1.43185
66612	chr11	2023	Ormdl3	2810011N17Rik|AI315223	ORM1-like 3 (S. cerevisiae)	protein-coding	-0.753516	4.2537	-4.04111	0.00133341	0.157647	-1.19567
233328	chr7	7456	Lrrk1	AW319595|C230002E15Rik|D130026O16Rik|mKIAA1790	leucine-rich repeat kinase 1	protein-coding	-1.55808	2.58434	-4.03256	0.0013553	0.157647	-1.09023
108013	chr18	5546	Celf4	A230070D14Rik|BRUNOL-4|Brul4|Brunol4|C130060B05Rik	CUGBP, Elav-like family member 4	protein-coding	2.45491	-2.41825	4.01873	0.00139154	0.159413	-0.997978
23882	chr13	1081	Gadd45g	AI327420|C86281|CR6|DDIT2|OIG37	growth arrest and DNA-damage-inducible 45 gamma	protein-coding	-2.27485	1.4879	-4.01752	0.00139475	0.159413	-0.986408
244233	chr7	3454	Scart1	B430307C05|Cd163l1|E430002D04Rik	scavenger receptor family member expressed on T cells 1	protein-coding	2.60103	-1.95773	4.01074	0.00141291	0.1597	-0.917588
100124294	chr14	63	Traj58	Gm16771	T cell receptor alpha joining 58	other	-1.48475	6.63668	-4.00755	0.00142155	0.1597	-0.850103
67254	chr16	2355	Bmerb1	2900011O08Rik|MINP	bMERB domain containing 1	protein-coding	-4.97509	-3.76412	-4.00022	0.00144158	0.160577	-2.22347
27419	chr11	2478	Naglu	-	alpha-N-acetylglucosaminidase (Sanfilippo disease IIIB)	protein-coding	0.789797	3.22204	3.9835	0.00148836	0.164395	-1.24828
238130	chr12	8072	Dock4	5330406C03|6330411N01Rik|AF263288|C030023J22|mKIAA0716	dedicator of cytokinesis 4	protein-coding	2.85804	-2.66957	3.96213	0.00155041	0.169821	-0.928706
14702	chr14	3826	Gng2	Hg3f1	guanine nucleotide binding protein (G protein), gamma 2	protein-coding	-0.478561	5.91888	-3.95574	0.00156949	0.170491	-1.60894
94212	chr3	8256	Pag1	Cbp|F730007C19Rik|Pag	phosphoprotein associated with glycosphingolipid microdomains 1	protein-coding	1.28776	2.35676	3.94121	0.00161375	0.173862	-1.39429
319581	chr8	3176	Xkr5	5430438H03Rik|XRG5	X-linked Kx blood group related 5	protein-coding	1.72613	0.250248	3.92645	0.00166	0.177272	-0.976723
70564	chr14	1537	Prxl2a	5730469M10Rik|AU040822|Adrx|Fam213a|Pamm	peroxiredoxin like 2A	protein-coding	-0.79923	4.48724	-3.92228	0.00167332	0.177272	-1.41818
276905	chr11	2249	Armc7	A630084C13|BC023126	armadillo repeat containing 7	protein-coding	-1.10011	4.48001	-3.91838	0.00168587	0.177272	-1.39908
17936	chr1	5088	Nab1	-	Ngfi-A binding protein 1	protein-coding	-0.472826	5.83733	-3.91306	0.00170312	0.177358	-1.69571
81703	chr12	1881	Jdp2	Jundm2|Jundp2|TIF	Jun dimerization protein 2	protein-coding	-0.817574	4.25183	-3.90984	0.00171367	0.177358	-1.4253
20863	chr16	412	Stfa3	Stf3	stefin A3	protein-coding	4.11893	-3.11011	3.89639	0.00175844	0.178316	-2.41432
108089	chr12	5163	Rnf144a	Rnf144|UIP4|Ubce7ip4	ring finger protein 144A	protein-coding	1.65074	0.514193	3.89902	0.00174961	0.178316	-1.10868
27984	chr4	2381	Efhd2	2600015J22Rik|AA408606|D4Wsu27e	EF hand domain containing 2	protein-coding	-0.443794	7.1148	-3.89086	0.00177719	0.178316	-1.75123
15951	chr1	2296	Ifi204	Ifi16|p204	interferon activated gene 204	protein-coding	-1.55591	2.85025	-3.89214	0.00177282	0.178316	-1.15933
71862	chr3	2206	Gpr160	1700025D19Rik|GPCR150	G protein-coupled receptor 160	protein-coding	-0.75343	3.80807	-3.87193	0.00184295	0.183513	-1.47333
68725	chr3	2578	1110032F04Rik	AI115547	RIKEN cDNA 1110032F04 gene	protein-coding	0.880843	1.10023	3.86024	0.00188478	0.186267	-1.16752
21873	chr19	4798	Tjp2	ZO-2	tight junction protein 2	protein-coding	0.731915	2.93863	3.85394	0.00190774	0.187129	-1.56783
16797	chr7	1235	Lat	p36-38|pp36	linker for activation of T cells	protein-coding	-0.554109	7.7715	-3.8484	0.00192812	0.187727	-1.82458
229715	chr3	5031	Amigo1	Amigo|ali2	adhesion molecule with Ig like domain 1	protein-coding	-1.17886	1.73191	-3.83639	0.00197315	0.190699	-1.32033
76820	chr12	4850	Cyria	2410157M17Rik|9630047E15|D12Ertd553e|Fam49a	CYFIP related Rac1 interactor A	protein-coding	-0.86084	3.75118	-3.81431	0.00205874	0.197519	-1.6848
382038	chr8	5773	Urb2	mKIAA0133	URB2 ribosome biogenesis 2 homolog (S. cerevisiae)	protein-coding	0.639617	3.47062	3.7908	0.00215404	0.197991	-1.81051
54563	chr6	7035	Nup210	9830001L10|AI836801|Pom210|gp190|gp210	nucleoporin 210	protein-coding	0.539485	6.59621	3.79593	0.00213286	0.197991	-1.97325
320165	chr8	7695	Tacc1	4833447E04Rik|AA960202|B230378H13Rik	transforming, acidic coiled-coil containing protein 1	protein-coding	0.506532	4.83894	3.79866	0.0021217	0.197991	-1.9125
83672	chr17	2456	Sytl3	A430092N21|Slp3|Slp3-a|Slp3-b|mFLJ00307	synaptotagmin-like 3	protein-coding	-0.788339	5.63879	-3.79495	0.00213689	0.197991	-1.86181
242819	chr5	3675	Rundc3b	Gm440	RUN domain containing 3B	protein-coding	-0.973572	2.59856	-3.79407	0.0021405	0.197991	-1.52199
382045	chr8	2820	Adgrg5	Gm1109|Gpr114|PGR27	adhesion G protein-coupled receptor G5	protein-coding	-2.61898	1.86631	-3.79365	0.00214227	0.197991	-1.25138
244234	chr7	3967	Scart2	5830411N06Rik	scavenger receptor family member expressed on T cells 2	protein-coding	2.65725	-2.33933	3.77118	0.00223702	0.204191	-1.30518
14676	chr10	1962	Gna15	G[a]15|Galpha15|Hg1l	guanine nucleotide binding protein, alpha 15	protein-coding	1.05329	4.46961	3.76098	0.00228142	0.206807	-1.73398
77011	chr7	7199	Ticrr	5730590G19Rik|BC028450|Lrrk1	TOPBP1-interacting checkpoint and replication regulator	protein-coding	1.17378	1.33304	3.72001	0.00246903	0.21236	-1.63424
21947	chrX	1250	Cd40lg	CD154|CD40-L|Cd40l|HIGM1|IGM|IMD3|Ly-62|Ly62|T-BAM|TRAP|Tnfsf5|Tnlg8b|gp39	CD40 ligand	protein-coding	2.66154	-1.05037	3.72618	0.00243978	0.21236	-1.50261
278507	chr11	3392	Wfikkn2	2610304F08Rik|AY100450|Gasp1|WFIKKNRP	WAP, follistatin/kazal, immunoglobulin, kunitz and netrin domain containing 2	protein-coding	1.55306	2.07799	3.73077	0.00241829	0.21236	-1.64244
207728	chr7	4641	Pde2a	CGS-PDE|cGSPDE	phosphodiesterase 2A, cGMP-stimulated	protein-coding	0.917966	3.23308	3.73382	0.00240408	0.21236	-1.79891
16174	chr1	2487	Il18rap	AcPL|IL-18R-beta|IL-18RAcP|IL-18Rbeta|IL-1RAcPL	interleukin 18 receptor accessory protein	protein-coding	0.814477	5.26887	3.7194	0.00247193	0.21236	-1.97781
226594	chr1	2670	Rcsd1	A430105K13Rik|BC025872|CapZIP|Gm19627	RCSD domain containing 1	protein-coding	0.759121	4.48826	3.73519	0.00239775	0.21236	-1.86473
100040018	chr6	804	Gmfg-ps	Gm9835	glia maturation factor, gamma, pseudogene	protein-coding	0.716812	7.21511	3.72439	0.00244823	0.21236	-2.00375
545192	chr17	4645	Baiap3	Bap3|Gm937	BAI1-associated protein 3	protein-coding	-0.784825	4.03363	-3.74014	0.00237497	0.21236	-1.86696
12162	chr2	1968	Bmp7	OP1	bone morphogenetic protein 7	protein-coding	-1.3709	0.236784	-3.69848	0.0025738	0.216801	-1.44242
14073	chr4	3816	Faah	AW412498	fatty acid amide hydrolase	protein-coding	0.684466	4.30981	3.68931	0.00261982	0.216801	-2.03164
106957	chr18	3882	Slc39a6	Ermelin|Zip6	solute carrier family 39 (metal ion transporter), member 6	protein-coding	-0.521402	4.32103	-3.68652	0.00263396	0.216801	-2.00386
26569	chr2	4008	Slc27a4	ACSVL4|BB144259|FATP4	solute carrier family 27 (fatty acid transporter), member 4	protein-coding	-0.737493	3.87239	-3.69363	0.00259803	0.216801	-1.90893
227937	chr2	4614	Pkp4	5031422I09Rik|9430019K17Rik|Armrp|p0071	plakophilin 4	protein-coding	-0.829703	3.79128	-3.70377	0.00254768	0.216801	-1.92961
18600	chr4	4758	Padi2	Pdi|Pdi2|mKIAA0994	peptidyl arginine deiminase, type II	protein-coding	-0.989807	3.57355	-3.68552	0.00263909	0.216801	-1.87379
625360	chr13	1659	BC147527	-	cDNA sequence BC147527	protein-coding	-1.2906	3.4263	-3.69446	0.00259386	0.216801	-1.54372
71602	chr9	4944	Myo1e	2310020N23Rik|9130023P14Rik|AA407778|myosin-1e|myr 3	myosin IE	protein-coding	1.00996	2.17482	3.6776	0.00267978	0.218776	-1.78103
12769	chr9	4392	Ccr9	A130091K22Rik|Cmkbr10|GPR-9-6	chemokine (C-C motif) receptor 9	protein-coding	4.41416	-1.79798	3.67258	0.00270588	0.219544	-1.66793
66259	chr4	3613	Camk2n1	1810006K23Rik|AI848599|AI891706	calcium/calmodulin-dependent protein kinase II inhibitor 1	protein-coding	-0.957661	2.31791	-3.66771	0.00273152	0.220264	-1.61344
76747	chr2	573	Dapl1	2310032F03Rik|EEDA	death associated protein-like 1	protein-coding	-1.35901	0.9094	-3.66336	0.00275456	0.220768	-1.50922
16782	chr1	5164	Lamc2	AA589349	laminin, gamma 2	protein-coding	3.26918	-3.4242	3.65356	0.00280728	0.223562	-1.90302
213233	chr6	2080	Tapbpl	BC017613|TAPBPL-R|Tapbplr	TAP binding protein-like	protein-coding	-0.471228	5.91256	-3.64748	0.00284045	0.223562	-2.14273
21648	chr17	771	Dynlt1b	AGS2|Dynlt1|Tctex-1|Tctex1	dynein light chain Tctex-type 1B	protein-coding	-1.24624	3.84191	-3.64855	0.0028346	0.223562	-1.58154
20259	chr12	2999	Scin	AW545522|adseverin	scinderin	protein-coding	4.0672	-5.59989	3.63367	0.00291741	0.224248	-2.51287
106347	chr16	2878	Ildr1	AU041483|AU044638	immunoglobulin-like domain containing receptor 1	protein-coding	0.986898	3.06167	3.63974	0.00288331	0.224248	-1.8102
77053	chr5	4133	Sun1	4632417G13Rik|5730434D03Rik|Unc84a|mKIAA0810	Sad1 and UNC84 domain containing 1	protein-coding	0.888185	3.69398	3.6357	0.00290597	0.224248	-2.03975
20715	chr12	1949	Serpina3g	2A2|AI119734|Spi2-1|Spi2/eb.1|Spi2A|spi2	serine (or cysteine) peptidase inhibitor, clade A, member 3G	protein-coding	-1.70758	5.19702	-3.64222	0.00286952	0.224248	-2.01119
22415	chr11	3115	Wnt3	Int-4|Wnt-3	wingless-type MMTV integration site family, member 3	protein-coding	-1.05625	0.748866	-3.62878	0.00294515	0.225064	-1.6901
233781	chr7	3070	Xylt1	8030490L12	xylosyltransferase 1	protein-coding	1.91631	-0.332058	3.60962	0.0030564	0.231073	-1.5193
236451	chr14	1163	Phf11b	EG236451|Gm4902	PHD finger protein 11B	protein-coding	-0.481205	6.66687	-3.6092	0.00305893	0.231073	-2.19881
436479	chr14	330	Trav9-2	Gm16979	T cell receptor alpha variable 9-2	other	4.8646	-0.9712	3.58331	0.00321621	0.241565	-2.40511
212862	chr10	3411	Chpt1	-	choline phosphotransferase 1	protein-coding	-0.654232	3.36889	-3.57859	0.00324578	0.242401	-2.05923
100038882	chr4	756	Isg15	G1p2|IGI15|IP17|Irfp|UCRP	ISG15 ubiquitin-like modifier	protein-coding	-1.05438	6.32381	-3.57323	0.00327967	0.243548	-2.17939
70699	chr6	6229	Nup205	3830404O05Rik|AV248391|mKIAA0225	nucleoporin 205	protein-coding	0.550874	4.74042	3.56786	0.00331396	0.244712	-2.34086
16600	chr4	3044	Klf4	EZF|Gklf|Zie	Kruppel-like factor 4 (gut)	protein-coding	1.34864	0.840732	3.5501	0.00343007	0.25187	-1.71687
13830	chr2	2816	Stom	Epb7.2	stomatin	protein-coding	1.52942	1.07015	3.53988	0.00349871	0.255483	-1.69053
16889	chr19	2971	Lipa	AA960673|Lal|Lip-1|Lip1	lysosomal acid lipase A	protein-coding	0.471136	5.21428	3.53251	0.00354913	0.256318	-2.37884
667370	chr19	2013	Ifit3b	I830012O16Rik	interferon-induced protein with tetratricopeptide repeats 3B	protein-coding	-0.943402	3.10073	-3.53357	0.00354183	0.256318	-2.05051
16502	chr7	9410	Kcnc1	C230009H10Rik|KShIIIB|KV4|Kcr2-1|Kv3.1|NGK2|Shaw	potassium voltage gated channel, Shaw-related subfamily, member 1	protein-coding	2.54117	-3.06124	3.51899	0.00364347	0.260698	-1.68925
80291	chr5	1260	Rilpl2	-	Rab interacting lysosomal protein-like 2	protein-coding	0.426152	7.78121	3.51814	0.00364945	0.260698	-2.47686
72750	chr1	5532	Fam117b	2810425F24Rik|6330416D14Rik|Als2cr13	family with sequence similarity 117, member B	protein-coding	0.553434	4.75921	3.50437	0.00374832	0.266313	-2.45415
74732	chr10	2396	Stx11	5830405C08Rik	syntaxin 11	protein-coding	-0.463356	5.39185	-3.50052	0.00377641	0.266866	-2.42122
13178	chr5	3057	Dck	-	deoxycytidine kinase	protein-coding	0.524666	6.30631	3.49387	0.00382547	0.268888	-2.51029
19894	chr5	4130	Rph3a	2900002P20Rik|AU022689|AW108370	rabphilin 3A	protein-coding	4.29699	-6.11226	3.47906	0.0039371	0.275262	-2.67671
83925	chr15	10204	Trps1	AI115454|AI447310|D15Ertd586e	transcriptional repressor GATA binding 1	protein-coding	-0.806232	2.02044	-3.47099	0.00399926	0.278128	-2.26153
105298	chr13	2387	Epdr1	AU040950|AV006210|Epdm2|Epdr2|MERP-1|MERP-2|MERP2|Ucc1	ependymin related protein 1 (zebrafish)	protein-coding	1.98683	1.06743	3.46662	0.00403338	0.278539	-1.78113
17999	chr9	5494	Nedd4	AA959633|AL023035|AU019897|E430025J12Rik|EG639396|Gm7265|KIAA0093|Nedd4-1|Nedd4a	neural precursor cell expressed, developmentally down-regulated 4	protein-coding	-0.596406	4.22683	-3.46481	0.00404755	0.278539	-2.47212
15251	chr12	4761	Hif1a	AA959795|HIF-1-alpha|HIF1-alpha|HIF1alpha|MOP1|bHLHe78	hypoxia inducible factor 1, alpha subunit	protein-coding	0.534829	7.1857	3.44862	0.00417689	0.285943	-2.64888
667281	chr10	952	H60b	EG667281	histocompatibility 60b	protein-coding	-3.94889	-2.22226	-3.43006	0.00433035	0.294913	-2.74169
16412	chr8	4194	Itgb1	4633401G24Rik|AA409975|AA960159|CD29|Fnrb|Gm9863|gpIIa	integrin beta 1 (fibronectin receptor beta)	protein-coding	0.678664	7.6925	3.40004	0.00459058	0.306338	-2.74787
53620	chr6	1648	Vamp5	AF119384|Camp	vesicle-associated membrane protein 5	protein-coding	0.667573	3.45716	3.39995	0.00459134	0.306338	-2.28505
19073	chr10	938	Srgn	Prg|Prg1|Sgc	serglycin	protein-coding	0.425713	9.20342	3.40619	0.00453597	0.306338	-2.72611
17119	chr6	4662	Mxd1	AW122478|Mad|Mad1	MAX dimerization protein 1	protein-coding	-0.88924	2.70206	-3.40383	0.00455681	0.306338	-2.24841
17686	chr13	3945	Msh3	D13Em1|Rep-3|Rep3	mutS homolog 3	protein-coding	-0.656452	2.85262	-3.39664	0.00462098	0.306759	-2.29883
18796	chr2	5145	Plcb2	AI550384|B230205M18Rik|B230399N12	phospholipase C, beta 2	protein-coding	1.24551	0.163091	3.37934	0.00477913	0.315663	-1.96723
77300	chr1	9117	Raph1	9430025M21Rik|C730009O10Rik|Lpd	Ras association (RalGDS/AF-6) and pleckstrin homology domains 1	protein-coding	0.756084	1.39237	3.37267	0.0048415	0.318184	-2.35283
21853	chr10	4515	Timeless	C77407|Debt69|tim	timeless circadian clock 1	protein-coding	0.923196	2.96877	3.36789	0.00488671	0.319557	-2.47677
75404	chrX	3039	Arhgap36	1100001E04Rik|rho-gap	Rho GTPase activating protein 36	protein-coding	4.54642	-5.17662	3.35935	0.00496859	0.322444	-2.66316
68121	chr9	2580	Cep70	6720484E09Rik|Bite|C030018L16Rik	centrosomal protein 70	protein-coding	1.1688	1.21203	3.35565	0.00500446	0.322444	-2.00871
78826	chrX	2827	P2ry10	5830408N17Rik|Lypsr2|P2Y10	purinergic receptor P2Y, G-protein coupled 10	protein-coding	-0.491265	5.75356	-3.35676	0.00499368	0.322444	-2.73806
20442	chr15	5784	St3gal1	5330418N22Rik|AI467004|ST3GalI|Siat4|Siat4a|St3gal-1	ST3 beta-galactoside alpha-2,3-sialyltransferase 1	protein-coding	0.772619	3.67527	3.34914	0.0050683	0.324965	-2.68857
16561	chr4	14849	Kif1b	A530096N05Rik|AI448212|AI506502|D4Mil1e|KIF1Bp130|KIF1Bp204	kinesin family member 1B	protein-coding	-0.756175	1.62435	-3.34491	0.00511011	0.326055	-2.58952
381293	chr1	8770	Kif14	D1Ertd367e|E130203M01	kinesin family member 14	protein-coding	1.17716	0.913499	3.33969	0.00516229	0.326673	-2.29909
21858	chr11	3622	Timp2	D11Bwg1104e|Timp-2	tissue inhibitor of metalloproteinase 2	protein-coding	1.14769	2.68004	3.33897	0.00516951	0.326673	-2.47945
70218	chr11	3337	Kif18b	3000004C01Rik	kinesin family member 18B	protein-coding	1.14685	2.65969	3.32526	0.0053093	0.331333	-2.4058
18022	chr15	1669	Nfe2	NF-E2|NF-E2/P45|p45|p45NFE2|p45nf-e2	nuclear factor, erythroid derived 2	protein-coding	0.896185	2.05687	3.32433	0.00531887	0.331333	-2.17678
231931	chr6	1612	Gimap6	4833419H03Rik|Ian6|mFLJ00102	GTPase, IMAP family member 6	protein-coding	-0.541674	8.10988	-3.32803	0.00528076	0.331333	-2.85561
18186	chr8	5921	Nrp1	C530029I03|NP-1|NPN-1|Npn1|Nrp	neuropilin 1	protein-coding	0.497796	5.09828	3.31305	0.00543694	0.335508	-2.84688
20019	chr6	6109	Polr1a	194kDa|2900087K15Rik|3010014K16Rik|RPA194|Rpo1-4|mRPA1	polymerase (RNA) I polypeptide A	protein-coding	0.465557	3.31628	3.31492	0.00541718	0.335508	-2.71725
16878	chr11	4040	Lif	-	leukemia inhibitory factor	protein-coding	1.66651	-0.930828	3.30294	0.00554499	0.337456	-2.10934
70375	chr1	3650	Ica1l	1700030B17Rik|Als2cr15|b2b3465Clo	islet cell autoantigen 1-like	protein-coding	3.29535	-2.22299	3.28881	0.00569958	0.337456	-2.14637
239556	chr15	9794	Cacna1i	Ca(V)3.3	calcium channel, voltage-dependent, alpha 1I subunit	protein-coding	3.19674	-2.95891	3.29614	0.00561889	0.337456	-2.12442
12776	chr9	1156	Ccr8	C-C|C-C CKR-8|CC-CKR-8|CCR-8|CKR-8|Cmkbr8|mCCR8	chemokine (C-C motif) receptor 8	protein-coding	1.0647	1.66675	3.29048	0.00568109	0.337456	-2.11571
211651	chr6	4780	Fancd2	2410150O07Rik|AU015151|BB137857|FA-D2|FA4|FACD|FAD|FANCD	Fanconi anemia, complementation group D2	protein-coding	1.03428	2.34326	3.29195	0.0056649	0.337456	-2.50757
103140	chr10	1873	Gstt3	AI118089	glutathione S-transferase, theta 3	protein-coding	0.751392	3.1695	3.29369	0.00564575	0.337456	-2.52786
11810	chr6	2265	Apobec1	Cdar1	apolipoprotein B mRNA editing enzyme, catalytic polypeptide 1	protein-coding	-0.917017	1.67105	-3.30186	0.0055567	0.337456	-2.11884
74761	chr4	2263	Mxra8	1200013A08Rik|1700095D18Rik|AI131686|Asp3|Dicam	matrix-remodelling associated 8	protein-coding	-1.96588	-1.03344	-3.29564	0.00562437	0.337456	-2.21753
268288	chr10	3554	Samd3	Gm623	sterile alpha motif domain containing 3	protein-coding	-3.50917	0.486106	-3.29658	0.00561412	0.337456	-2.0607
238377	chr12	3505	Gpr68	BB131428|Ogr1	G protein-coupled receptor 68	protein-coding	0.486954	4.95537	3.28517	0.00574014	0.338334	-2.84898
83965	chr17	2541	Enpp5	AW061004|D17Abb1e|E-NPP 5	ectonucleotide pyrophosphatase/phosphodiesterase 5	protein-coding	-0.914415	1.64567	-3.28274	0.00576739	0.338422	-2.16836
16364	chr13	4683	Irf4	AI385587|IRF-4|LSIRF|NF-EM5|Spip	interferon regulatory factor 4	protein-coding	0.5157	4.30364	3.2696	0.00591672	0.339604	-2.8391
225997	chr19	6509	Trpm6	CHAK2|TRPM6/CHAK2	transient receptor potential cation channel, subfamily M, member 6	protein-coding	1.53657	-1.50831	3.27098	0.00590085	0.339604	-2.1185
13051	chr9	3729	Cx3cr1	mCX3CR1	chemokine (C-X3-C motif) receptor 1	protein-coding	1.47781	2.9564	3.27438	0.00586199	0.339604	-2.59071
329739	chr3	5702	Fam102b	1600010D10Rik|B430201A12Rik	family with sequence similarity 102, member B	protein-coding	0.912649	1.34639	3.2729	0.00587893	0.339604	-2.36599
70310	chr11	3152	Plscr3	2210403O21Rik|2610037N06Rik|ESTM3|X83310	phospholipid scramblase 3	protein-coding	-0.655697	2.6093	-3.2774	0.00582761	0.339604	-2.55117
380787	chr12	657	Lbhd2	A230065H16Rik|Gm898|Lbh2	LBH domain containing 2	protein-coding	-3.96706	-0.536858	-3.26121	0.00601414	0.343695	-2.51636
77767	chr2	3521	Ermn	A330104H05Rik|AI854460|ermin|mKIAA1189	ermin, ERM-like protein	protein-coding	2.73045	-0.990762	3.25219	0.00612069	0.343805	-2.18027
236794	chrX	4916	Slc9a6	3732426M05|6430520C02Rik|NHE6|mKIAA0267	solute carrier family 9 (sodium/hydrogen exchanger), member 6	protein-coding	0.519887	2.54326	3.2542	0.00609688	0.343805	-2.67149
67426	chr1	4076	Coq8a	4632432J16Rik|AI462003|Adck3|Cabc1|mKIAA0451	coenzyme Q8A	protein-coding	-0.678293	2.52426	-3.25416	0.00609735	0.343805	-2.68553
241688	chr2	6831	Dzank1	2810039F03Rik|6330439K17Rik|Ankrd64	double zinc ribbon and ankyrin repeat domains 1	protein-coding	-4.41024	-3.64554	-3.25591	0.00607661	0.343805	-2.80453
232970	chr7	2282	Phldb3	EG232970|Gm10102	pleckstrin homology like domain, family B, member 3	protein-coding	1.37439	1.32341	3.22961	0.00639578	0.345698	-2.25354
104681	chr11	4509	Slc16a6	AW743111|ESTM12|MCT 6|MCT 7|MCT6	solute carrier family 16 (monocarboxylic acid transporters), member 6	protein-coding	0.839286	2.06482	3.24487	0.0062086	0.345698	-2.52759
53381	chrX	975	Prdx4	AOE372|Prx-iv|Prx4|TRANK	peroxiredoxin 4	protein-coding	0.825973	4.81089	3.23528	0.00632558	0.345698	-2.71135
76438	chr17	2802	Rftn1	2310015N21Rik|AI853526	raftlin lipid raft linker 1	protein-coding	0.678929	4.02112	3.22972	0.00639447	0.345698	-2.76195
19072	chr10	2719	Prep	AI047692|AI450383|D10Wsu136e|PE|PEP|Pop	prolyl endopeptidase	protein-coding	0.448716	5.03801	3.22788	0.00641741	0.345698	-2.93087
100123473	chr14	1105	Trdc	Tcrd-C	T cell receptor delta, constant region	other	-0.579539	7.6278	-3.23004	0.00639048	0.345698	-3.00341
107350	chr19	775	AW112010	-	expressed sequence AW112010	ncRNA	-0.599156	9.96528	-3.23531	0.00632518	0.345698	-3.05906
231655	chr5	2124	Oasl1	7530414C13Rik|oasl9	2'-5' oligoadenylate synthetase-like 1	protein-coding	-0.65057	3.20101	-3.22956	0.00639639	0.345698	-2.56384
76251	chr13	6045	Ercc6l2	0610007P08Rik|1700019D06Rik|9330134C04Rik|Rad26l|Sr278	excision repair cross-complementing rodent repair deficiency, complementation group 6 like 2	protein-coding	-0.730293	3.02849	-3.2404	0.00626279	0.345698	-2.77001
68169	chr6	4684	Ndnf	A930038C07Rik|epidermacan	neuron-derived neurotrophic factor	protein-coding	-2.99839	-0.574944	-3.24447	0.00621338	0.345698	-2.18415
14042	chr15	3464	Ext1	AA409028	exostosin glycosyltransferase 1	protein-coding	0.707747	2.13508	3.22535	0.00644903	0.345984	-2.57166
114664	chr5	1699	Hsd17b11	Dhrs8|Pan1b|SDR2|retSDR2	hydroxysteroid (17-beta) dehydrogenase 11	protein-coding	1.04978	2.10346	3.22307	0.00647772	0.34611	-2.35187
58250	chr10	5528	Chst11	1110020P09Rik|C4ST|C4ST-1|C4ST1|C4s	carbohydrate sulfotransferase 11	protein-coding	-0.518523	3.71235	-3.21322	0.00660314	0.351383	-2.89254
210757	chr10	3981	Themis	E430004N04Rik|Gasp|Spot|Tsepa|thylex	thymocyte selection associated	protein-coding	-0.350747	7.00559	-3.20954	0.00665066	0.352485	-3.09262
414084	chr6	3769	Tnip3	9030611K07Rik|ABIN-3|LIND	TNFAIP3 interacting protein 3	protein-coding	-1.09443	1.36248	-3.20482	0.006712	0.354307	-2.33082
68298	chr6	4514	Ncapd2	2810406C15Rik|2810465G24Rik|CAP-D2|CNAP1|mKIAA0159	non-SMC condensin I complex, subunit D2	protein-coding	0.728785	5.6681	3.20229	0.00674512	0.354632	-3.0672
666348	chr15	2227	Apol7e	-	apolipoprotein L 7e	protein-coding	-0.469672	4.25037	-3.19944	0.00678273	0.355188	-2.79891
100124346	chr14	64	Traj42	Gm16922	T cell receptor alpha joining 42	other	-3.91489	1.94194	-3.19338	0.00686312	0.357972	-2.9228
15945	chr5	1101	Cxcl10	C7|CRG-2|INP10|IP-10|IP10|Ifi10|Scyb10|gIP-10|mob-1	chemokine (C-X-C motif) ligand 10	protein-coding	-1.39243	3.73777	-3.16636	0.00723389	0.364739	-2.81795
74103	chr2	2980	Nebl	1200007O21Rik|A630080F05Rik|BB140644|D830029A09Rik|Lnebl	nebulette	protein-coding	2.35681	-1.80918	3.16574	0.00724262	0.364739	-2.26599
404710	chr3	5676	Iqgap3	AI593484|D030034H08	IQ motif containing GTPase activating protein 3	protein-coding	1.42435	-0.0993989	3.17629	0.00709537	0.364739	-2.32073
17896	chr11	883	Myl4	ALC1|AMLC|ELC|ELC1a|GT1|MLC1EMB|MLC1a|Myla	myosin, light polypeptide 4	protein-coding	1.07364	2.88405	3.1688	0.00719954	0.364739	-2.37701
17988	chr15	2890	Ndrg1	CAP43|CMT4D|DRG1|HMSNL|NMSL|Ndr1|Ndrl|PROXY1|RTP|TDD5	N-myc downstream regulated gene 1	protein-coding	0.968908	3.70272	3.16761	0.00721625	0.364739	-2.9011
381318	chr1	2973	Nsl1	4833432M17Rik|AI451597|Gm105|Gm984	NSL1, MIS12 kinetochore complex component	protein-coding	0.819373	2.31088	3.16576	0.00724235	0.364739	-2.5854
74244	chr6	4033	Atg7	1810013K23Rik|Agp7|Apg7l|Atg7l|Gm21553	autophagy related 7	protein-coding	0.381464	3.68213	3.17893	0.007059	0.364739	-2.94368
77799	chr2	2508	Sla2	A930009E21Rik|AI430952|SLAP-2|SLAP2	Src-like-adaptor 2	protein-coding	-0.391435	5.34226	-3.17553	0.0071059	0.364739	-3.02177
217732	chr12	4409	Cipc	2310044G17Rik|AI842544|AI853744	CLOCK interacting protein, circadian	protein-coding	-0.532633	3.21415	-3.17491	0.00711442	0.364739	-2.86053
109032	chr1	1971	Sp110	5031415C07Rik|52kDa|5830484A20Rik|Ifi75|Ipr1	Sp110 nuclear body protein	protein-coding	-0.530765	5.30874	-3.16366	0.00727193	0.364818	-3.01572
69430	chr9	1848	1700048O20Rik	1700022O21Rik	RIKEN cDNA 1700048O20 gene	ncRNA	-1.94471	0.28378	-3.16045	0.00731749	0.365707	-2.28742
217340	chr11	4655	Rnf157	2610036E23Rik|A130073L17Rik|mKIAA1917	ring finger protein 157	protein-coding	-0.804279	2.99712	-3.15706	0.00736605	0.36674	-2.93478
320472	chr11	6315	Ppm1e	AW049266|B930008A12Rik|POPX1|PP2CH|mKIAA1072	protein phosphatase 1E (PP2C domain containing)	protein-coding	2.87194	-3.69527	3.15088	0.00745514	0.367618	-2.48873
239743	chr16	2405	Klhl6	-	kelch-like 6	protein-coding	0.767383	5.12323	3.15002	0.00746759	0.367618	-3.06513
319236	chr7	3736	Trim12c	9230105E10Rik|Trim12-2	tripartite motif-containing 12C	protein-coding	-0.452944	4.63158	-3.15245	0.00743234	0.367618	-3.04606
629016	chr13	4641	Zfp953	E130120F12Rik	zinc finger protein 953	protein-coding	0.774138	1.71275	3.14286	0.00757249	0.37001	-2.6701
66109	chr12	1923	Tspan13	1100001I23Rik|NET-6|Tm4sf13	tetraspanin 13	protein-coding	-0.475617	5.88011	-3.14458	0.00754708	0.37001	-3.12322
85030	chr4	1603	Tnfrsf25	APO-3|DDR3|DR3|LARD|TR3|TRAMP|Tnfrsf12|WSL-1|WSL-LR|Wsl	tumor necrosis factor receptor superfamily, member 25	protein-coding	0.916093	1.71955	3.13639	0.00766833	0.371928	-2.72102
320802	chr7	3230	Ifitm10	6330512M04Rik|AI848576|DSPA3	interferon induced transmembrane protein 10	protein-coding	-1.50338	1.77667	-3.13709	0.00765802	0.371928	-2.46131
104175	chr7	4092	Sbk1	Sbk	SH3-binding kinase 1	protein-coding	0.772877	3.31986	3.13433	0.00769913	0.372049	-2.95528
12777	chr11	1725	Ccr10	C-C CKR-10|CC-CKR-10|CCR-10|Cmkbr9|Gpr2	chemokine (C-C motif) receptor 10	protein-coding	1.9575	-0.114734	3.12802	0.0077943	0.375269	-2.31334
382864	chr14	2835	Colq	A130034K24Rik	collagen-like tail subunit (single strand of homotrimer) of asymmetric acetylcholinesterase	protein-coding	1.26867	0.0217795	3.12549	0.00783278	0.375745	-2.50536
75345	chr1	3977	Slamf7	19A|19A24|4930560D03Rik|CRACC|CS1	SLAM family member 7	protein-coding	-0.68333	5.03216	-3.11791	0.00794924	0.377202	-3.15151
73061	chrX	920	Cldn34c1	3110007F17Rik	claudin 34C1	protein-coding	3.81989	-3.25482	3.11804	0.00794722	0.377202	-2.91791
67484	chr9	2673	Eepd1	2310005P05Rik|AI481005	endonuclease/exonuclease/phosphatase family domain containing 1	protein-coding	-2.97198	-1.68068	-3.11906	0.00793139	0.377202	-2.5931
98170	chr19	3489	Tmem132a	6720481D13Rik|Hspa5bp1|Orai1|R74613	transmembrane protein 132A	protein-coding	2.79661	-3.27978	3.09469	0.00831668	0.379791	-2.5629
16001	chr7	11978	Igf1r	A330103N21Rik|CD221|D930020L01|IGF-1R|hyft	insulin-like growth factor I receptor	protein-coding	1.63855	-2.61856	3.09774	0.00826743	0.379791	-2.40092
217830	chr12	3229	Dglucy	9030617O03Rik	D-glutamate cyclase	protein-coding	1.55535	0.643075	3.09082	0.00837945	0.379791	-2.48009
24063	chr3	2490	Spry1	sprouty1|spry-1	sprouty RTK signaling antagonist 1	protein-coding	1.38831	0.668497	3.10949	0.00808052	0.379791	-2.41711
73166	chr19	1479	Tm7sf2	3110041O18Rik|ANG1|C14SR|Dhcr14	transmembrane 7 superfamily member 2	protein-coding	0.893656	2.31311	3.09448	0.00832005	0.379791	-2.60539
13655	chr14	1416	Egr3	Pilot	early growth response 3	protein-coding	0.814744	1.89168	3.09223	0.00835655	0.379791	-2.64189
18973	chr5	7129	Pole	-	polymerase (DNA directed), epsilon	protein-coding	0.759863	2.86101	3.1005	0.00822308	0.379791	-3.08034
109299	chr2	2683	Tmem250-ps	AI551216|C330006A16Rik	transmembrane protein 250, pseudogene	protein-coding	0.726214	2.66015	3.10318	0.00818039	0.379791	-2.82021
78232	chr12	1255	Trappc6b	5830498C14Rik|C79212	trafficking protein particle complex 6B	protein-coding	-0.444167	5.15608	-3.10053	0.00822273	0.379791	-3.01217
54123	chr7	1859	Irf7	-	interferon regulatory factor 7	protein-coding	-0.609742	6.23273	-3.09355	0.00833516	0.379791	-3.21787
234582	chr8	2304	Ccdc102a	BC027663|Gm586	coiled-coil domain containing 102A	protein-coding	-1.66979	1.58037	-3.0929	0.00834565	0.379791	-2.43338
20971	chr2	2460	Sdc4	AA959608|AW108331|S4|Synd4|ryudocan|syndecan-4	syndecan 4	protein-coding	-1.8914	-0.642655	-3.09724	0.00827552	0.379791	-2.35963
18999	chr17	1443	Pou5f1	NF-A3|Oct-3|Oct-3/4|Oct-4|Oct3|Oct3/4|Oct4|Otf-3|Otf-4|Otf3|Otf3-rs7|Otf3g|Otf4	POU domain, class 5, transcription factor 1	protein-coding	-3.82665	-3.30563	-3.0941	0.00832616	0.379791	-3.08403
17347	chr10	3070	Mknk2	2010016G11Rik|Gprk7|Mnk2	MAP kinase-interacting serine/threonine kinase 2	protein-coding	0.333273	7.14685	3.08301	0.00850772	0.381657	-3.3353
67268	chr17	1779	Myl12a	2900073G15Rik|AI838292|C80200	myosin, light chain 12A, regulatory, non-sarcomeric	protein-coding	-0.414746	7.20159	-3.08462	0.00848122	0.381657	-3.29848
16162	chr6	2947	Il12rb2	A930027I18Rik|IL-12RB2|Ifnm	interleukin 12 receptor, beta 2	protein-coding	-0.948244	4.32054	-3.08383	0.0084942	0.381657	-3.05537
213439	chrX	5384	Gpr174	Gm376|Lypsr3	G protein-coupled receptor 174	protein-coding	-0.415841	4.6921	-3.07837	0.00858488	0.383808	-3.26018
170625	chr13	4447	Snx18	Snag1	sorting nexin 18	protein-coding	-0.513561	3.03855	-3.07614	0.00862216	0.384168	-2.963
269639	chr5	3298	Zfp512	2500002M11Rik|AI450173|D230008H22|Znf512	zinc finger protein 512	protein-coding	-0.745003	2.69651	-3.06594	0.00879503	0.390547	-2.87546
224109	chr16	3559	Nrros	E430025L02Rik|Lrcc33|Lrrc33	negative regulator of reactive oxygen species	protein-coding	0.418786	4.19802	3.06067	0.00888562	0.391971	-3.21217
72650	chr5	2872	Mtrfr	2810006K23Rik	mitochondrial translation release factor in rescue	protein-coding	-0.830439	1.81108	-3.0606	0.00888675	0.391971	-2.62664
75973	chr10	2749	Ccdc162	5033413D22Rik|Ccdc162p|Gm29096|Gm61|Gm6976	coiled-coil domain containing 162	protein-coding	-4.19824	-2.54752	-3.05653	0.00895746	0.393769	-3.02083
16641	chr6	735	Klrc1	CD159a|NKG2A|NKG2B	killer cell lectin-like receptor subfamily C, member 1	protein-coding	-0.593084	7.85411	-3.05392	0.00900304	0.394453	-3.31362
17913	chr11	5662	Myo1c	C80397|MMIb|MYO1E|NMI|mm1beta|myr2	myosin IC	protein-coding	0.537182	2.89033	3.04865	0.00909585	0.397195	-3.14074
20499	chr13	5131	Slc12a7	AA408796|D13Ertd261e|Kcc4	solute carrier family 12, member 7	protein-coding	0.573115	3.14905	3.04127	0.00922733	0.401603	-3.18128
19244	chr4	3505	Ptp4a2	Prl-2	protein tyrosine phosphatase 4a2	protein-coding	-0.341312	7.77629	-3.03666	0.00931031	0.402613	-3.44548
76487	chr13	2308	Ppp1r3g	1600032L17Rik	protein phosphatase 1, regulatory subunit 3G	protein-coding	-1.84376	-1.79869	-3.03658	0.0093118	0.402613	-2.45921
20408	chr7	1426	Sh3gl3	EEN-B2|SH3P13|Sh3d2c|Sh3d2c2	SH3-domain GRB2-like 3	protein-coding	3.09402	-3.66245	3.0311	0.00941147	0.405588	-2.91372
19211	chr19	8212	Pten	2310035O07Rik|A130070J02Rik|AI463227|B430203M17Rik|MMAC1|PTENbeta|TEP1	phosphatase and tensin homolog	protein-coding	0.327614	4.52608	3.02782	0.00947165	0.406847	-3.38585
230793	chr4	6602	Ahdc1	D030015G18Rik	AT hook, DNA binding motif, containing 1	protein-coding	0.814446	1.5177	3.02231	0.00957378	0.408564	-2.98386
194590	chrX	7630	Reps2	POB1	RALBP1 associated Eps domain containing protein 2	protein-coding	-4.00272	-7.05526	-3.0236	0.00954967	0.408564	-3.22252
380711	chr11	6410	Rap1gap2	AU067654|Garnl4|Gm1561|mKIAA1039	RAP1 GTPase activating protein 2	protein-coding	1.04558	3.03139	3.01286	0.00975112	0.413448	-3.20674
12450	chr11	3487	Ccng1	AI314029	cyclin G1	protein-coding	-0.343886	6.22258	-3.01382	0.00973299	0.413448	-3.43393
208715	chr13	3283	Hmgcs1	B130032C06Rik	3-hydroxy-3-methylglutaryl-Coenzyme A synthase 1	protein-coding	-0.412248	4.60319	-3.01061	0.00979399	0.41393	-3.29929
240754	chr1	2371	Lax1	A530029E09|E430019B13Rik	lymphocyte transmembrane adaptor 1	protein-coding	-0.671825	5.88761	-3.0008	0.00998241	0.417663	-3.38647
223920	chr15	2126	Soat2	ACAT2|D15Wsu97e	sterol O-acyltransferase 2	protein-coding	-1.38804	1.67062	-3.00325	0.009935	0.417663	-2.59111
109901	chr15	1106	Cela1	1810009A17Rik|1810062B19Rik|Ela-1|Ela1|PC-TsF	chymotrypsin-like elastase family, member 1	protein-coding	-1.44405	2.29741	-3.00065	0.00998537	0.417663	-2.62532
24082	chr11	1267	Map2k3os	F3-1|Gm16516|Gtlf3a	mitogen-activated protein kinase kinase 3, opposite strand	ncRNA	-3.91117	-1.70393	-2.99941	0.0100094	0.417663	-3.06259
211666	chr3	589	Mgst2	GST2|MGST-II	microsomal glutathione S-transferase 2	protein-coding	0.720953	4.09447	2.99436	0.0101082	0.420114	-2.95279
105841	chr15	5299	Dennd3	AI447457|E030003N15Rik	DENN/MADD domain containing 3	protein-coding	-1.3682	1.30551	-2.99314	0.0101321	0.420114	-2.77287
692152	chr6	347	Igkv13-84	Igk-V33|gm33	immunoglobulin kappa chain variable 13-84	other	4.05192	-0.417699	2.98818	0.0102302	0.421523	-2.86515
21413	chr18	7681	Tcf4	5730422P05Rik|ASP-I2|E2-2|E2.2|ITF-2|ITF-2b|ITF2|ME2|MITF-2A|MITF-2B|SEF-2|SEF2|SEF2-1|TFE|Tcf-4|bHLHb19	transcription factor 4	protein-coding	-0.806915	1.12657	-2.98834	0.0102271	0.421523	-2.96568
18129	chr3	10506	Notch2	AI853703|N2	notch 2	protein-coding	0.509486	2.06272	2.96259	0.0107515	0.424925	-3.3046
692169	chr6	347	Igkv15-103	Igk-V32	immunoglobulin kappa chain variable 15-103	other	5.50643	-0.462917	2.96348	0.010733	0.424925	-2.86306
246104	chr11	3767	Rhbdl3	AI847581|Rhbdl4|Rhomr1|Vrho	rhomboid like 3	protein-coding	3.42661	-4.20247	2.96466	0.0107084	0.424925	-2.82292
229499	chr3	2042	Fcrl1	A230020G22Rik|Bxmas1|Bxmh1|Bxmh1b|Fcrh1|Fcrh1l|Fcrh1s|Ifgp1	Fc receptor-like 1	protein-coding	0.810038	3.4037	2.97485	0.0104986	0.424925	-3.20985
286940	chr14	9067	Flnb	AL024016|Fln-b	filamin, beta	protein-coding	0.693665	3.69884	2.97014	0.0105951	0.424925	-3.45788
224824	chr17	3200	Pex6	AI132582|D130055I09Rik|PAF-2	peroxisomal biogenesis factor 6	protein-coding	0.58403	3.77345	2.97672	0.0104605	0.424925	-3.30055
80889	chr7	3847	Tlnrd1	AW061151|Mesdc1	talin rod domain containing 1	protein-coding	0.468544	3.68071	2.97934	0.0104074	0.424925	-3.29221
22029	chr2	2325	Traf1	4732496E14Rik	TNF receptor-associated factor 1	protein-coding	-0.447401	5.8542	-2.97823	0.0104299	0.424925	-3.45434
108737	chr9	4776	Oxsr1	2210022N24Rik|2810422B09Rik|AI462649|AW209236|Osr1|mKIAA1101	oxidative-stress responsive 1	protein-coding	-0.474532	6.33041	-2.96254	0.0107526	0.424925	-3.55958
22234	chr4	3719	Ugcg	AU043821|C80537|Epcs21|GlcT-1|Ugcgl	UDP-glucose ceramide glucosyltransferase	protein-coding	-0.515009	6.30643	-2.96761	0.0106473	0.424925	-3.51336
76566	chr11	3512	Rflnb	1500005K14Rik|Fam101b|RefilinB|cfm	refilin B	protein-coding	-0.817465	1.8679	-2.98005	0.0103931	0.424925	-3.02126
319440	chr18	1776	E430002N23Rik	-	RIKEN cDNA E430002N23 gene	unknown	-1.7818	0.261464	-2.96279	0.0107473	0.424925	-2.57686
394430	chr1	3242	Ugt1a10	A13|Ugt1a13	UDP glycosyltransferase 1 family, polypeptide A10	protein-coding	-3.47125	-3.7215	-2.96193	0.0107654	0.424925	-2.99651
12349	chr3	1790	Car2	AI131712|CAII|Ca2|Car-2|Ltw-5|Lvtw-5	carbonic anhydrase 2	protein-coding	-3.69173	2.51258	-2.97155	0.0105662	0.424925	-2.65103
13017	chr7	4777	Ctbp2	AA407280|D7Ertd45e|Gtrgeo6|Ribeye	C-terminal binding protein 2	protein-coding	3.28582	-3.68502	2.95979	0.0108102	0.425418	-2.74825
20409	chr19	1714	Ostf1	C78236|SH3P2|Sh3d3	osteoclast stimulating factor 1	protein-coding	-0.319051	7.54301	-2.95559	0.0108986	0.426344	-3.55964
18606	chr15	3398	Enpp2	ATX|E-NPP 2|Npps2|PD-Ialpha|Pdnp2|lysoPLD	ectonucleotide pyrophosphatase/phosphodiesterase 2	protein-coding	-1.21457	2.16659	-2.95588	0.0108925	0.426344	-3.19588
14065	chr8	1762	F2rl3	PAR4	coagulation factor II (thrombin) receptor-like 3	protein-coding	0.611604	3.77653	2.95256	0.0109629	0.427587	-3.14582
14598	chr10	2022	Ggt1	CD224|GGT|GGT 1|GGT-1|Ggtp|dwg	gamma-glutamyltransferase 1	protein-coding	1.78565	2.77605	2.95089	0.0109986	0.42771	-2.89554
66354	chr12	2257	Snw1	2310008B08Rik|AW048543|NCoA-62|SKIP|Skiip	SNW domain containing 1	protein-coding	-0.340224	5.6627	-2.94235	0.0111825	0.433577	-3.46777
104215	chr17	4122	Rhoq	Arhq|TC10A|Tc10	ras homolog family member Q	protein-coding	-1.22726	2.36459	-2.94065	0.0112193	0.433723	-3.05466
54396	chr11	3514	Irgm2	AI481100|GTPI|Ifggd2|Iigp2	immunity-related GTPase family M member 2	protein-coding	-0.539067	4.57237	-2.93873	0.0112613	0.434072	-3.44677
243439	chr6	353	Igkv14-100	Gm16635|cf9	immunoglobulin kappa chain variable 14-100	other	5.44552	-1.62084	2.93594	0.0113223	0.435147	-3.02889
319871	chr11	2446	4732490B19Rik	-	RIKEN cDNA 4732490B19 gene	ncRNA	3.44655	-3.79397	2.93321	0.0113825	0.436184	-2.98781
23959	chr9	3580	Nt5e	2210401F01Rik|5'-NT|AI447961|CD73|NT|Nt5|eNT	5' nucleotidase, ecto	protein-coding	0.812415	2.0893	2.92834	0.0114906	0.437774	-3.27321
230587	chr4	2904	Glis1	Gli5|Gli6|GliH1	GLIS family zinc finger 1	protein-coding	2.97026	-2.62385	2.92892	0.0114776	0.437774	-2.80125
58172	chr11	6027	Sertad2	AB041541|AU021878|Kiaa0127|MNCb-1504|SEI-2|Sei2|TRIP-Br2|mKIAA0127	SERTA domain containing 2	protein-coding	-0.512168	2.27795	-2.92517	0.0115615	0.439205	-3.22601
242484	chr4	2896	D630039A03Rik	-	RIKEN cDNA D630039A03 gene	protein-coding	-0.595535	2.85397	-2.92046	0.0116675	0.441953	-3.23121
100126456	chr14	368	Trav6n-7	Gm10904	T cell receptor alpha variable 6N-7	other	4.11636	-1.00154	2.91273	0.0118439	0.44496	-3.03973
18612	chr11	2336	Etv4	AW414408|Pea-3|Pea3	ets variant 4	protein-coding	1.92528	-0.622722	2.91253	0.0118484	0.44496	-2.65482
72792	chr1	3331	2810459M11Rik	-	RIKEN cDNA 2810459M11 gene	protein-coding	-4.20948	-4.64121	-2.91415	0.0118112	0.44496	-3.16117
68925	chr2	4822	Rpap1	1190005L06Rik|A730023M06Rik|AU041788|AW107702|mKIAA1403	RNA polymerase II associated protein 1	protein-coding	0.431334	3.35967	2.90854	0.0119406	0.447142	-3.45628
14235	chr6	4365	Foxm1	AA408308|AW554517|BB238854|Fkh16|Foxm1b|HFH-11B|MPHOSPH2|Mpm2|WIN	forkhead box M1	protein-coding	0.853288	2.93199	2.9052	0.012018	0.448763	-3.31319
225845	chr19	3523	Plaat3	AdPLA|C78643|HRSL3|Hrasls3|Hrev107|MLP-3|Pla2g16	phospholipase A and acyltransferase 3	protein-coding	-0.455317	5.16304	-2.902	0.0120929	0.450282	-3.58727
22779	chr1	9424	Ikzf2	A730095J18Rik|Helios|Zfpn1a2|Znfn1a2	IKAROS family zinc finger 2	protein-coding	0.912437	2.41122	2.8988	0.0121681	0.451802	-3.49013
380797	chr12	1008	Ighd	IgD|Igh-5	immunoglobulin heavy constant delta	other	0.978984	2.22886	2.89563	0.0122431	0.453303	-2.8857
93840	chr1	2260	Vangl2	C530001F03Rik|Lootl|Lp|Lpp1|Ltap|Vang1l2|loop-tail|ska17|ska<m17Jus>|stbm|strabismus	VANGL planar cell polarity 2	protein-coding	2.88173	-2.0072	2.89362	0.012291	0.453799	-2.78806
56405	chr11	1443	Dusp14	1110014C10Rik|2310042C07Rik|D11Ertd395e|MKP-L|Mkp6	dual specificity phosphatase 14	protein-coding	0.655698	3.95327	2.89206	0.0123282	0.4539	-3.31875
14149	chr11	1866	Fdxr	AR	ferredoxin reductase	protein-coding	0.432638	5.16888	2.8906	0.0123632	0.453914	-3.55134
216233	chr10	2698	Socs2	8030460M17|AI527257|AW108012|CIS2|Cish2|D130043N08Rik|JAB|SOCS-2|SSI-2|hg	suppressor of cytokine signaling 2	protein-coding	3.10437	-1.65184	2.88757	0.0124359	0.455315	-2.75852
19411	chr15	3210	Rarg	Nr1b3|RAR-gamma|RARD|RARgamma2	retinoic acid receptor, gamma	protein-coding	0.893407	1.5308	2.88169	0.0125783	0.456129	-2.98895
56419	chr14	3516	Diaph3	4930417P13Rik|Dia2|Diap3|Drf3|p134MDia2	diaphanous related formin 3	protein-coding	0.625427	2.92228	2.88093	0.012597	0.456129	-3.27526
53599	chr10	2830	Cd164	A115|A24|AA589639|AW540279|MGC-24|MSSP	CD164 antigen	protein-coding	-0.317222	8.09168	-2.88166	0.012579	0.456129	-3.73733
17364	chr7	6848	Trpm1	4732499L03Rik|AI606771|Ltrpc1|Mlsn1	transient receptor potential cation channel, subfamily M, member 1	protein-coding	-0.894908	0.362086	-2.88272	0.0125534	0.456129	-3.1617
215387	chr2	2695	Ncaph	A730011O11Rik|Brrn1|CAP-H|HCAP-H|mCAP-H	non-SMC condensin I complex, subunit H	protein-coding	0.857792	4.51445	2.87731	0.0126856	0.458074	-3.49491
100504591	chr6	1082	Gm15987	-	predicted gene 15987	ncRNA	3.21314	-2.61709	2.8754	0.0127327	0.458518	-3.08306
12763	chr13	9755	Cmah	-	cytidine monophospho-N-acetylneuraminic acid hydroxylase	protein-coding	0.614082	2.7286	2.86564	0.0129756	0.465988	-3.54015
12499	chr12	4990	Entpd5	AI196558|AI987697|Cd39l4|ER-UDPase|NTPDase-5|NTPDase5|Pcph|mNTPase	ectonucleoside triphosphate diphosphohydrolase 5	protein-coding	0.583481	4.09839	2.86265	0.013051	0.466705	-3.62404
54375	chr15	5028	Azin1	1700085L02Rik|AZI|Oazi|Oazin	antizyme inhibitor 1	protein-coding	0.448164	6.24575	2.86188	0.0130705	0.466705	-3.74793
74340	chr6	5385	Ahcyl2	4631427C17Rik|AI227036|Adohcyase3|mKIAA0828	S-adenosylhomocysteine hydrolase-like 2	protein-coding	-0.35686	3.86005	-2.86063	0.0131021	0.466705	-3.58704
13041	chr19	1232	Ctsw	lymphopain	cathepsin W	protein-coding	-0.376573	7.94948	-2.8532	0.0132921	0.468408	-3.75102
20400	chrX	819	Sh2d1a	Gm686|SAP	SH2 domain containing 1A	protein-coding	-0.448535	7.12487	-2.85653	0.0132065	0.468408	-3.66344
13143	chr9	1769	Dapk2	-	death-associated protein kinase 2	protein-coding	-1.41901	3.08978	-2.85318	0.0132925	0.468408	-2.96235
17829	chr3	2235	Muc1	CD227|EMA|Muc-1	mucin 1, transmembrane	protein-coding	-2.94113	-2.0916	-2.85483	0.0132501	0.468408	-3.10518
230991	chr4	2144	Fndc10	B930041F14Rik|MNCb-3966	fibronectin type III domain containing 10	protein-coding	1.77842	-0.430721	2.84172	0.0135907	0.473353	-2.76715
233876	chr7	2511	Hirip3	B130036O03|C86302	HIRA interacting protein 3	protein-coding	0.933814	2.36487	2.84282	0.0135617	0.473353	-3.18322
18003	chr13	4712	Nedd9	Cas-L|CasL|HEF1|MEF1|Nedd-9|p105	neural precursor cell expressed, developmentally down-regulated gene 9	protein-coding	-0.407846	4.63523	-2.84547	0.0134923	0.473353	-3.63346
19341	chr8	1412	Rab4a	AI848268|Rab4	RAB4A, member RAS oncogene family	protein-coding	-1.10021	2.25567	-2.84129	0.0136022	0.473353	-2.91765
226695	chr1	1613	Ifi205	D3|D3cDNA|Ifi205a	interferon activated gene 205	protein-coding	-1.53033	2.80546	-2.84088	0.0136129	0.473353	-3.00768
13611	chr10	2393	S1pr4	Edg6|Lpc1|S1p4	sphingosine-1-phosphate receptor 4	protein-coding	0.506861	6.90002	2.83331	0.0138137	0.477808	-3.78522
353502	chr17	1243	Hcfc1r1	HPIP	host cell factor C1 regulator 1 (XPO1-dependent)	protein-coding	-0.431245	4.67598	-2.83425	0.0137886	0.477808	-3.48329
17684	chr10	1969	Cited2	AI835299|ER154-like|Mrg1|Msg2|p35srj	Cbp/p300-interacting transactivator, with Glu/Asp-rich carboxy-terminal domain, 2	protein-coding	0.515544	6.03487	2.82885	0.0139334	0.479585	-3.73244
19193	chr11	1774	Pipox	LPIPOX|Pso	pipecolic acid oxidase	protein-coding	-3.34497	-2.82676	-2.82868	0.013938	0.479585	-3.24113
104884	chr12	2058	Tdp1	2810481F14Rik|4921509N21Rik|AI838772|AW493413|E430034L06Rik|Gm40556|MLZ-501|SCAN1	tyrosyl-DNA phosphodiesterase 1	protein-coding	0.547251	4.02209	2.81942	0.0141899	0.480849	-3.52278
240660	chr19	3471	Slc35g1	AA590464|D330039I19Rik|Tmem20	solute carrier family 35, member G1	protein-coding	0.409442	4.18466	2.81871	0.0142093	0.480849	-3.67585
216136	chr10	2329	Ilvbl	5830463I21|AI415009	ilvB (bacterial acetolactate synthase)-like	protein-coding	0.382788	4.69214	2.8217	0.0141274	0.480849	-3.65683
11797	chr9	3140	Birc2	AW146227|Api1|Api2|Birc3|C-IAP1|C330006D17Rik|HIAP1|HIAP2|IAP1|IAP2|MIAP1|MIAP2|MIHB|MIHC|RNF48|cIAP1|cIAP2|mcIAP1	baculoviral IAP repeat-containing 2	protein-coding	-0.399768	4.10758	-2.81793	0.0142308	0.480849	-3.62027
217837	chr12	2856	Itpk1	BC031182	inositol 1,3,4-triphosphate 5/6 kinase	protein-coding	-0.614073	4.13149	-2.82145	0.0141344	0.480849	-3.52828
667373	chr19	2375	Ifit1bl1	Gm14446|Ifit1c	interferon induced protein with tetratricpeptide repeats 1B like 1	protein-coding	-0.846359	3.86178	-2.82005	0.0141725	0.480849	-3.39638
72287	chr7	1559	Plekhf1	1810013P09Rik|APPD|LAPF|PHAFIN1|ZFYVE15	pleckstrin homology domain containing, family F (with FYVE domain) member 1	protein-coding	-1.2359	2.04056	-2.82112	0.0141432	0.480849	-2.87104
72107	chr15	1309	Dscc1	2010006I05Rik|2600005O03Rik|Dcc1	DNA replication and sister chromatid cohesion 1	protein-coding	1.28207	2.89094	2.81516	0.0143072	0.482188	-3.10425
57914	chr5	1360	Crlf2	CRLM2|Ly114|Tpte2|Tslpr	cytokine receptor-like factor 2	protein-coding	0.486368	6.38843	2.80953	0.0144639	0.486223	-3.76382
76897	chr3	2680	Ralyl	0710005M24Rik	RALY RNA binding protein-like	protein-coding	3.48827	-4.52232	2.80689	0.0145379	0.486224	-3.17986
20361	chr9	3275	Sema7a	2900057C09Rik|CDw108|H-Sema K1|H-Sema-L|M-Sema-L|Semal|sema K1|sema L	sema domain, immunoglobulin domain (Ig), and GPI membrane anchor, (semaphorin) 7A	protein-coding	-0.534398	4.60414	-2.80797	0.0145074	0.486224	-3.71833
63953	chr1	2712	Dusp10	2610306G15Rik|AI158871|MKP-5|MKP5	dual specificity phosphatase 10	protein-coding	-0.588149	3.35376	-2.80503	0.0145903	0.486738	-3.40844
100042444	chr14	348	Trav6d-6	Gm1220	T cell receptor alpha variable 6D-6	other	3.49723	-1.77828	2.79925	0.0147543	0.490551	-3.21248
110083	chr14	10638	Dnah12	4921531P07Rik|DHC3|DLP12|Dnah12l|Dnahc12|Dnahc3|Dnahc7c|Dnahc7l|Gm284|Gm74|Gm907|HL-19|HL19|Hdhc3	dynein, axonemal, heavy chain 12	protein-coding	3.38043	-5.48814	2.78913	0.0150455	0.490551	-3.09439
245902	chr9	3525	Ccdc15	A630039F14Rik|D030074L19	coiled-coil domain containing 15	protein-coding	1.12944	0.511301	2.7927	0.0149422	0.490551	-3.01331
23943	chr10	3687	Esyt1	Fam62a|Mbc2|vp115	extended synaptotagmin-like protein 1	protein-coding	0.484309	7.60759	2.78926	0.0150417	0.490551	-3.90792
13653	chr18	3072	Egr1	A530045N19Rik|ETR103|Egr-1|Krox-1|Krox-24|Krox24|NGF1-A|NGFI-A|NGFIA|TIS8|Zenk|Zfp-6|Zif268|egr	early growth response 1	protein-coding	0.401172	4.51073	2.78855	0.0150624	0.490551	-3.74825
12508	chr3	2802	Cd53	AI323659|Ox-44|Tspan25	CD53 antigen	protein-coding	0.381413	7.6369	2.78947	0.0150356	0.490551	-3.90348
68112	chr2	2195	Entr1	C330016H24Rik|C630038K21Rik|Sdccag3	endosome associated trafficking regulator 1	protein-coding	-0.543301	4.57033	-2.79237	0.0149517	0.490551	-3.60325
17472	chr5	4538	Gbp4	AW228052|Mag-2|Mpa-2|Mpa2	guanylate binding protein 4	protein-coding	-0.613117	3.88117	-2.78735	0.0150974	0.490551	-3.60776
64898	chr17	5868	Lpin2	2610511G02Rik|AI481352|AW742896	lipin 2	protein-coding	-0.717057	2.92249	-2.78674	0.0151151	0.490551	-3.59112
16554	chr14	5603	Kif13b	5330429L19Rik|6030414C01|AI429803|C130021D12Rik|GAKIN	kinesin family member 13B	protein-coding	-0.830635	2.04596	-2.79582	0.0148523	0.490551	-3.37453
114255	chr8	2604	Dok4	-	docking protein 4	protein-coding	-2.11072	-1.36892	-2.79269	0.0149424	0.490551	-2.94521
69129	chr8	1126	Pex11g	1810022F11Rik|1810049N02Rik|Pex11c|Pex11gamma	peroxisomal biogenesis factor 11 gamma	protein-coding	0.884826	2.24569	2.78516	0.0151613	0.490839	-3.08338
73804	chr4	2832	Kif2c	4930402F02Rik|ESTM5|Knsl6|MCAK|X83316	kinesin family member 2C	protein-coding	0.973751	3.14602	2.77565	0.0154424	0.494504	-3.46262
100126465	chr14	344	Trav6-6	Gm16981	T cell receptor alpha variable 6-6	other	3.54892	-0.995186	2.77813	0.0153684	0.494504	-3.12558
74121	chr2	2862	Acoxl	1200014P05Rik|AV025673	acyl-Coenzyme A oxidase-like	protein-coding	2.51279	-0.731107	2.77408	0.0154891	0.494504	-2.87824
241128	chr1	2862	Fam124b	A830043J08Rik	family with sequence similarity 124, member B	protein-coding	2.28091	-2.03639	2.7658	0.0157389	0.494504	-2.9304
237847	chr11	3308	Rtn4rl1	Ngr3|Ngrh2|Ngrl2	reticulon 4 receptor-like 1	protein-coding	1.42489	0.902017	2.77036	0.0156009	0.494504	-3.03748
73095	chr8	3172	Slc25a42	2900084M01Rik	solute carrier family 25, member 42	protein-coding	0.79492	1.17946	2.77739	0.0153906	0.494504	-3.23801
27410	chr17	6453	Abca3	1810036E22Rik|ABC-C|Abc3	ATP-binding cassette, sub-family A (ABC1), member 3	protein-coding	0.7424	1.56336	2.76796	0.0156733	0.494504	-3.55136
12514	chr11	1008	Cd68	Lamp4|Scard1|gp110	CD68 antigen	protein-coding	0.57073	4.82077	2.76374	0.0158013	0.494504	-3.64152
252972	chr5	4648	Tpcn1	5730403B01Rik|Tpc1|mKIAA1169	two pore channel 1	protein-coding	0.558856	3.14265	2.76437	0.0157823	0.494504	-3.70063
269346	chr2	3904	Slc28a2	2010208B10Rik|B430217P18|BB152493|Cnt2|SPNT	solute carrier family 28 (sodium-coupled nucleoside transporter), member 2	protein-coding	0.416175	4.12286	2.77039	0.0156	0.494504	-3.76413
69554	chr12	1946	Klhdc2	2310022K15Rik|D12Ertd522e|HCLP-1|LCP	kelch domain containing 2	protein-coding	0.361162	5.35127	2.76989	0.0156151	0.494504	-3.78857
56407	chr2	3198	Trpc4ap	4833429F06Rik|D2Ertd113e|Trrp4ap|mFLJ00177|truss	transient receptor potential cation channel, subfamily C, member 4 associated protein	protein-coding	-0.389818	6.01457	-2.76664	0.0157132	0.494504	-3.88827
99382	chr2	4558	Abtb2	AW539457|BPOZ-2	ankyrin repeat and BTB (POZ) domain containing 2	protein-coding	-0.682114	3.87337	-2.76678	0.0157089	0.494504	-3.70527
237010	chrX	3266	Klhl4	B130014A11|C130018J01Rik	kelch-like 4	protein-coding	-2.97002	-3.22542	-2.76842	0.0156595	0.494504	-2.94594
241627	chr2	4245	Wdr76	5830411K18Rik|6030457D09|AA517836	WD repeat domain 76	protein-coding	0.534548	3.29436	2.76144	0.0158717	0.495529	-3.63444
338365	chr10	4386	Slc41a2	A230035L05Rik|SLC41A1-L1	solute carrier family 41, member 2	protein-coding	3.49682	-3.72678	2.75771	0.0159863	0.495929	-3.05631
26360	chr2	3444	Angptl2	AI593246|AW260363|Arp2	angiopoietin-like 2	protein-coding	0.923484	1.50253	2.75612	0.0160354	0.495929	-3.33631
66622	chr12	3247	Ubr7	5730410I19Rik|AA589405|AW557761	ubiquitin protein ligase E3 component n-recognin 7 (putative)	protein-coding	0.342862	5.05585	2.75859	0.0159592	0.495929	-3.84367
338375	chr1	1887	Atp6v1g3	-	ATPase, H+ transporting, lysosomal V1 subunit G3	protein-coding	-3.97398	-2.52324	-2.75666	0.0160189	0.495929	-3.22285
100042568	chr14	331	Trav13n-1	-	T cell receptor alpha variable 13N-1	other	3.80079	-1.89768	2.75076	0.016202	0.497682	-3.33465
19699	chr5	11702	Reln	reeler|rl	reelin	protein-coding	3.43993	-6.73023	2.74823	0.0162815	0.497682	-3.28677
106618	chr17	6068	Wdr90	3230401M21Rik|AI551153|mKIAA1924	WD repeat domain 90	protein-coding	0.521999	2.11411	2.7518	0.0161695	0.497682	-3.5932
432940	chr15	1491	Otulin	C79097|Fam105b|m3Sapc|m7-1Sapc	OTU deubiquitinase with linear linkage specificity	protein-coding	-0.360772	6.19237	-2.74836	0.0162772	0.497682	-3.84667
75692	chr8	1184	Nr2c2ap	2310073E15Rik	nuclear receptor 2C2-associated protein	protein-coding	-2.58983	0.381121	-2.75059	0.0162073	0.497682	-2.97761
192656	chr4	1901	Ripk2	2210420D18Rik|CARD3|CARDIAK|CCK|D4Bwg0615e|RICK|RIP2	receptor (TNFRSF)-interacting serine-threonine kinase 2	protein-coding	-0.466149	3.909	-2.74239	0.0164659	0.502152	-3.58688
208628	chr5	6961	Kntc1	D330012D13|jgl	kinetochore associated 1	protein-coding	1.05581	2.0762	2.73403	0.0167334	0.506783	-3.60216
72357	chr5	1320	2210016L21Rik	Custos	RIKEN cDNA 2210016L21 gene	protein-coding	-0.435716	4.70143	-2.73406	0.0167324	0.506783	-3.63887
112419	chr19	3365	Ifit1bl2	2010002M12Rik|AW412491|Ifit1b	interferon induced protein with tetratricopeptide repeats 1B like 2	protein-coding	-1.84582	-1.03628	-2.73584	0.0166748	0.506783	-2.92724
54710	chr11	6004	Hs3st3b1	3-OST-3B|3OST3B1|3Ost3b|AU041882|AW536289|Hs3st3b|m3-OST-3B	heparan sulfate (glucosamine) 3-O-sulfotransferase 3B1	protein-coding	1.19362	-0.0591604	2.72567	0.017005	0.506833	-3.13515
52231	chr1	2764	Ankzf1	1300008P06Rik|2810025E10Rik|D1Ertd161e	ankyrin repeat and zinc finger domain containing 1	protein-coding	0.742195	1.89887	2.72638	0.0169818	0.506833	-3.35116
77035	chr7	2445	Kdm8	3110005O21Rik|Jmjd5	lysine (K)-specific demethylase 8	protein-coding	0.677776	1.99463	2.72659	0.0169747	0.506833	-3.30299
19219	chr15	2966	Ptger4	EP4|Ptgerep4	prostaglandin E receptor 4 (subtype EP4)	protein-coding	0.654515	3.48677	2.7323	0.0167893	0.506833	-3.6299
28075	chr15	2911	Desi1	AI427858|AI850401|D15Wsu75e|DeSI-1|Fam152b|Pppde2	desumoylating isopeptidase 1	protein-coding	0.313631	5.45523	2.72647	0.0169789	0.506833	-3.93322
77371	chr11	6798	Sec24a	-	Sec24 related gene family, member A (S. cerevisiae)	protein-coding	-0.515124	2.78104	-2.72686	0.0169661	0.506833	-3.7048
53886	chr5	4041	Cdkl2	5330436L21Rik|AI505225|KKIAMRE|Kkm	cyclin-dependent kinase-like 2 (CDC2-related kinase)	protein-coding	-1.1358	0.0283877	-2.73016	0.0168586	0.506833	-3.01834
14017	chr11	2297	Evi2a	AW491894|Evi-2|Evi2	ecotropic viral integration site 2a	protein-coding	-0.433274	4.65346	-2.72425	0.0170517	0.507077	-3.79991
100503185	chr5	1134	Btbd8	A830010M20Rik|AI849226|EG627196|Gm16115|mKIAA1107	BTB (POZ) domain containing 8	protein-coding	2.59525	-1.79965	2.72022	0.0171843	0.509866	-3.12082
68259	chr3	4090	Ift80	4921524P20Rik|Wdr56|mKIAA1374	intraflagellar transport 80	protein-coding	0.614866	2.97397	2.71837	0.0172459	0.510542	-3.68237
14571	chr2	5931	Gpd2	AA408484|AI448216|AU021455|AW494132|GPDH|Gdm1|Gpd-m|Gpdh-m|TISP38	glycerol phosphate dehydrogenase 2, mitochondrial	protein-coding	0.438762	4.59079	2.71628	0.0173155	0.51145	-3.94842
52377	chr7	1453	Rcn3	6030455P07Rik|D530026G20Rik|D7Ertd671e|RLP49	reticulocalbin 3, EF-hand calcium binding domain	protein-coding	0.917839	3.07354	2.71272	0.0174344	0.513805	-3.38315
22035	chr3	4944	Tnfsf10	A330042I21Rik|AI448571|APO-2L|Ly81|TL2|Tnlg6a|Trail	tumor necrosis factor (ligand) superfamily, member 10	protein-coding	-0.761355	3.20557	-2.70983	0.0175316	0.515516	-3.7462
29870	chr15	2780	Gtse1	B99|Gtse-1	G two S phase expressed protein 1	protein-coding	0.902439	2.70083	2.70084	0.0178379	0.515842	-3.52714
382036	chr8	2339	A530010L16Rik	BC032935|Gm1908|Gm45801	RIKEN cDNA A530010L16 gene	ncRNA	3.33192	-2.88819	2.69948	0.0178845	0.515842	-3.06386
68770	chr5	4839	Phtf2	1110054G21Rik|9530062N20Rik|AI447096|C77923	putative homeodomain transcription factor 2	protein-coding	0.649936	1.9537	2.70196	0.0177993	0.515842	-3.5558
17357	chr4	1601	Marcksl1	AL022768|AW215397|AW536807|D4Bc1|F52|MacMARCKS|Macs2|Macs3|Mlp|Mrp	MARCKS-like 1	protein-coding	0.609813	5.93155	2.70359	0.0177435	0.515842	-3.9691
208198	chr10	3026	Btbd2	2610037C03Rik|4930512K17Rik	BTB (POZ) domain containing 2	protein-coding	0.497644	3.27979	2.70462	0.0177086	0.515842	-3.71303
53625	chr11	2818	B3gnt2	AA408337|AA409404|AW260308|B3Galt6|B3gnt1|BGnT-1|BGnT-2|BGnT1|BGnT2|Beta3gnt	UDP-GlcNAc:betaGal beta-1,3-N-acetylglucosaminyltransferase 2	protein-coding	0.404407	6.42974	2.6965	0.0179874	0.515842	-4.04006
19090	chr16	12674	Prkdc	AI326420|AU019811|DNA-PKcs|DNAPDcs|DNAPK|DNPK1|DOXNPH|HYRC1|XRCC7|dxnph|p460|scid|slip	protein kinase, DNA activated, catalytic polypeptide	protein-coding	0.400835	2.24632	2.69657	0.0179851	0.515842	-3.88038
66566	chr8	1155	Ntpcr	2310079N02Rik|AI449709	nucleoside-triphosphatase, cancer-related	protein-coding	-0.470087	3.92016	-2.70459	0.0177096	0.515842	-3.58273
215789	chr10	8913	Phactr2	AV158170|BC012871	phosphatase and actin regulator 2	protein-coding	-0.611386	1.40312	-2.69574	0.0180137	0.515842	-3.67319
626578	chr5	3528	Gbp10	-	guanylate-binding protein 10	protein-coding	-0.681287	2.79999	-2.70631	0.0176511	0.515842	-3.49564
16642	chr6	782	Klrc2	NKG2C	killer cell lectin-like receptor subfamily C, member 2	protein-coding	-0.852671	5.13112	-2.69722	0.0179624	0.515842	-3.54181
73254	chr5	4659	Ccdc18	1700021E15Rik|4932411G06Rik|NY-SAR-41	coiled-coil domain containing 18	protein-coding	-2.568	-2.12451	-2.70442	0.0177154	0.515842	-3.14707
12775	chr11	1975	Ccr7	CC-CKR-7|CCR-7|CD197|Cdw197|Cmkbr7|EBI1|Ebi1h	chemokine (C-C motif) receptor 7	protein-coding	0.811808	2.02605	2.68611	0.0183506	0.519988	-3.65352
53897	chr11	2043	Gal3st1	Cst|Gcst	galactose-3-O-sulfotransferase 1	protein-coding	3.46039	-3.88935	2.67687	0.0186795	0.519988	-3.33601
102103	chr8	7262	Mtus1	AI481402|ATBP135|Atip1|B430010I23Rik|B430305I03Rik|C85752|Cctsg1-440|MD44|MTSG1|mKIAA1288	mitochondrial tumor suppressor 1	protein-coding	3.13488	-4.52238	2.69017	0.0182077	0.519988	-3.18134
71213	chr13	2858	Cage1	4933427I01Rik|Ctag3	cancer antigen 1	protein-coding	3.04454	-3.31567	2.67518	0.0187403	0.519988	-3.18982
100040766	chr1	7526	Mroh2a	Heatr7b1	maestro heat-like repeat family member 2A	protein-coding	2.67948	-5.91292	2.68708	0.0183164	0.519988	-3.25206
22635	chr5	16481	Zan	Zan-test	zonadhesin	protein-coding	1.86465	-1.94586	2.67082	0.0188978	0.519988	-3.18319
20148	chr4	1797	Dhrs3	Rsdr1|retSDR1	dehydrogenase/reductase (SDR family) member 3	protein-coding	1.23705	0.902119	2.68223	0.0184878	0.519988	-3.3295
14063	chr13	2768	F2rl1	Gpcr11|PAR-2|Par2	coagulation factor II (thrombin) receptor-like 1	protein-coding	1.16511	2.05163	2.68291	0.0184638	0.519988	-3.5047
21943	chr14	2235	Tnfsf11	Ly109l|ODF|OPGL|RANKL|Trance	tumor necrosis factor (ligand) superfamily, member 11	protein-coding	1.01808	0.481218	2.67824	0.0186304	0.519988	-3.38129
100073351	chrX	2867	Yy2	-	Yy2 transcription factor	protein-coding	0.830132	2.04315	2.67982	0.0185736	0.519988	-3.43753
227659	chr2	2136	Slc2a6	A330096C23|F630103L12Rik|GLUT-6|Glut6|Glut9	solute carrier family 2 (facilitated glucose transporter), member 6	protein-coding	0.815389	1.19719	2.68166	0.0185082	0.519988	-3.37994
72119	chr2	4365	Tpx2	2610005B21Rik|DIL2|REPP86|p100	TPX2, microtubule-associated	protein-coding	0.791322	3.8554	2.67294	0.0188209	0.519988	-3.86299
331623	chr10	6049	Bend3	mKIAA1553	BEN domain containing 3	protein-coding	0.551952	2.04573	2.67887	0.0186078	0.519988	-3.73373
18018	chr18	7433	Nfatc1	2210017P03Rik|AI449492|AV076380|NF-ATc|NFAT2|NFATc|Nfatcb	nuclear factor of activated T cells, cytoplasmic, calcineurin dependent 1	protein-coding	0.456969	5.92433	2.67174	0.0188645	0.519988	-4.11636
66270	chr15	3346	Retreg1	1810015C04Rik|AU015349|Fam134b|Retreg1d	reticulophagy regulator 1	protein-coding	0.451973	4.00772	2.67213	0.0188503	0.519988	-3.88634
54616	chr14	5978	Extl3	2900009G18Rik|AU040105|Ext1l|mKIAA0519	exostosin-like glycosyltransferase 3	protein-coding	0.352444	3.85297	2.68545	0.0183737	0.519988	-3.95952
22248	chr11	1281	Unc119	D11Bhm52|HRG4|MRG4|Rg4|Rtg4|Unc119h	unc-119 lipid binding chaperone	protein-coding	-0.428456	5.64509	-2.6863	0.0183437	0.519988	-3.88919
57816	chr5	942	Tesc	1010001A17Rik|2410011K10Rik|TE-1	tescalcin	protein-coding	-0.800223	3.77863	-2.67081	0.0188981	0.519988	-3.48433
93706	chr18	4687	Pcdhgc3	PC43|Pcdh2	protocadherin gamma subfamily C, 3	protein-coding	-0.828418	1.72832	-2.67048	0.0189101	0.519988	-3.56891
19248	chr5	3166	Ptpn12	P19-PTP|PTP-P19|PTP-PEST|PTPG1	protein tyrosine phosphatase, non-receptor type 12	protein-coding	-0.477694	4.82843	-2.66823	0.018992	0.520173	-3.92871
235431	chr9	3610	Coro2b	CLIPINC|E130012P22Rik	coronin, actin binding protein, 2B	protein-coding	-1.12848	-0.476649	-2.66813	0.018996	0.520173	-3.39527
332397	chr19	3928	Nanos1	NOS-1	nanos C2HC-type zinc finger 1	protein-coding	0.579224	2.12503	2.66618	0.019067	0.521032	-3.577
109637	chr7	1308	Upk1a	1110031P12Rik|AU019298|C87192|Tspan21|Upk1	uroplakin 1A	protein-coding	0.956562	2.06112	2.66283	0.0191903	0.523315	-3.24434
244871	chr9	6133	Zc3h12c	A230108E06|C230027N18Rik|mKIAA1726	zinc finger CCCH type containing 12C	protein-coding	1.94171	-2.26112	2.66152	0.0192387	0.523547	-3.04021
67971	chr8	1024	Tppp3	2700055K07Rik|CGI-38|Ceacam9|mmCGM8	tubulin polymerization-promoting protein family member 3	protein-coding	2.26465	-0.502969	2.65562	0.0194577	0.524221	-3.09943
60596	chr3	4654	Gucy1a1	1200016O07Rik|GCS-alpha-1|GCS-alpha-3|Gucy1a3|sGC-alpha1	guanylate cyclase 1, soluble, alpha 1	protein-coding	1.53865	-1.8928	2.65548	0.0194629	0.524221	-3.18566
231287	chr5	6048	Atp10d	9830145H18Rik|ATPVD|D5Buc24e	ATPase, class V, type 10D	protein-coding	1.02101	0.0140502	2.65919	0.0193248	0.524221	-3.25392
223753	chr15	4546	Cerk	AI848610|D330016D08Rik|mKIAA1646	ceramide kinase	protein-coding	0.53007	2.29327	2.65588	0.019448	0.524221	-3.71661
14357	chr5	3715	Dtx1	Fxit1|mKIAA4160	deltex 1, E3 ubiquitin ligase	protein-coding	-0.922701	3.29725	-2.65777	0.0193775	0.524221	-3.69202
70839	chr3	2338	P2ry12	2900079B22Rik|4921504D23Rik|P2Y12	purinergic receptor P2Y, G-protein coupled 12	protein-coding	1.92518	0.643989	2.65212	0.0195888	0.524762	-3.11192
21415	chr6	2784	Tcf7l1	Tcf-3|Tcf3|bHLHb21	transcription factor 7 like 1 (T cell specific, HMG box)	protein-coding	1.77754	-1.5859	2.65175	0.0196027	0.524762	-3.06257
67623	chr6	3312	Tm7sf3	2010003B14Rik|NARP1	transmembrane 7 superfamily member 3	protein-coding	0.405316	3.71552	2.65306	0.0195537	0.524762	-3.91187
56643	chr14	3123	Slc15a1	D630032F02|PECT1|PEPT1	solute carrier family 15 (oligopeptide transporter), member 1	protein-coding	2.8296	-5.04606	2.64871	0.0197175	0.52532	-3.29129
17260	chr13	6565	Mef2c	5430401D19Rik|9930028G15Rik|AV011172|Mef2	myocyte enhancer factor 2C	protein-coding	1.78449	-1.23768	2.64654	0.0197999	0.52532	-3.17423
320007	chr16	4266	Sidt1	AW045928|B830021E24Rik	SID1 transmembrane family, member 1	protein-coding	0.623251	3.9603	2.6471	0.0197786	0.52532	-3.97901
17444	chr15	2919	Grap2	GRAP-2|GRB2L|GRBLG|GRID|Gads|GrbX|Grf40|GrpL|Mona|P38	GRB2-related adaptor protein 2	protein-coding	-0.524094	5.31494	-2.645	0.0198584	0.52532	-4.04475
69550	chr8	769	Bst2	2310015I10Rik|Bst-2|C87040|CD317|DAMP-1|GREG	bone marrow stromal cell antigen 2	protein-coding	-0.558323	7.43397	-2.64607	0.0198178	0.52532	-4.07187
100502942	chr13	907	Gm4814	C920025J10|EG218444	predicted gene 4814	ncRNA	-2.20119	-1.33391	-2.64487	0.0198633	0.52532	-3.08742
19221	chr3	5786	Ptgfrn	4833445A08Rik|AU042434|CD9P-1|EWI-F|FPRP|Trim45	prostaglandin F2 receptor negative regulator	protein-coding	0.921896	0.226398	2.64292	0.019938	0.526234	-3.56196
16411	chr7	4025	Itgax	AI449405|Cd11c|Cr4|N418	integrin alpha X	protein-coding	-1.56898	4.04348	-2.64175	0.0199828	0.526361	-3.83557
12142	chr10	5143	Prdm1	Blimp-1|Blimp1|PRDI-BF1|ZNFPR1A1|b2b1765Clo	PR domain containing 1, with ZNF domain	protein-coding	1.85174	1.31543	2.63762	0.0201416	0.527373	-3.34577
207565	chr5	4889	Camkk2	6330570N16Rik|AW061083|mKIAA0787	calcium/calmodulin-dependent protein kinase kinase 2, beta	protein-coding	0.420643	2.60515	2.63901	0.0200879	0.527373	-3.81717
16643	chr6	866	Klrd1	CD94	killer cell lectin-like receptor, subfamily D, member 1	protein-coding	-0.811172	6.7342	-2.63842	0.0201107	0.527373	-4.01094
100127111	chr19	126	Snord22	Rnu22|U22	small nucleolar RNA, C/D box 22	snoRNA	2.72508	0.654408	2.63327	0.0203102	0.528165	-3.33292
14103	chr1	1935	Fasl	APT1LG1|CD178|CD95-L|CD95L|Fas-L|Faslg|Tnfsf6|Tnlg1a|gld	Fas ligand (TNF superfamily, member 6)	protein-coding	2.72072	1.08428	2.63106	0.0203967	0.528165	-3.10873
224023	chr16	2618	Klhl22	2610318I18Rik|Kelchl	kelch-like 22	protein-coding	0.644788	1.87203	2.63491	0.0202464	0.528165	-3.47653
218973	chr14	4174	Wdhd1	A630092E18|AND-1|D630024B06Rik	WD repeat and HMG-box DNA binding protein 1	protein-coding	0.49741	3.25366	2.63064	0.0204129	0.528165	-3.86488
22619	chr9	3433	Siae	LSE|Ysg2	sialic acid acetylesterase	protein-coding	0.462764	3.31002	2.63427	0.0202714	0.528165	-3.88325
19171	chr8	1270	Psmb10	Mecl-1|Mecl1	proteasome (prosome, macropain) subunit, beta type 10	protein-coding	-0.337263	7.53038	-2.63154	0.0203778	0.528165	-4.14648
20266	chr7	1515	Scn1b	-	sodium channel, voltage-gated, type I, beta	protein-coding	2.95724	-2.54578	2.62903	0.020476	0.528756	-3.2665
16598	chr8	1816	Klf2	Lklf	Kruppel-like factor 2 (lung)	protein-coding	0.565047	7.51984	2.62552	0.0206143	0.531015	-4.17789
100048701	chr2	1006	AI847159	-	expressed sequence AI847159	ncRNA	-1.35115	2.05499	-2.62422	0.0206657	0.531015	-3.17613
239849	chr16	1700	Cd200r4	F630107N04Rik|MCD200RLa	CD200 receptor 4	protein-coding	-1.6876	2.56068	-2.62374	0.0206847	0.531015	-3.24432
226519	chr1	7622	Lamc1	Lamb2	laminin, gamma 1	protein-coding	1.04153	2.45928	2.61877	0.0208827	0.532976	-3.8741
14087	chr8	4541	Fanca	AW208693|FACA	Fanconi anemia, complementation group A	protein-coding	0.602438	1.94292	2.61916	0.0208671	0.532976	-3.67847
84544	chr16	2181	Cd96	1700109I12Rik|Tactile	CD96 antigen	protein-coding	-0.39613	5.80889	-2.62011	0.0208294	0.532976	-4.09341
13555	chr2	2460	E2f1	E2F-1|Tg(Wnt1-cre)2Sor|mKIAA4009	E2F transcription factor 1	protein-coding	0.74087	3.77673	2.6137	0.0210868	0.53301	-3.88022
74616	chr2	3247	Scrn3	4833415E20Rik|AI427019|AV002033|Ses3	secernin 3	protein-coding	0.585016	1.82262	2.61477	0.0210434	0.53301	-3.57281
71766	chr9	3450	Raver1	1300006N24Rik|AA050359	ribonucleoprotein, PTB-binding 1	protein-coding	0.279702	6.34019	2.61373	0.0210855	0.53301	-4.19912
67064	chr18	2529	Chmp1b	2810405I11Rik|Chmp1b1	charged multivesicular body protein 1B	protein-coding	-0.359978	4.93775	-2.61496	0.0210358	0.53301	-4.04019
16169	chr2	1548	Il15ra	AA690181|IL-15RA	interleukin 15 receptor, alpha chain	protein-coding	-0.908214	2.57165	-2.6176	0.0209297	0.53301	-3.33529
666926	chr19	1374	Gm8369	EG666926	predicted gene 8369	protein-coding	-0.381551	6.30163	-2.60417	0.0214749	0.541779	-4.14114
19011	chr15	2718	Endou	Pp11r|Tcl-30	endonuclease, polyU-specific	protein-coding	3.14358	-2.07728	2.60042	0.0216298	0.543191	-3.16677
226409	chr1	4154	Zranb3	4933425L19Rik|AH2|AI316834|C730006D09	zinc finger, RAN-binding domain containing 3	protein-coding	0.958947	0.856842	2.59936	0.0216737	0.543191	-3.45104
57765	chr11	2552	Tbx21	TBT1|Tbet|Tblym	T-box 21	protein-coding	-0.370863	6.46998	-2.59882	0.0216962	0.543191	-4.1879
246293	chr5	3163	Klhl8	2310001P09Rik|D5Ertd431e	kelch-like 8	protein-coding	-1.01925	0.330604	-2.60172	0.021576	0.543191	-3.26568
13929	chr11	3082	Amz2	AA408420|ESTM12|X83328	archaelysin family metallopeptidase 2	protein-coding	0.456263	2.74553	2.59754	0.0217493	0.543484	-3.84256
15039	chr17	1758	H2-T22	27b|H-2T17|H-2T22|H2-T17|T22b	histocompatibility 2, T region locus 22	protein-coding	-0.324271	7.33781	-2.59501	0.0218549	0.544054	-4.22735
75090	chr13	1136	4930519D14Rik	-	RIKEN cDNA 4930519D14 gene	ncRNA	-3.34479	-2.89073	-2.59525	0.0218448	0.544054	-3.48538
399548	chr9	4244	Scn4b	Gm1471	sodium channel, type IV, beta	protein-coding	4.1711	-5.13404	2.59081	0.0220311	0.545582	-3.38062
319149	chr13	411	H3c4	H3-b|H3c13|H3c14|H3c15|H3c2|H3c3|H3c6|H3c7|Hist1h3d	H3 clustered histone 4	protein-coding	1.60839	0.519958	2.59241	0.0219637	0.545582	-3.15582
100125248	chr6	48	Trbj1-1	Gm16646	T cell receptor beta joining 1-1	other	-0.607616	7.87967	-2.5896	0.0220823	0.545582	-3.57737
12577	chr7	1942	Cdkn1c	AL024410|CDKI|Kip2|p57(kip2)|p57Kip2	cyclin-dependent kinase inhibitor 1C (P57)	protein-coding	-1.45974	-0.404725	-2.58969	0.0220786	0.545582	-3.18211
74841	chr8	4685	Usp38	4631402N15Rik|4833420O05Rik|AA536967|AU044701|AW544820|mKIAA1891	ubiquitin specific peptidase 38	protein-coding	0.297217	5.25443	2.58694	0.022195	0.547337	-4.21326
67182	chr4	1129	Pdzk1ip1	0610007F13Rik|2700030M23Rik|AU046042|Map17	PDZK1 interacting protein 1	protein-coding	1.2325	1.01599	2.57883	0.0225418	0.551109	-3.39403
105988	chr15	6630	Espl1	AL024103|AU045071|Cerp|ESP1|PRCE|SSE	extra spindle pole bodies 1, separase	protein-coding	1.02379	2.82714	2.5794	0.0225174	0.551109	-4.02467
71665	chr4	2523	Fuca1	0610006A03Rik|9530055J05Rik|Afuc|Fuca	fucosidase, alpha-L- 1, tissue	protein-coding	-0.333418	4.68242	-2.58116	0.0224414	0.551109	-4.10001
99730	chr3	1289	Taf13	1810004N01Rik|2010309N11Rik|AI847295|TAFII18	TATA-box binding protein associated factor 13	protein-coding	-0.437717	4.36298	-2.57938	0.0225179	0.551109	-3.82317
26414	chr5	7203	Mapk10	C230008H04Rik|JNK3|JNK3B1|JNK3B2|SAPK(beta)|Serk2|p493F12|p54bSAPK	mitogen-activated protein kinase 10	protein-coding	-2.56081	-5.19454	-2.57846	0.0225576	0.551109	-3.28324
170720	chr11	3958	Card14	Bimp2|CARMA2	caspase recruitment domain family, member 14	protein-coding	3.52781	-4.44781	2.57426	0.0227393	0.552469	-3.37915
71804	chr10	2307	Mtfr2	2610016C23Rik|4933412C16Rik|Dufd1|Fam54a	mitochondrial fission regulator 2	protein-coding	0.993782	2.90011	2.57479	0.0227166	0.552469	-3.72403
14201	chr4	1685	Fhl3	SLIM2	four and a half LIM domains 3	protein-coding	-0.52532	3.08846	-2.57462	0.0227238	0.552469	-3.75451
69190	chr18	2471	Dym	1810041M12Rik|4933427L07Rik|C030019K18Rik	dymeclin	protein-coding	-0.43218	4.73592	-2.56928	0.0229569	0.556727	-4.12751
100775174	chr12	294	Ighv1-76	Gm16813	immunoglobulin heavy variable 1-76	other	4.78322	-0.75445	2.53424	0.0245445	0.55932	-3.41273
619846	chr6	347	Igkv5-48	Gm10881	immunoglobulin kappa variable 5-48	other	4.30058	0.0235926	2.53533	0.0244937	0.55932	-3.37291
67703	chr9	4908	Kirrel3	1500010O20Rik|2900036G11Rik|NEPH2|SST4|mKIAA1867	kirre like nephrin family adhesion molecule 3	protein-coding	2.76118	-3.68993	2.55615	0.0235396	0.55932	-3.20985
11864	chr7	5891	Arnt2	Hif-2b|bHLHe1|mKIAA0307	aryl hydrocarbon receptor nuclear translocator 2	protein-coding	2.57994	-4.48797	2.56509	0.0231415	0.55932	-3.3129
75723	chr9	8951	Amotl1	2310010G08Rik|2310067L22Rik|4932416D09Rik|JEAP|mFLJ00155	angiomotin-like 1	protein-coding	2.46271	-4.69211	2.54293	0.0241409	0.55932	-3.30219
330483	chr7	1635	Ceacam16	Gm769	carcinoembryonic antigen-related cell adhesion molecule 16	protein-coding	2.2171	-2.1314	2.54906	0.0238603	0.55932	-3.25932
12874	chr11	9152	Cpd	AA960140|AW322530|D830034L15Rik	carboxypeptidase D	protein-coding	1.1633	0.146571	2.5598	0.0233765	0.55932	-3.53373
14132	chr7	1738	Fcgrt	FcRn	Fc fragment of IgG receptor and transporter	protein-coding	1.05587	1.67072	2.56307	0.023231	0.55932	-3.39156
71878	chr2	2260	Fam83d	2310007D09Rik|BB104611	family with sequence similarity 83, member D	protein-coding	1.00073	1.49711	2.54853	0.0238847	0.55932	-3.44454
384009	chr4	2019	Glipr2	5730414A08Rik|C77180|GAPR-1	GLI pathogenesis-related 2	protein-coding	0.809931	6.73941	2.5441	0.0240875	0.55932	-4.29486
236915	chrX	5012	Arhgef9	9630036L12Rik	CDC42 guanine nucleotide exchange factor (GEF) 9	protein-coding	0.767976	0.593939	2.54881	0.0238718	0.55932	-3.65964
67399	chr13	2987	Pdlim7	LMP	PDZ and LIM domain 7	protein-coding	0.608735	1.92757	2.53934	0.0243067	0.55932	-3.70488
20194	chr3	650	S100a10	42C|AA409961|AL024248|CAL12|CLP11|Cal1l|p10|p11	S100 calcium binding protein A10 (calpactin)	protein-coding	0.599282	9.53991	2.56218	0.0232704	0.55932	-4.31401
213053	chr14	5208	Slc39a14	FAD-123|ZIP-14|Zip14|fad123	solute carrier family 39 (zinc transporter), member 14	protein-coding	0.475717	4.00259	2.56368	0.023204	0.55932	-4.19603
18605	chr10	3224	Enpp1	4833416E15Rik|AI428932|C76301|CD203c|E-NPP 1|E-NPP1|Ly-41|M6S1|NPP1|Npps|PC-1|Pca|Pca-1|Pdnp1|ttw|twy	ectonucleotide pyrophosphatase/phosphodiesterase 1	protein-coding	0.458749	3.59767	2.53577	0.0244731	0.55932	-4.03893
74868	chr15	3644	Tmem65	2610029O13Rik|4930438D12Rik	transmembrane protein 65	protein-coding	0.403466	3.53037	2.54328	0.0241252	0.55932	-4.10286
103468	chr10	3092	Nup107	AW541137|C76801	nucleoporin 107	protein-coding	0.402618	4.29799	2.54912	0.0238579	0.55932	-4.11631
54208	chr7	2135	Arl6ip1	AIP-6|AL022945|ARMER|AU042858|Aip-1|Arl6ip|C85138|mKIAA0069	ADP-ribosylation factor-like 6 interacting protein 1	protein-coding	0.388218	8.92211	2.53494	0.0245119	0.55932	-4.39354
14376	chr19	3844	Ganab	AU042638|G2an|GluII|mKIAA0088	alpha glucosidase 2 alpha neutral subunit	protein-coding	0.358682	6.17561	2.54753	0.0239301	0.55932	-4.3174
80286	chr8	1574	Tusc3	AU022242|BC003311|N33	tumor suppressor candidate 3	protein-coding	0.328827	5.5691	2.54542	0.0240269	0.55932	-4.20708
74012	chr3	4197	Rap2b	4021402C18Rik|AA408554	RAP2B, member of RAS oncogene family	protein-coding	0.313034	4.31667	2.53405	0.0245532	0.55932	-4.23814
52690	chr12	2725	Setd3	2610102I01Rik|2610305M23Rik|6030490B17Rik|D12Ertd771e	SET domain containing 3	protein-coding	-0.298103	5.18973	-2.53491	0.0245131	0.55932	-4.23712
22003	chr9	3279	Tpm1	AA986836|AI854628|TM2|TPM1kappa|Tm3|Tmpa|Tpm-1|alpha-TM	tropomyosin 1, alpha	protein-coding	-0.325475	4.03189	-2.53888	0.0243284	0.55932	-4.10101
19334	chr2	1909	Rab22a	3732413A17Rik|AI662177|AW319644|AW550514|E130120E14Rik|Rab22	RAB22A, member RAS oncogene family	protein-coding	-0.353092	4.73044	-2.53462	0.0245267	0.55932	-4.12449
56434	chr9	1729	Tspan3	1700055K04Rik|TM4-A|Tm4sf8	tetraspanin 3	protein-coding	-0.397104	5.33372	-2.53623	0.0244516	0.55932	-4.20714
14360	chr10	3692	Fyn	AI448320|AW552119	Fyn proto-oncogene	protein-coding	-0.398981	7.22985	-2.54005	0.0242741	0.55932	-4.35923
68572	chr11	734	Mrpl58	1110001A02Rik|1110002E03Rik|Ict1|MRP-L58	mitochondrial ribosomal protein L58	protein-coding	-0.424136	6.57289	-2.55257	0.023701	0.55932	-4.1564
100040462	chr1	1908	Mndal	Gm2785|Ifi212	myeloid nuclear differentiation antigen like	protein-coding	-0.437266	5.33884	-2.53527	0.0244961	0.55932	-4.07347
70561	chr14	4028	Txndc16	5730420B22Rik|C77647	thioredoxin domain containing 16	protein-coding	-0.453145	2.80776	-2.53748	0.0243932	0.55932	-3.91925
21754	chr4	3620	Tesk1	AI326901	testis specific protein kinase 1	protein-coding	-0.493802	3.93292	-2.54314	0.0241315	0.55932	-4.1457
238330	chr12	4112	Irf2bpl	6430527G18Rik|Eap1	interferon regulatory factor 2 binding protein-like	protein-coding	-0.494431	4.16884	-2.55844	0.0234373	0.55932	-4.14918
56299	chr17	1154	Fkbpl	DIR1|NG7|Ppiase-X|Wisp39	FK506 binding protein-like	protein-coding	-0.709517	2.34673	-2.55835	0.023441	0.55932	-3.42716
227933	chr2	3641	Ccdc148	5830402J09|Gm38473	coiled-coil domain containing 148	protein-coding	-1.67776	-0.842577	-2.55697	0.023503	0.55932	-3.20341
69004	chr5	741	6330418K02Rik	-	RIKEN cDNA 6330418K02 gene	ncRNA	-3.23662	-1.04917	-2.55873	0.0234242	0.55932	-3.48238
56874	chr5	1107	Rnf32	1700009J01Rik|2700025B22Rik|4930542N22Rik|Lmbr2	ring finger protein 32	protein-coding	-3.59875	-3.63694	-2.53446	0.0245343	0.55932	-3.57045
19309	chr19	2844	Pygm	AI115133|PG	muscle glycogen phosphorylase	protein-coding	1.57352	-0.336664	2.53127	0.0246839	0.560355	-3.24998
100126226	chr15	1757	Krt83	5430421N21Rik	keratin 83	protein-coding	-2.25581	-3.1805	-2.53163	0.0246667	0.560355	-3.27773
268465	chr11	2228	Eme1	6820428D13	essential meiotic structure-specific endonuclease 1	protein-coding	0.901506	1.8687	2.52741	0.0248658	0.563511	-3.56786

## Sheet: TEX-WT.vs.KO
GeneID	Chr	Length	Symbol	Synonyms	description	type_of_gene	logFC	AveExpr	t	P.Value	adj.P.Val	B
71753	chr15	3192	Tmprss6	1300008A22Rik	transmembrane serine protease 6	protein-coding	-4.21121	-1.14752	-17.7238	1.1814e-10	1.55284e-06	12.6851
13482	chr2	6301	Dpp4	Cd26|Dpp-4|THAM	dipeptidylpeptidase 4	protein-coding	2.77036	2.99005	14.8646	1.10875e-09	7.28672e-06	12.3675
16182	chr1	4781	Il18r1	Il18ralpha|Il1rrp	interleukin 18 receptor 1	protein-coding	2.93368	4.77234	13.5129	3.66945e-09	1.60771e-05	11.5324
14943	chr14	909	Gzmf	CCP4|Ctla-7|Ctla7|MCSP-3	granzyme F	protein-coding	-3.97903	-0.627749	-12.7125	7.83969e-09	2.57612e-05	9.96468
17863	chr10	3777	Myb	AI550390|M16449|c-myb	myeloblastosis oncogene	protein-coding	-2.00689	4.25045	-12.166	1.34832e-08	2.95372e-05	10.2537
243219	chr5	5838	2900026A02Rik	8430408O14Rik|A530094D01|AW539426|Gm449|mKIAA1671	RIKEN cDNA 2900026A02 gene	protein-coding	-2.2323	3.02996	-12.1879	1.31884e-08	2.95372e-05	10.2756
223455	chr15	6236	Marchf6	3830408G03|F830029L24Rik|March6|mKIAA0597	membrane associated ring-CH-type finger 6	protein-coding	1.21668	4.5502	11.5689	2.49765e-08	4.68987e-05	9.63677
16534	chr7	2037	Kcnn4	IK1|IKCA1|KCA4|KCa3.1|SK4|SKCas|mIKCa1	potassium intermediate/small conductance calcium-activated channel, subfamily N, member 4	protein-coding	2.07694	5.83624	10.9727	4.74932e-08	7.80313e-05	9.01194
16421	chr15	2674	Itgb7	Ly69	integrin beta 7	protein-coding	1.8105	7.81004	10.6639	6.69972e-08	8.00556e-05	8.617
18483	chr10	2651	Palm	-	paralemmin	protein-coding	2.43236	3.22076	10.7301	6.21918e-08	8.00556e-05	8.63543
12977	chr3	4422	Csf1	C87615|Csfm|MCSF|op	colony stimulating factor 1 (macrophage)	protein-coding	-1.88731	1.29821	-10.8088	5.69551e-08	8.00556e-05	8.83059
320878	chr7	7370	Mical2	4921517J23Rik|5330438E18Rik|9530064J02|MICAL-2|Micalcl|mKIAA0750	microtubule associated monooxygenase, calponin and LIM domain containing 2	protein-coding	-2.69797	-0.764793	-10.4282	8.75963e-08	9.59472e-05	8.29231
319520	chr8	2427	Dusp4	2700078F24Rik|AI844617|BB104621|E130306H24Rik|MKP2	dual specificity phosphatase 4	protein-coding	2.05956	2.96853	10.2263	1.10648e-07	9.74358e-05	8.1218
78885	chr16	3488	Coro7	0610011B16Rik|AW048373|AW556392	coronin 7	protein-coding	1.31074	5.10908	10.3188	9.93742e-08	9.74358e-05	8.25602
245386	chrX	3427	Tmem255a	4933417N17|6430550H21Rik|Fam70a	transmembrane protein 255A	protein-coding	-2.18496	0.740389	-10.222	1.11194e-07	9.74358e-05	7.80593
13417	chr17	14583	Dnah8	ATPase|Dnahc8|Hst6.7b|P1-Loop	dynein, axonemal, heavy chain 8	protein-coding	2.43352	-0.483516	9.36838	3.11298e-07	0.000255731	6.9691
13609	chr3	3029	S1pr1	AI849002|Edg1|Lpb1|S1p|S1p1	sphingosine-1-phosphate receptor 1	protein-coding	2.45335	5.38309	9.1424	4.13728e-07	0.000311867	6.81791
17082	chr1	6967	Il1rl1	DER4|Fit-1|Ly84|ST2L|St2|St2-rs1|T1|T1/ST2	interleukin 1 receptor-like 1	protein-coding	3.74827	2.28119	9.07502	4.50813e-07	0.000311867	6.70189
102545	chr9	1137	Cmtm7	AI481279|Cklfsf7|LNV	CKLF-like MARVEL transmembrane domain containing 7	protein-coding	3.51938	5.01138	9.09683	4.38438e-07	0.000311867	6.82321
12767	chr1	1814	Cxcr4	CD184|CXC-R4|CXCR-4|Cmkar4|LESTR|PB-CKR|PBSF/SDF-1|Sdf1r|b2b220Clo	chemokine (C-X-C motif) receptor 4	protein-coding	2.74458	5.24213	8.96651	5.18158e-07	0.000331163	6.65831
114249	chr3	3732	Npnt	1110009H02Rik|AA682063|AI314031|Nctn|POEM	nephronectin	protein-coding	-1.70937	2.44763	-8.95031	5.29095e-07	0.000331163	6.60859
320007	chr16	4266	Sidt1	AW045928|B830021E24Rik	SID1 transmembrane family, member 1	protein-coding	2.06373	3.9603	8.87219	5.85409e-07	0.000339073	6.53465
52392	chr1	2738	Macir	AI987691|AW047450|D1Ertd622e	macrophage immunometabolism regulator	protein-coding	1.61814	3.21191	8.86185	5.93326e-07	0.000339073	6.49621
16174	chr1	2487	Il18rap	AcPL|IL-18R-beta|IL-18RAcP|IL-18Rbeta|IL-1RAcPL	interleukin 18 receptor accessory protein	protein-coding	1.60046	5.26887	8.70006	7.33241e-07	0.000374164	6.23286
106581	chr17	2863	Fam234a	Itfg3	family with sequence similarity 234, member A	protein-coding	1.48864	2.89415	8.70635	7.27192e-07	0.000374164	6.32173
75141	chr8	2810	Rasd2	4930526B11Rik|AU045414|Rhes|TEM-2|TEM2	RASD family, member 2	protein-coding	-4.07582	-2.77413	-8.69297	7.40129e-07	0.000374164	5.21691
12769	chr9	4392	Ccr9	A130091K22Rik|Cmkbr10|GPR-9-6	chemokine (C-C motif) receptor 9	protein-coding	3.20541	-1.79798	8.61386	8.21768e-07	0.000400049	6.10594
70568	chr4	5646	Cpne3	5430428M23Rik|5730450C07Rik|C85108|CPN3	copine III	protein-coding	1.63567	3.29509	8.54347	9.02468e-07	0.000423644	6.12192
226594	chr1	2670	Rcsd1	A430105K13Rik|BC025872|CapZIP|Gm19627	RCSD domain containing 1	protein-coding	1.44695	4.48826	8.49574	9.61953e-07	0.000435997	5.9993
227753	chr2	2938	Gsn	ADF	gelsolin	protein-coding	1.67781	4.16151	8.41349	1.07446e-06	0.000470756	5.93894
16598	chr8	1816	Klf2	Lklf	Kruppel-like factor 2 (lung)	protein-coding	1.55757	7.51984	8.27869	1.29014e-06	0.00054702	5.61001
606736	chr10	4515	C920009B18Rik	-	RIKEN cDNA C920009B18 gene	ncRNA	2.59402	0.812739	8.24979	1.34211e-06	0.000551271	5.4718
14159	chr7	2762	Fes	AI586313|BB137047|FPS|c-fes	feline sarcoma oncogene	protein-coding	2.07771	0.752444	8.16299	1.512e-06	0.000555808	5.45704
65221	chr19	2345	Slc15a3	Ci1|cI-1	solute carrier family 15, member 3	protein-coding	1.88831	2.26095	8.16586	1.50604e-06	0.000555808	5.55413
70747	chr3	4362	Tspan2	6330415F13Rik|B230119D02Rik|tspan-2	tetraspanin 2	protein-coding	1.77191	2.94753	8.15806	1.5223e-06	0.000555808	5.5631
13175	chr3	12995	Dclk1	1700113D08Rik|2810480F11Rik|AI836758|Click-I|Cpg16|Dcamkl1|Dcl|Dclk|mKIAA0369	doublecortin-like kinase 1	protein-coding	-2.60841	0.750775	-8.209	1.41926e-06	0.000555808	5.68408
18022	chr15	1669	Nfe2	NF-E2|NF-E2/P45|p45|p45NFE2|p45nf-e2	nuclear factor, erythroid derived 2	protein-coding	2.66527	2.05687	8.0837	1.6872e-06	0.000583594	4.9629
19073	chr10	938	Srgn	Prg|Prg1|Sgc	serglycin	protein-coding	0.8981	9.20342	8.10203	1.64488e-06	0.000583594	5.34744
666348	chr15	2227	Apol7e	-	apolipoprotein L 7e	protein-coding	-0.884712	4.25037	-8.05148	1.76446e-06	0.000594667	5.38337
12925	chr12	447	Crip1	CRHP|CRP1|Crip	cysteine-rich protein 1 (intestinal)	protein-coding	1.7081	8.65733	8.0031	1.88757e-06	0.000620254	5.23923
20378	chr2	2920	Frzb	Frp|Sfrp3|frezzled|fritz|frzb-1	frizzled-related protein	protein-coding	-6.49494	-4.56743	-7.96965	1.97801e-06	0.000634121	1.16462
208659	chr11	2541	Fam20a	AI606893	FAM20A, golgi associated secretory pathway pseudokinase	protein-coding	2.32872	0.915134	7.95227	2.0268e-06	0.000634293	5.1179
18952	chr11	1636	Septin4	ARTS|Bh5|Gm11492|Pnutl2|Sept4|hCDCREL-2	septin 4	protein-coding	-2.83535	0.867746	-7.84717	2.35041e-06	0.00071846	5.11388
16599	chr5	2314	Klf3	9930027G08Rik|AL024007|Bklf|Tef-2	Kruppel-like factor 3 (basic)	protein-coding	1.9049	3.38342	7.77227	2.6142e-06	0.000746676	5.09058
73914	chr10	2969	Irak3	4833428C18Rik|AI563835|IRAK-M	interleukin-1 receptor-associated kinase 3	protein-coding	4.14901	-1.37069	7.74775	2.70727e-06	0.000746676	4.12005
74901	chr8	6973	Kbtbd11	2900016B01Rik|4930465M17Rik|mKIAA0711	kelch repeat and BTB (POZ) domain containing 11	protein-coding	2.12204	4.21298	7.74273	2.72675e-06	0.000746676	4.9782
67603	chr10	2797	Dusp6	1300019I03Rik|MKP-3|MKP3|PYST1	dual specificity phosphatase 6	protein-coding	-1.01988	3.90273	-7.74282	2.72639e-06	0.000746676	4.95368
20190	chr7	15362	Ryr1	AI528790|RYR-1|Ryr|skrr	ryanodine receptor 1, skeletal muscle	protein-coding	-1.53333	-1.33231	-7.80062	2.51086e-06	0.000746676	5.12081
12505	chr2	5654	Cd44	AU023126|AW121933|AW146109|HERMES|Ly-24|Pgp-1	CD44 antigen	protein-coding	1.10683	5.19883	7.70286	2.88682e-06	0.000774376	4.80185
108116	chr7	5368	Slco3a1	5830414C08Rik|Anr1|MJAM|OATP-D|R75096|Slc21a11	solute carrier organic anion transporter family, member 3a1	protein-coding	1.8724	2.08879	7.64455	3.13913e-06	0.000809033	4.90253
192678	chr10	3425	Rassf3	AW212023|AW322379	Ras association (RalGDS/AF-6) domain family member 3	protein-coding	1.26918	2.61752	7.65566	3.08929e-06	0.000809033	4.9271
18125	chr5	4388	Nos1	2310005C01Rik|N-NOS|NC-NOS|NO|NOS|NOS-I|Nos-1|bNOS|nNOS	nitric oxide synthase 1, neuronal	protein-coding	3.33079	-2.08113	7.57309	3.48058e-06	0.000847199	3.85311
239743	chr16	2405	Klhl6	-	kelch-like 6	protein-coding	1.7272	5.12323	7.58062	3.44281e-06	0.000847199	4.7193
19211	chr19	8212	Pten	2310035O07Rik|A130070J02Rik|AI463227|B430203M17Rik|MMAC1|PTENbeta|TEP1	phosphatase and tensin homolog	protein-coding	0.706537	4.52608	7.57963	3.44778e-06	0.000847199	4.61516
69784	chr10	1194	1500009L16Rik	2700050C19Rik|OCC-1	RIKEN cDNA 1500009L16 gene	protein-coding	2.85086	2.77301	7.54611	3.61956e-06	0.000865008	4.74966
100040018	chr6	804	Gmfg-ps	Gm9835	glia maturation factor, gamma, pseudogene	protein-coding	1.26303	7.21511	7.51463	3.78916e-06	0.000889369	4.5541
54371	chr9	6242	Chst2	AI428561|AW121776|C130041E03Rik|Chts2|GST-2|GlcNAc6ST|Gn6st	carbohydrate sulfotransferase 2	protein-coding	-0.903435	3.59238	-7.50177	3.86086e-06	0.000890301	4.53947
12514	chr11	1008	Cd68	Lamp4|Scard1|gp110	CD68 antigen	protein-coding	1.94093	4.82077	7.43609	4.25012e-06	0.00094684	4.61649
11933	chr9	1833	Atp1b3	AA409958|AI664000|AW212096	ATPase, Na+/K+ transporting, beta 3 polypeptide	protein-coding	0.855645	8.48329	7.44533	4.19293e-06	0.00094684	4.37379
338523	chr6	9553	Kdm7a	A630082K20Rik|BB041802|Jhdm1d|mKIAA1718	lysine (K)-specific demethylase 7A	protein-coding	1.04784	2.39489	7.34387	4.86828e-06	0.00106648	4.39032
20452	chr1	5677	St8sia4	PST|PST-1|SIAT8-D|ST8SiaIV|Siat8d	ST8 alpha-N-acetyl-neuraminide alpha-2,8-sialyltransferase 4	protein-coding	1.10193	3.29317	7.2351	5.72181e-06	0.00121302	4.20471
108737	chr9	4776	Oxsr1	2210022N24Rik|2810422B09Rik|AI462649|AW209236|Osr1|mKIAA1101	oxidative-stress responsive 1	protein-coding	-1.01305	6.33041	-7.23987	5.68126e-06	0.00121302	4.07487
22169	chr12	3189	Cmpk2	1200004E04Rik|TDKI|Tyki	cytidine monophosphate (UMP-CMP) kinase 2, mitochondrial	protein-coding	1.30565	4.76074	7.1528	6.47235e-06	0.00135036	4.08629
80981	chr11	1382	Arl4d	1110036H21Rik|ARL6|AW456149|Arf4l|Arfl4|Arl5	ADP-ribosylation factor-like 4D	protein-coding	2.60491	4.36876	7.14056	6.59258e-06	0.00135395	4.1429
211770	chr15	4026	Trib1	A530090O15Rik|TRB-1|Trb1	tribbles pseudokinase 1	protein-coding	1.82458	1.14608	7.12382	6.76082e-06	0.00136714	4.17124
16412	chr8	4194	Itgb1	4633401G24Rik|AA409975|AA960159|CD29|Fnrb|Gm9863|gpIIa	integrin beta 1 (fibronectin receptor beta)	protein-coding	1.24806	7.6925	7.06342	7.40675e-06	0.00147506	3.7883
108013	chr18	5546	Celf4	A230070D14Rik|BRUNOL-4|Brul4|Brunol4|C130060B05Rik	CUGBP, Elav-like family member 4	protein-coding	3.47438	-2.41825	7.01157	8.01331e-06	0.00157204	2.95344
12763	chr13	9755	Cmah	-	cytidine monophospho-N-acetylneuraminic acid hydroxylase	protein-coding	1.21025	2.7286	6.93517	9.00446e-06	0.00174051	3.70139
321019	chr14	2942	Gpr183	Ebi2	G protein-coupled receptor 183	protein-coding	2.38364	3.02447	6.89541	9.57078e-06	0.00181951	3.83705
217151	chr11	1563	Arl5c	Arl12|BC065791	ADP-ribosylation factor-like 5C	protein-coding	2.13498	4.42271	6.88736	9.69003e-06	0.00181951	3.82622
13024	chr13	1394	Ctla2a	Ctla-2a	cytotoxic T lymphocyte-associated protein 2 alpha	protein-coding	-1.74709	6.71794	-6.74204	1.21335e-05	0.00212644	3.33199
20750	chr5	1658	Spp1	2AR|Apl-1|BNSP|BSPI|Bsp|ETA-1|Eta|OP|Opn|Opnl|Ric|Spp-1	secreted phosphoprotein 1	protein-coding	-2.62735	0.804959	-6.753	1.19283e-05	0.00212644	3.58728
19414	chr8	4118	Rasa3	AI326412|C86362|E130011G04|GAPIII|hlb381|scat	RAS p21 protein activator 3	protein-coding	1.31512	6.27359	6.7527	1.19339e-05	0.00212644	3.31443
103172	chr10	948	Chchd10	1620401E04Rik|AI267078|Ndg2	coiled-coil-helix-coiled-coil-helix domain containing 10	protein-coding	-1.5619	4.48899	-6.74615	1.20562e-05	0.00212644	3.55385
368204	chr1	1950	Khdc1a	AU014713|C88118|Ndg1	KH domain containing 1A	protein-coding	-9.04845	-3.59396	-6.774	1.15452e-05	0.00212644	0.0912172
242819	chr5	3675	Rundc3b	Gm440	RUN domain containing 3B	protein-coding	-1.33811	2.59856	-6.71962	1.25651e-05	0.0021731	3.50128
13051	chr9	3729	Cx3cr1	mCX3CR1	chemokine (C-X3-C motif) receptor 1	protein-coding	2.14188	2.9564	6.66183	1.37538e-05	0.00221777	3.31039
72273	chr10	575	Smim24	2210404O07Rik	small integral membrane protein 24	protein-coding	1.56095	4.36265	6.68295	1.33062e-05	0.00221777	3.52097
12192	chr12	2984	Zfp36l1	AW742437|AW743212|Berg36|Brf1|D530020L18Rik|ERF1|TIS11b|cMG1	zinc finger protein 36, C3H type-like 1	protein-coding	1.1151	5.51888	6.68087	1.33496e-05	0.00221777	3.32737
71946	chr9	4470	Endod1	2210414F18Rik|2310067E08Rik|C85344	endonuclease domain containing 1	protein-coding	1.00216	4.27121	6.67271	1.35213e-05	0.00221777	3.26825
54132	chr19	1505	Pdlim1	CLP36|Clim1|mClim1	PDZ and LIM domain 1 (elfin)	protein-coding	0.944968	4.50147	6.68062	1.33548e-05	0.00221777	3.44724
74012	chr3	4197	Rap2b	4021402C18Rik|AA408554	RAP2B, member of RAS oncogene family	protein-coding	0.738677	4.31667	6.65032	1.40045e-05	0.00221777	3.25502
18671	chr5	4977	Abcb1a	Abcb4|Evi32|Mdr1a|Mdr3|P-gp|Pgp|Pgy-3|Pgy3|mdr-3	ATP-binding cassette, sub-family B (MDR/TAP), member 1A	protein-coding	-1.22001	2.8077	-6.65208	1.39658e-05	0.00221777	3.29561
71586	chr2	5519	Ifih1	9130009C22Rik|Helicard|Hlcd|MDA5|RLR-2	interferon induced with helicase C domain 1	protein-coding	0.921386	3.54146	6.63855	1.42655e-05	0.00223222	3.24694
54167	chr1	3254	Icos	AILIM|CCLP|CRP-1|H4|Ly115	inducible T cell co-stimulator	protein-coding	1.37405	6.67113	6.57863	1.56778e-05	0.00239615	3.06612
237542	chr10	7152	Osbpl8	AA536976|AA536995|C730029P18Rik|D330025H14Rik|ORP-8	oxysterol binding protein-like 8	protein-coding	0.806925	3.78429	6.5841	1.55431e-05	0.00239615	3.0906
22152	chr8	1723	Tubb3	3200002H15Rik|M(beta)3|M(beta)6	tubulin, beta 3 class III	protein-coding	1.99603	1.32231	6.55968	1.61545e-05	0.00241289	3.32262
18415	chr3	3558	Hspa4l	94kDa|AI461691|APG-1|Osp94	heat shock protein 4 like	protein-coding	0.764424	2.92678	6.5643	1.60368e-05	0.00241289	3.1659
246727	chr5	4718	Oas3	Oasl10	2'-5' oligoadenylate synthetase 3	protein-coding	1.42271	5.0482	6.55102	1.63774e-05	0.0024187	3.11628
21950	chr17	1230	Tnfsf9	4-1BB-L|4-1BBL|AI848817|Cd137l|Ly63l	tumor necrosis factor (ligand) superfamily, member 9	protein-coding	1.75981	1.79721	6.52892	1.69611e-05	0.00245802	3.23617
72097	chr1	4361	Cracdl	2010300C02Rik	capping protein inhibiting regulator of actin like	protein-coding	-2.34579	-1.20168	-6.52682	1.70176e-05	0.00245802	3.18888
66259	chr4	3613	Camk2n1	1810006K23Rik|AI848599|AI891706	calcium/calmodulin-dependent protein kinase II inhibitor 1	protein-coding	-0.965017	2.31791	-6.46969	1.86362e-05	0.00263392	3.05792
93961	chr16	5328	B3galt5	1190002B21Rik|AU045265|b3Galt-V	UDP-Gal:betaGlcNAc beta 1,3-galactosyltransferase, polypeptide 5	protein-coding	-3.4642	-2.6745	-6.47291	1.85408e-05	0.00263392	2.25096
67522	chr17	845	1700097N02Rik	-	RIKEN cDNA 1700097N02 gene	ncRNA	2.24434	3.13021	6.45589	1.90508e-05	0.00266387	3.13657
17988	chr15	2890	Ndrg1	CAP43|CMT4D|DRG1|HMSNL|NMSL|Ndr1|Ndrl|PROXY1|RTP|TDD5	N-myc downstream regulated gene 1	protein-coding	1.89318	3.70272	6.43578	1.96728e-05	0.00266725	3.04562
63986	chr7	1111	Gmfg	0610039G16Rik|2310057N07Rik|AI324845	glia maturation factor, gamma	protein-coding	1.18758	5.15371	6.43544	1.96837e-05	0.00266725	2.99328
319887	chr10	2292	E030030I06Rik	-	RIKEN cDNA E030030I06 gene	protein-coding	-2.68422	0.198296	-6.44388	1.94199e-05	0.00266725	2.82423
20198	chr3	499	S100a4	18A2|42a|Capl|FSp1|Mts1|PeL98|metastasin|pk9a	S100 calcium binding protein A4	protein-coding	1.27782	10.4157	6.36646	2.1986e-05	0.00291902	2.65903
11737	chr9	2089	Anp32a	Anp32|I1PP2A|LANP|PHAP1|W91701|pp32	acidic (leucine-rich) nuclear phosphoprotein 32 family, member A	protein-coding	0.801938	7.01952	6.36859	2.19107e-05	0.00291902	2.70306
207728	chr7	4641	Pde2a	CGS-PDE|cGSPDE	phosphodiesterase 2A, cGMP-stimulated	protein-coding	1.3823	3.23308	6.33254	2.32203e-05	0.00304093	2.8466
68644	chr9	1434	Abhd14a	1110013B16Rik|AW558221|Dorz1	abhydrolase domain containing 14A	protein-coding	-1.22558	3.62776	-6.32865	2.33668e-05	0.00304093	2.90634
11811	chr17	1218	Apobec2	Arp1	apolipoprotein B mRNA editing enzyme, catalytic polypeptide 2	protein-coding	1.55653	3.54507	6.31223	2.39943e-05	0.00304486	2.90845
20442	chr15	5784	St3gal1	5330418N22Rik|AI467004|ST3GalI|Siat4|Siat4a|St3gal-1	ST3 beta-galactoside alpha-2,3-sialyltransferase 1	protein-coding	1.35194	3.67527	6.30972	2.4092e-05	0.00304486	2.73107
14667	chr11	4257	Gm2a	AA408702|AW215435|GM2-AP|SAP-3	GM2 ganglioside activator protein	protein-coding	0.962893	4.62241	6.31274	2.39748e-05	0.00304486	2.65928
77446	chr16	4780	Heg1	4632417D23Rik|5530401I02Rik|9530025L16Rik|BC038614|Gm629	heart development protein with EGF-like domains 1	protein-coding	1.38806	2.15872	6.26833	2.57619e-05	0.0032249	2.80781
56222	chr4	1258	Cited4	MRG-2|Mrg2	Cbp/p300-interacting transactivator, with Glu/Asp-rich carboxy-terminal domain, 4	protein-coding	-2.19919	0.800675	-6.26237	2.60119e-05	0.00322548	2.68294
22779	chr1	9424	Ikzf2	A730095J18Rik|Helios|Zfpn1a2|Znfn1a2	IKAROS family zinc finger 2	protein-coding	2.47288	2.41122	6.23606	2.71479e-05	0.00333488	2.80037
18613	chr11	3305	Pecam1	C85791|Cd31|PECAM-1|Pecam	platelet/endothelial cell adhesion molecule 1	protein-coding	1.78881	4.29806	6.20945	2.835e-05	0.0034503	2.63119
14132	chr7	1738	Fcgrt	FcRn	Fc fragment of IgG receptor and transporter	protein-coding	2.04639	1.67072	6.20239	2.86782e-05	0.00345822	2.74541
12772	chr9	3589	Ccr2	Cc-ckr-2|Ccr2a|Ccr2b|Ckr2|Ckr2a|Ckr2b|Cmkbr2|mJe-r	chemokine (C-C motif) receptor 2	protein-coding	2.71852	1.7007	6.1854	2.94844e-05	0.00352312	2.593
24055	chr5	3384	Sh3bp2	3BP2	SH3-domain binding protein 2	protein-coding	-0.746602	3.12358	-6.17707	2.98884e-05	0.00353922	2.53144
269608	chr4	4113	Plekhg5	BC023181|Syx	pleckstrin homology domain containing, family G (with RhoGef domain) member 5	protein-coding	2.00941	-0.158968	6.16205	3.06321e-05	0.00356308	2.49482
12810	chr12	2683	Coch	AW122937|Coch-5B2|D12H14S564E	cochlin	protein-coding	-3.73139	0.0580715	-6.16399	3.05347e-05	0.00356308	2.72026
208449	chr19	4539	Sgms1	9530058O11Rik|AI841905|C80702|Mob|Sms1|Sor1|Tmem23	sphingomyelin synthase 1	protein-coding	1.68962	1.17676	6.14151	3.16798e-05	0.00358158	2.69242
94280	chr19	2966	Sfxn3	-	sideroflexin 3	protein-coding	1.06279	4.8551	6.14417	3.15424e-05	0.00358158	2.45816
12326	chr18	12331	Camk4	A430110E23Rik|AI666733|CaMKIV|CaMKIV/Gr|D18Bwg0362e	calcium/calmodulin-dependent protein kinase IV	protein-coding	0.831101	3.33169	6.15112	3.11849e-05	0.00358158	2.37562
57816	chr5	942	Tesc	1010001A17Rik|2410011K10Rik|TE-1	tescalcin	protein-coding	-1.31849	3.77863	-6.13765	3.18811e-05	0.00358158	2.61478
52377	chr7	1453	Rcn3	6030455P07Rik|D530026G20Rik|D7Ertd671e|RLP49	reticulocalbin 3, EF-hand calcium binding domain	protein-coding	1.49468	3.07354	6.123	3.26568e-05	0.00359301	2.60668
16987	chr10	3102	Lss	2810025N20Rik|D10Ertd116e|Osc	lanosterol synthase	protein-coding	-0.791212	2.72459	-6.12028	3.28029e-05	0.00359301	2.46006
63955	chr18	3343	Cables1	Cables|ik3-1	CDK5 and Abl enzyme substrate 1	protein-coding	-2.08532	3.32845	-6.12834	3.23716e-05	0.00359301	2.62689
104175	chr7	4092	Sbk1	Sbk	SH3-binding kinase 1	protein-coding	1.29258	3.31986	6.0983	3.40102e-05	0.00368748	2.43545
68603	chr3	1506	Pmvk	1110011E12Rik|2900002L22Rik|AV001327|PMK|PMKA|PMKASE	phosphomevalonate kinase	protein-coding	-0.704828	4.6308	-6.09444	3.42265e-05	0.00368748	2.36055
12952	chr10	3016	Cry1	AU020726|AU021000|Phll1	cryptochrome 1 (photolyase-like)	protein-coding	0.882819	3.92806	6.0797	3.50678e-05	0.00374144	2.33807
17920	chr9	7868	Myo6	BC029719|Myo6<rsv>|Tlc|rsv|sv	myosin VI	protein-coding	-1.29757	0.237301	-6.07575	3.52966e-05	0.00374144	2.52985
394432	chr1	3294	Ugt1a7c	A10'|A13|UGT1A7|Ugt1a10	UDP glucuronosyltransferase 1 family, polypeptide A7C	protein-coding	-1.74506	0.568207	-6.04402	3.71949e-05	0.00391112	2.53661
16541	chr7	1479	Napsa	KAP|Kdap|NAP1|SNAPA|pronapsin	napsin A aspartic peptidase	protein-coding	-0.720709	5.39926	-6.00778	3.9495e-05	0.00412002	2.19763
394430	chr1	3242	Ugt1a10	A13|Ugt1a13	UDP glycosyltransferase 1 family, polypeptide A10	protein-coding	-5.98499	-3.7215	-5.97418	4.17611e-05	0.00432211	-0.287016
11433	chr9	1616	Acp5	TRACP|TRAP	acid phosphatase 5, tartrate resistant	protein-coding	1.11412	6.39652	5.96302	4.25433e-05	0.00434699	2.09673
77626	chr16	4664	Smpd4	4122402O22Rik	sphingomyelin phosphodiesterase 4	protein-coding	-0.71399	3.39848	-5.96133	4.2663e-05	0.00434699	2.09988
22062	chr4	5326	Trp73	TAp73|Tp73|deltaNp73|p73	transformation related protein 73	protein-coding	3.16346	-2.38119	5.95171	4.33519e-05	0.00434975	1.9587
17913	chr11	5662	Myo1c	C80397|MMIb|MYO1E|NMI|mm1beta|myr2	myosin IC	protein-coding	0.86559	2.89033	5.95252	4.32933e-05	0.00434975	2.14661
211666	chr3	589	Mgst2	GST2|MGST-II	microsomal glutathione S-transferase 2	protein-coding	2.1673	4.09447	5.91821	4.58433e-05	0.00456488	2.22974
77767	chr2	3521	Ermn	A330104H05Rik|AI854460|ermin|mKIAA1189	ermin, ERM-like protein	protein-coding	1.47189	-0.990762	5.90937	4.65257e-05	0.00459631	2.29386
19027	chr12	4689	Sypl	AI314763|AI604763|D12Ertd446e|PanI|Pphn|Sypl1	synaptophysin-like protein	protein-coding	0.713182	3.87073	5.90087	4.71921e-05	0.00459631	1.99596
20720	chr1	2055	Serpine2	B230326M24Rik|PAI-1|PI-7|PI7|PN-1|Spi4	serine (or cysteine) peptidase inhibitor, clade E, member 2	protein-coding	-1.46736	2.63977	-5.90067	4.7208e-05	0.00459631	2.1216
16172	chr6	3970	Il17ra	AW538159|Cdw217|Il17r|VDw217	interleukin 17 receptor A	protein-coding	0.986967	4.84677	5.89414	4.7726e-05	0.00461258	1.96088
433278	chr1	844	Khdc1c	Khdc1b	KH domain containing 1C	protein-coding	-7.515	-2.89911	-5.84369	5.19413e-05	0.00498333	-0.498254
13025	chr13	1147	Ctla2b	AW545568|Ctla-2b	cytotoxic T lymphocyte-associated protein 2 beta	protein-coding	-1.41287	5.0011	-5.83142	5.30242e-05	0.00500189	1.91265
12516	chr11	1042	Cd7	-	CD7 antigen	protein-coding	-1.51949	6.73883	-5.83039	5.3116e-05	0.00500189	1.84085
102448	chr9	3978	Xylb	AI132223|AI327421	xylulokinase homolog (H. influenzae)	protein-coding	-1.40537	-0.317933	-5.8286	5.32764e-05	0.00500189	2.18612
64082	chr16	2205	Popdc2	AV006127|Pop2	popeye domain containing 2	protein-coding	1.76593	2.38858	5.82369	5.37184e-05	0.00500762	2.16848
53618	chr12	3982	Fut8	-	fucosyltransferase 8	protein-coding	0.722971	4.27105	5.81769	5.42641e-05	0.00502287	1.83545
58250	chr10	5528	Chst11	1110020P09Rik|C4ST|C4ST-1|C4ST1|C4s	carbohydrate sulfotransferase 11	protein-coding	-0.733559	3.71235	-5.80906	5.50588e-05	0.00506079	1.80872
67971	chr8	1024	Tppp3	2700055K07Rik|CGI-38|Ceacam9|mmCGM8	tubulin polymerization-promoting protein family member 3	protein-coding	2.57675	-0.502969	5.79965	5.59389e-05	0.00510598	1.82164
12508	chr3	2802	Cd53	AI323659|Ox-44|Tspan25	CD53 antigen	protein-coding	0.694668	7.6369	5.7894	5.69153e-05	0.00515927	1.68926
77053	chr5	4133	Sun1	4632417G13Rik|5730434D03Rik|Unc84a|mKIAA0810	Sad1 and UNC84 domain containing 1	protein-coding	1.11316	3.69398	5.77872	5.79515e-05	0.00519078	1.79683
17196	chr18	6718	Mbp	C76307|Hmbpr|R75289|golli-mbp|jve|mld|shi	myelin basic protein	protein-coding	0.921924	4.18521	5.77769	5.80527e-05	0.00519078	1.78647
20555	chr11	1857	Slfn1	AV316259	schlafen 1	protein-coding	0.872953	6.38333	5.75305	6.05239e-05	0.00537518	1.71359
13813	chr9	3715	Eomes	C77258|TBR-2|Tbr2	eomesodermin	protein-coding	-1.06479	4.70611	-5.74015	6.18607e-05	0.00545702	1.72348
57440	chr17	3658	Ehd3	Ehd2	EH-domain containing 3	protein-coding	1.259	4.89578	5.71013	6.50953e-05	0.00570408	1.71838
16783	chr8	2255	Lamp1	CD107a|LGP-120|LGP-A|Lamp-1|P2B|Perk	lysosomal-associated membrane protein 1	protein-coding	0.736443	6.6301	5.69623	6.66513e-05	0.00580176	1.59711
76132	chr4	9342	Faxc	6230409E13Rik|AW742931	failed axon connections homolog	protein-coding	-1.04502	0.840548	-5.67236	6.94177e-05	0.00600281	1.64892
22165	chr5	2342	Txk	A130089B16Rik|Btkl|PTK-RL-18|PTK4|Rlk	TXK tyrosine kinase	protein-coding	-0.766865	3.92267	-5.64058	7.32868e-05	0.00629596	1.58195
16842	chr3	2460	Lef1	3000002B05|AI451430|Lef-1	lymphoid enhancer binding factor 1	protein-coding	1.04797	4.6278	5.6292	7.47264e-05	0.00633818	1.61039
18611	chr1	2477	Pea15a	Mat1|PEA-15|Pea15|Pkcs15	proliferation and apoptosis adaptor protein 15A	protein-coding	0.700882	3.76323	5.62908	7.47427e-05	0.00633818	1.60714
223752	chr15	4447	Gramd4	9930016O13	GRAM domain containing 4	protein-coding	1.47538	3.65483	5.61365	7.67431e-05	0.0064661	1.62331
278679	chr15	2227	Apol7b	-	apolipoprotein L 7b	protein-coding	-0.982241	2.27463	-5.57985	8.13228e-05	0.00680832	1.68762
14940	chr14	934	Gzmc	AI323531|B10|CCP2|Ctla-5|Ctla5	granzyme C	protein-coding	-2.17901	0.714279	-5.56319	8.36863e-05	0.00692688	1.63694
73385	chr12	3863	Fam177a	1700047I17Rik|1700047I17Rik1|C14orf24|D730001C10Rik|Fam177a1	family with sequence similarity 177, member A	protein-coding	1.00771	2.56843	5.56245	8.37929e-05	0.00692688	1.53736
19038	chr18	1286	Ppic	CyP-20c	peptidylprolyl isomerase C	protein-coding	1.30887	4.3821	5.54856	8.58196e-05	0.00700629	1.6584
214639	chr13	1373	4930486L24Rik	AW545031	RIKEN cDNA 4930486L24 gene	protein-coding	-1.53668	1.75379	-5.54983	8.56317e-05	0.00700629	1.74501
12507	chr19	2069	Cd5	Ly-1|Ly-12|Ly-A|Lyt-1	CD5 antigen	protein-coding	0.764904	6.33856	5.52265	8.97397e-05	0.0072811	1.27373
224109	chr16	3559	Nrros	E430025L02Rik|Lrcc33|Lrrc33	negative regulator of reactive oxygen species	protein-coding	0.648002	4.19802	5.51539	9.08714e-05	0.00732769	1.34277
12557	chr4	3462	Cdh17	HPT-1|HPT-1/LI	cadherin 17	protein-coding	-1.70708	-0.425785	-5.48968	9.49998e-05	0.00761389	1.62419
74191	chr3	2528	P2ry13	2010001L06Rik|GPCR1|GPR94|Gpr86|P2Y13|P2yr13|SP174	purinergic receptor P2Y, G-protein coupled 13	protein-coding	2.46633	-1.84499	5.47363	9.76764e-05	0.0077138	1.59731
20947	chr7	4035	Swap70	70kDa|AV235546	SWA-70 protein	protein-coding	0.906056	2.9189	5.46823	9.85939e-05	0.0077138	1.358
12524	chr16	2539	Cd86	B7|B7-2|B7.2|B70|CLS1|Cd28l2|ETC-1|Ly-58|Ly58|MB7|MB7-2|TS/A-2	CD86 antigen	protein-coding	0.873134	1.56915	5.47005	9.82839e-05	0.0077138	1.47329
12581	chr9	1271	Cdkn2d	INK4d|p19|p19INK4d	cyclin dependent kinase inhibitor 2D	protein-coding	0.800924	6.06763	5.47107	9.81098e-05	0.0077138	1.27788
231287	chr5	6048	Atp10d	9830145H18Rik|ATPVD|D5Buc24e	ATPase, class V, type 10D	protein-coding	1.46158	0.0140502	5.46438	9.9254e-05	0.0077195	1.60178
12531	chr2	3151	Cdc25b	AI604853	cell division cycle 25B	protein-coding	0.978455	5.53042	5.45334	0.000101173	0.00777674	1.1425
20969	chr12	3057	Sdc1	AA408134|AA409076|CD138|Sstn|Synd|Synd1|syn-1	syndecan 1	protein-coding	-2.26888	-0.0159277	-5.45525	0.000100839	0.00777674	1.58928
17975	chr1	8257	Ncl	B530004O11Rik|C23|D0Nds28|D1Nds28|Nucl	nucleolin	protein-coding	-0.651895	6.41961	-5.44894	0.000101949	0.00779083	1.07187
56018	chr7	1198	Stard10	AV048538|CGI-52|NY-C0-28|PC-TP2|PCTP2|Pctpl|Sdccag28|SdccagG28|TISP-81	START domain containing 10	protein-coding	1.00364	5.06928	5.42096	0.000107027	0.00811472	1.25505
213068	chr15	2931	Tmem71	AI661017|E430024D12	transmembrane protein 71	protein-coding	0.841448	5.44669	5.41389	0.000108351	0.00811472	1.10347
214230	chr2	4193	Pak6	4732456M09	p21 (RAC1) activated kinase 6	protein-coding	-0.879464	1.75405	-5.41858	0.000107471	0.00811472	1.39868
72572	chr15	2058	Spats2	2700012F11Rik|59kDa|Scr59|p59	spermatogenesis associated, serine-rich 2	protein-coding	-1.11939	2.37223	-5.41227	0.000108657	0.00811472	1.31845
108089	chr12	5163	Rnf144a	Rnf144|UIP4|Ubce7ip4	ring finger protein 144A	protein-coding	2.31419	0.514193	5.39506	0.000111966	0.00823925	1.49214
12043	chr1	7749	Bcl2	AW986256|Bcl-2|C430015F12Rik|D630044D05Rik|D830018M01Rik	B cell leukemia/lymphoma 2	protein-coding	1.28028	3.72121	5.39629	0.000111725	0.00823925	1.1647
108058	chr3	4461	Camk2d	2810011D23Rik|8030469K03Rik|CaMK II|[d]-CaMKII	calcium/calmodulin-dependent protein kinase II, delta	protein-coding	0.709456	3.75801	5.39112	0.000112737	0.00823925	1.20708
74754	chr4	4028	Dhcr24	2310076D10Rik|5830417J06Rik|mKIAA0018	24-dehydrocholesterol reductase	protein-coding	-0.82278	4.56941	-5.39063	0.000112832	0.00823925	1.04151
19309	chr19	2844	Pygm	AI115133|PG	muscle glycogen phosphorylase	protein-coding	1.45896	-0.336664	5.37086	0.000116794	0.00835886	1.44962
241633	chr2	5529	Atp8b4	Im	ATPase, class I, type 8B, member 4	protein-coding	1.17743	3.93338	5.36978	0.000117014	0.00835886	1.01717
14453	chr7	2137	Gas2	Gas-2	growth arrest specific 2	protein-coding	-0.965093	3.24843	-5.37534	0.000115884	0.00835886	1.1992
14862	chr3	1294	Gstm1	Gstb-1|Gstb1	glutathione S-transferase, mu 1	protein-coding	-1.1208	2.41538	-5.37773	0.000115402	0.00835886	1.40951
17318	chrX	4100	Mid1	61B3-R|DXHXS1141|Fxy|Trim18	midline 1	protein-coding	-5.1759	-0.156729	-5.3594	0.000119156	0.00846589	1.23228
278507	chr11	3392	Wfikkn2	2610304F08Rik|AY100450|Gasp1|WFIKKNRP	WAP, follistatin/kazal, immunoglobulin, kunitz and netrin domain containing 2	protein-coding	4.02815	2.07799	5.35589	0.000119888	0.0084721	1.34737
68738	chr2	3594	Acss1	1110032O15Rik|AI788978|Acas2|Acas2l|AceCS2	acyl-CoA synthetase short-chain family member 1	protein-coding	1.50234	3.14064	5.34914	0.000121313	0.00848158	1.31349
15959	chr19	1998	Ifit3	Ifi49|P49	interferon-induced protein with tetratricopeptide repeats 3	protein-coding	1.36563	4.77389	5.35124	0.000120869	0.00848158	1.28887
73910	chr10	3616	Arhgap18	4833419J07Rik|AI314906|AI843501	Rho GTPase activating protein 18	protein-coding	-0.653923	2.8827	-5.34591	0.000122001	0.00848453	1.08279
13819	chr17	5352	Epas1	HIF-2alpha|HIF2A|HLF|HRF|MOP2|bHLHe73	endothelial PAS domain protein 1	protein-coding	-2.39534	1.3796	-5.34105	0.000123042	0.00851189	1.02803
98582	chr1	2247	Khdc1b	AU014713|AU015226|AU024076|AY238603|C85331|C86372|C88118|Khdc1|Khdc1c	KH domain containing 1B	protein-coding	-5.84342	-4.78854	-5.33308	0.000124771	0.00858632	-0.985783
227737	chr2	3693	Niban2	9130404D14Rik|Fam129b|Meg-3	niban apoptosis regulator 2	protein-coding	1.4744	0.221067	5.32708	0.00012609	0.00863188	1.28864
17999	chr9	5494	Nedd4	AA959633|AL023035|AU019897|E430025J12Rik|EG639396|Gm7265|KIAA0093|Nedd4-1|Nedd4a	neural precursor cell expressed, developmentally down-regulated 4	protein-coding	-0.751026	4.22683	-5.32266	0.000127071	0.00865401	0.931695
677296	chr1	1914	Fcrl6	FcRH6|mIFGP6|moFcRH6	Fc receptor-like 6	protein-coding	-5.60631	-4.08835	-5.31381	0.000129059	0.00874405	-0.509589
80294	chr10	2219	Pofut2	2310011G23Rik|AI256847|BC003494|C21orf80|FUT13	protein O-fucosyltransferase 2	protein-coding	-0.730818	3.4188	-5.30465	0.000131149	0.00884011	1.00207
12777	chr11	1725	Ccr10	C-C CKR-10|CC-CKR-10|CCR-10|Cmkbr9|Gpr2	chemokine (C-C motif) receptor 10	protein-coding	2.74622	-0.114734	5.30105	0.000131981	0.00885084	1.04511
72709	chr15	2428	C1qtnf6	2810036M19Rik|Adiq|CTRP6	C1q and tumor necrosis factor related protein 6	protein-coding	-1.02046	3.40289	-5.28901	0.000134802	0.00899413	0.93499
100124677	chr6	340	Trbv13-3	Gm16777|Tcrb-V8|Tcrb-V8.1	T cell receptor beta, variable 13-3	other	0.717025	6.73023	5.28505	0.000135744	0.00901119	1.05423
380711	chr11	6410	Rap1gap2	AU067654|Garnl4|Gm1561|mKIAA1039	RAP1 GTPase activating protein 2	protein-coding	1.39556	3.03139	5.27792	0.000137456	0.00907332	0.910345
78586	chr17	3530	Srbd1	AI461933|C85414|D530025C17Rik	S1 RNA binding domain 1	protein-coding	-0.647354	3.19432	-5.27543	0.00013806	0.00907332	0.935293
12983	chr15	4765	Csf2rb	AI848964|AIC2B|Bc|CDw131|Csf2rb1|Csfgmrb|Il3r|Il3rb|Il3rb1|Il5rb	colony stimulating factor 2 receptor, beta, low-affinity (granulocyte-macrophage)	protein-coding	-1.41344	-0.697293	-5.26532	0.000140539	0.00919028	1.17294
18413	chr11	1907	Osm	OncoM	oncostatin M	protein-coding	1.06009	2.00384	5.26078	0.000141668	0.00921825	1.16152
235505	chr9	5867	Cd109	9930012E15Rik|AI480638|GARP	CD109 antigen	protein-coding	-1.11092	0.839861	-5.25124	0.000144068	0.00932825	1.1108
66270	chr15	3346	Retreg1	1810015C04Rik|AU015349|Fam134b|Retreg1d	reticulophagy regulator 1	protein-coding	0.749776	4.00772	5.23229	0.000148966	0.00959809	0.874389
53625	chr11	2818	B3gnt2	AA408337|AA409404|AW260308|B3Galt6|B3gnt1|BGnT-1|BGnT-2|BGnT1|BGnT2|Beta3gnt	UDP-GlcNAc:betaGal beta-1,3-N-acetylglucosaminyltransferase 2	protein-coding	0.702236	6.42974	5.21303	0.000154122	0.00988188	0.71676
13730	chr6	2721	Emp1	I-8-09|TMP	epithelial membrane protein 1	protein-coding	1.47899	2.85314	5.20417	0.000156557	0.00998924	0.85095
72020	chr16	4745	Zfp654	1600021C16Rik|1810008K20Rik|433036|Gm5488|Znf654	zinc finger protein 654	protein-coding	0.636263	3.14957	5.18082	0.000163165	0.0103606	0.78013
56473	chr19	1508	Fads2	2900042M13Rik|Fads2a|Fadsd2	fatty acid desaturase 2	protein-coding	-4.59635	-2.69211	-5.17583	0.000164613	0.0104023	-0.629382
18106	chr1	3758	Cd244a	2B4|C9.1|Cd244|F730046O15Rik|Ly90|NAIL|NKR2B4|Nmrk|SLAMF4	CD244 molecule A	protein-coding	-1.64744	0.391924	-5.15739	0.000170089	0.0106633	0.739738
23991	chr7	837	Cib1	Cibkip|Kip|Prkdcip	calcium and integrin binding 1 (calmyrin)	protein-coding	0.686618	5.91293	5.15379	0.000171178	0.0106633	0.74597
394434	chr1	3216	Ugt1a9	UDPGT|UDPGT 1-9|UGT1-09|UGT1.9|UGTP4|Ugt1a12|mUGTBr/P	UDP glucuronosyltransferase 1 family, polypeptide A9	protein-coding	-4.32324	-5.55266	-5.15447	0.000170972	0.0106633	-0.956693
27410	chr17	6453	Abca3	1810036E22Rik|ABC-C|Abc3	ATP-binding cassette, sub-family A (ABC1), member 3	protein-coding	1.89711	1.56336	5.14507	0.000173852	0.0107788	1.07275
13723	chr13	2622	Emb	AL022799|Gp70	embigin	protein-coding	1.03732	6.87177	5.13553	0.000176826	0.0109117	0.58245
16416	chr11	5781	Itgb3	CD61|GP3A|INGRB3	integrin beta 3	protein-coding	0.783236	3.95416	5.13259	0.00017775	0.0109175	0.589532
17087	chr1	603	Ly96	ESOP-1|MD-2|MD2	lymphocyte antigen 96	protein-coding	3.23903	1.57747	5.11021	0.000184977	0.0113085	0.0272872
216198	chr10	2400	Tcp11l2	E430026E19Rik	t-complex 11 (mouse) like 2	protein-coding	1.47063	4.55171	5.09675	0.000189468	0.0115295	0.807287
22368	chr11	2751	Trpv2	GRC|OTRPC2|VRL-1|Vrl1	transient receptor potential cation channel, subfamily V, member 2	protein-coding	0.741463	6.07506	5.08803	0.000192438	0.0115498	0.493055
18033	chr3	4118	Nfkb1	NF-KB1|NF-kappaB|NF-kappaB1|p105|p50|p50/p105	nuclear factor of kappa light polypeptide gene enhancer in B cells 1, p105	protein-coding	0.607021	5.30085	5.08865	0.000192226	0.0115498	0.503652
21814	chr5	6053	Tgfbr3	1110036H20Rik|AU015626|AW215636|TBRIII	transforming growth factor, beta receptor III	protein-coding	-2.24815	-0.0926146	-5.08971	0.000191863	0.0115498	0.892141
20713	chr3	3133	Serpini1	AI837402|Ns|PI-12|PI12|Spi17	serine (or cysteine) peptidase inhibitor, clade I, member 1	protein-coding	1.195	1.61557	5.07142	0.000198233	0.0118435	0.772956
13611	chr10	2393	S1pr4	Edg6|Lpc1|S1p4	sphingosine-1-phosphate receptor 4	protein-coding	0.780599	6.90002	5.0622	0.000201526	0.0119858	0.406538
80291	chr5	1260	Rilpl2	-	Rab interacting lysosomal protein-like 2	protein-coding	0.53941	7.78121	5.05211	0.000205196	0.0121491	0.401963
14674	chr11	6197	Gna13	AU024132|AU043124|Galpha13	guanine nucleotide binding protein, alpha 13	protein-coding	0.522673	4.87763	5.04811	0.000206671	0.0121815	0.419287
54123	chr7	1859	Irf7	-	interferon regulatory factor 7	protein-coding	0.901203	6.23273	5.03967	0.000209819	0.0123119	0.472792
214854	chr1	2583	Neurl3	2010300P06Rik|Lincr	neuralized E3 ubiquitin protein ligase 3	protein-coding	0.64412	4.37425	5.03522	0.000211498	0.0123223	0.553382
16423	chr16	1919	Cd47	9130415E20Rik|AA407862|AI848868|AW108519|B430305P08Rik|IAP|Itgp	CD47 antigen (Rh-related antigen, integrin-associated signal transducer)	protein-coding	0.598569	7.5033	5.03423	0.000211871	0.0123223	0.342307
76933	chr12	463	Ifi27l2a	2310061N23Rik|Ifi27|Isg12|Isg12(b1)	interferon, alpha-inducible protein 27 like 2A	protein-coding	1.1799	9.54759	5.02567	0.000215147	0.0124297	0.365861
54712	chr10	7045	Plxnc1	2510048K12Rik|AW742158|CD232|Vespr	plexin C1	protein-coding	0.839677	3.08284	5.02333	0.000216055	0.0124297	0.524807
333433	chr9	4393	Gpd1l	2210409H23Rik|D9Ertd660e	glycerol-3-phosphate dehydrogenase 1-like	protein-coding	0.512487	4.58492	5.02203	0.000216555	0.0124297	0.390423
17761	chr10	3895	Map7	E-MAP-115|MAP-7|Mtap7|R75000|mshi|mste|ste	microtubule-associated protein 7	protein-coding	3.81919	-1.08947	5.01025	0.000221184	0.0126402	-0.0352856
22057	chr11	2288	Tob1	Tob|Trob	transducer of ErbB-2.1	protein-coding	1.337	3.74492	5.00494	0.000223302	0.012706	0.649652
30925	chr1	2443	Slamf6	KAL1|KAL1b|Ly108|NTB-A|NTBA|SF2000	SLAM family member 6	protein-coding	1.15999	6.28312	4.99963	0.00022544	0.0127724	0.446265
71795	chr11	6350	Pitpnc1	1110020B03Rik|5830436L09Rik|AI662802|AI851387|C330017I21Rik|Dnr411|RDGBB|RDGBB1|mrdgBbeta|rdgB-beta	phosphatidylinositol transfer protein, cytoplasmic 1	protein-coding	0.638877	3.74387	4.99294	0.000228165	0.0128595	0.356154
102566	chr9	2599	Ano10	AI604832|Tmem16k	anoctamin 10	protein-coding	0.602843	4.5753	4.99107	0.000228935	0.0128595	0.421385
16019	chr12	1491	Ighm	AI326478|Igh-6|Igh-M|Igh6|Igm|muH	immunoglobulin heavy constant mu	other	0.551377	8.72859	4.98515	0.000231387	0.0129419	0.250393
72042	chr8	1639	Cotl1	1810074P22Rik|2010004C08Rik|Clp	coactosin-like 1 (Dictyostelium)	protein-coding	-0.525571	9.01366	-4.98214	0.000232639	0.0129568	0.226091
24056	chr14	2482	Sh3bp5	AI606498|SH3BP-5|Sab	SH3-domain binding protein 5 (BTK-associated)	protein-coding	1.62451	2.46983	4.97068	0.000237488	0.0131269	0.795882
100101807	chr12	3863	Fam177a2	1700047I17Rik2	family with sequence similarity 177 member A2	protein-coding	0.859842	1.79013	4.97021	0.00023769	0.0131269	0.581642
20352	chr7	3946	Sema4b	SemC|Semac|mKIAA1745|sema C	sema domain, immunoglobulin domain (Ig), transmembrane domain (TM) and short cytoplasmic domain, (semaphorin) 4B	protein-coding	1.58004	0.728223	4.96589	0.000239545	0.013174	0.787703
210029	chr11	2468	Metrnl	9430048M07Rik|BC019776	meteorin, glial cell differentiation regulator-like	protein-coding	-1.73637	0.130781	-4.96308	0.000240759	0.0131856	0.670496
108151	chr5	6521	Sema3d	4631426B19Rik	sema domain, immunoglobulin domain (Ig), short basic domain, secreted, (semaphorin) 3D	protein-coding	-5.11712	-6.72875	-4.95317	0.000245099	0.0133676	-1.23579
74340	chr6	5385	Ahcyl2	4631427C17Rik|AI227036|Adohcyase3|mKIAA0828	S-adenosylhomocysteine hydrolase-like 2	protein-coding	-0.496874	3.86005	-4.94994	0.000246528	0.0133899	0.274837
244233	chr7	3454	Scart1	B430307C05|Cd163l1|E430002D04Rik	scavenger receptor family member expressed on T cells 1	protein-coding	6.03682	-1.95773	4.94044	0.000250788	0.0135652	-1.13451
14676	chr10	1962	Gna15	G[a]15|Galpha15|Hg1l	guanine nucleotide binding protein, alpha 15	protein-coding	0.99651	4.46961	4.93116	0.000255026	0.0136576	0.274906
68421	chr1	5392	Lmbrd1	0910001K20Rik|AV347960|LMBD1	LMBR1 domain containing 1	protein-coding	0.661596	3.05357	4.9333	0.000254042	0.0136576	0.369601
237459	chr10	3643	Cdk17	6430598J10Rik|Pctk2	cyclin-dependent kinase 17	protein-coding	0.546506	5.14413	4.92906	0.000255995	0.0136576	0.227363
227334	chr1	5316	Usp40	B230215L03Rik|C730029K03	ubiquitin specific peptidase 40	protein-coding	-0.948726	1.42126	-4.92764	0.000256651	0.0136576	0.483591
83925	chr15	10204	Trps1	AI115454|AI447310|D15Ertd586e	transcriptional repressor GATA binding 1	protein-coding	-0.820065	2.02044	-4.91519	0.00026249	0.013912	0.269374
71962	chr11	1548	Castor1	2410008K03Rik|Gatsl3	cytosolic arginine sensor for mTORC1 subunit 1	protein-coding	1.57889	4.02174	4.90569	0.000267035	0.0139282	0.63253
21947	chrX	1250	Cd40lg	CD154|CD40-L|Cd40l|HIGM1|IGM|IMD3|Ly-62|Ly62|T-BAM|TRAP|Tnfsf5|Tnlg8b|gp39	CD40 ligand	protein-coding	4.63457	-1.05037	4.90951	0.000265196	0.0139282	-0.779422
109652	chr9	1431	Acy1	1110014J22Rik|Acy-1	aminoacylase 1	protein-coding	-0.813568	3.02777	-4.90953	0.000265187	0.0139282	0.519311
58242	chrX	2623	Nudt11	DIPP3|DIPP3b|Dipp3a|Nudt10	nudix (nucleoside diphosphate linked moiety X)-type motif 11	protein-coding	-2.76609	2.0876	-4.90786	0.000265991	0.0139282	0.689413
14942	chr14	923	Gzme	CCP3|Ctla-6|Ctla6|MCSP-2	granzyme E	protein-coding	-3.95329	-3.29681	-4.90077	0.000269424	0.0139973	-0.389624
239554	chr15	4891	Foxred2	A430097D04Rik|D15Bwg0759e|Gm304	FAD-dependent oxidoreductase domain containing 2	protein-coding	-0.809073	1.69121	-4.88825	0.000275598	0.014211	0.345042
12349	chr3	1790	Car2	AI131712|CAII|Ca2|Car-2|Ltw-5|Lvtw-5	carbonic anhydrase 2	protein-coding	-3.46194	2.51258	-4.88804	0.0002757	0.014211	0.583379
20194	chr3	650	S100a10	42C|AA409961|AL024248|CAL12|CLP11|Cal1l|p10|p11	S100 calcium binding protein A10 (calpactin)	protein-coding	0.984683	9.53991	4.88479	0.000277329	0.0142391	0.0564915
54215	chr3	2642	Cd160	AU045688|By55	CD160 antigen	protein-coding	-0.633324	6.33622	-4.87599	0.000281786	0.0144117	0.0918317
76108	chr14	4174	Rap2a	5830461H18Rik	RAS related protein 2a	protein-coding	1.12446	2.37409	4.86915	0.000285303	0.014535	0.429355
23960	chr5	1993	Oas1g	AI449562|L2|Mmu-L|Mmu-L2|Oas1b|Oias-1|Oias1	2'-5' oligoadenylate synthetase 1G	protein-coding	1.0423	3.27046	4.85748	0.000291407	0.0146783	0.479416
14528	chr14	2764	Gch1	GTP-CH|GTP-CH-I|GTPCH|Gch	GTP cyclohydrolase 1	protein-coding	0.950064	3.06119	4.85806	0.000291099	0.0146783	0.388793
56338	chr3	2801	Txnip	1200008J08Rik|AA682105|Hyplip1|THIF|Tbp-2|VDUP1	thioredoxin interacting protein	protein-coding	0.925215	6.66026	4.85526	0.000292583	0.0146783	0.0485254
20733	chr7	1460	Spint2	AL024025|C76321|HAI-2	serine protease inhibitor, Kunitz type 2	protein-coding	0.57541	5.44233	4.85722	0.000291546	0.0146783	0.190667
69769	chr3	1122	Tnfaip8l2	1810019A08Rik|AW610835|TIPE2	tumor necrosis factor, alpha-induced protein 8-like 2	protein-coding	0.798108	5.55531	4.83225	0.000305074	0.0152468	0.192132
14073	chr4	3816	Faah	AW412498	fatty acid amide hydrolase	protein-coding	0.81665	4.30981	4.81171	0.00031669	0.0156788	0.0943553
68119	chr8	1616	Cmtm3	9430096L06Rik|AI413895|BNAS2|Cklfsf3	CKLF-like MARVEL transmembrane domain containing 3	protein-coding	0.801406	2.81969	4.81321	0.000315823	0.0156788	0.38734
11431	chr12	3221	Acp1	4632432E04Rik|AI427468|Acp-1|LMW-PTP|Lmptp	acid phosphatase 1, soluble	protein-coding	-1.32961	3.89303	-4.81065	0.000317297	0.0156788	0.107863
20200	chr3	719	S100a6	2A9|5B10|CALCYCLIN|Cacy|PRA	S100 calcium binding protein A6 (calcyclin)	protein-coding	0.710115	9.90659	4.80223	0.000322201	0.0158614	-0.104068
53313	chr11	4606	Atp2a3	SERCA3b|Serca3	ATPase, Ca++ transporting, ubiquitous	protein-coding	1.00313	6.07119	4.79981	0.000323626	0.0158722	-0.0665134
16432	chr14	1773	Itm2b	AI256040|Bri|Bri2|Bricd2b|D14Sel6|E25BMM|imBRI2	integral membrane protein 2B	protein-coding	0.409034	8.77623	4.79653	0.000325565	0.0159079	-0.115834
224116	chr16	4283	Muc20	BC026367	mucin 20	protein-coding	3.18589	-4.44228	4.79111	0.000328802	0.0160066	-0.0423117
18129	chr3	10506	Notch2	AI853703|N2	notch 2	protein-coding	0.684758	2.06272	4.77542	0.000338346	0.0164104	0.0618953
66641	chr3	2798	Sike1	2810005O12Rik|5730470L24Rik|AI450236|AI839862|Sike|Sikeb	suppressor of IKBKE 1	protein-coding	0.772724	4.50266	4.77287	0.000339926	0.0164264	-0.0210792
66151	chr15	1229	Prr13	1110020C13Rik|2010324E22Rik	proline rich 13	protein-coding	0.489134	7.79178	4.76213	0.000346655	0.0166902	-0.134678
72324	chr11	2905	Plxdc1	2410003I07Rik|AI848450|Tem7	plexin domain containing 1	protein-coding	1.15352	1.37465	4.7352	0.000364152	0.0173421	0.212021
268297	chr10	4745	Scml4	9330161D17|mFLJ00197	Scm polycomb group protein like 4	protein-coding	1.0601	2.86212	4.73543	0.000364001	0.0173421	0.215658
54608	chr7	2903	Abhd2	2210009N18Rik|LABH2|Labh-2	abhydrolase domain containing 2	protein-coding	0.78453	5.49157	4.73909	0.00036157	0.0173421	-0.130148
17069	chr15	2301	Ly6e	Ly67|RIG-E|Sca-2|TSA-1|Tsa1	lymphocyte antigen 6 complex, locus E	protein-coding	0.628482	9.0215	4.72434	0.000371468	0.0176266	-0.254353
16185	chr15	2697	Il2rb	CD122|IL-15Rbeta|IL15Rbeta|Il-2/15Rbeta|Il-2Rbeta|p70	interleukin 2 receptor, beta chain	protein-coding	-0.588113	9.25609	-4.71716	0.000376387	0.0177958	-0.286584
14919	chr11	8331	Gucy2e	GC-E|GC1|ROS-GC1	guanylate cyclase 2e	protein-coding	4.36514	-3.62071	4.70771	0.000382962	0.0179878	-0.970521
70896	chr5	1107	Speer1	4921519H07Rik|SPEER-1|Speer1-ps1	spermatogenesis associated glutamate (E)-rich protein 1	protein-coding	-4.08348	-3.15739	-4.70739	0.000383185	0.0179878	-0.89841
14420	chr12	3704	Galc	2310068B06Rik|A930008M05Rik|AW212969|AW413532|Gacy|twi|twitcher	galactosylceramidase	protein-coding	-0.94603	0.960968	-4.70539	0.000384594	0.0179897	0.193346
77975	chr16	2222	Tmem50b	AU015466|AU019872|B230114J08Rik	transmembrane protein 50B	protein-coding	0.892061	3.74438	4.70288	0.000386367	0.0180085	0.0102343
74103	chr2	2980	Nebl	1200007O21Rik|A630080F05Rik|BB140644|D830029A09Rik|Lnebl	nebulette	protein-coding	4.51779	-1.80918	4.69428	0.000392514	0.0182304	-0.626531
100038429	chr17	1588	Gm10505	-	predicted gene 10505	ncRNA	-1.73857	-0.0313241	-4.68947	0.000395996	0.0183274	0.207206
66905	chr17	2159	Plin3	1300012C15Rik|M6prbp1|Tip47	perilipin 3	protein-coding	0.656452	3.77252	4.68413	0.000399897	0.0183785	-0.0126271
67951	chr18	1744	Tubb6	2310057H16Rik|BB220206	tubulin, beta 6 class V	protein-coding	-1.45412	2.59697	-4.6855	0.000398888	0.0183785	-0.0214731
74187	chr8	3425	Katnb1	2410003J24Rik|KAT	katanin p80 (WD40-containing) subunit B 1	protein-coding	-0.529232	3.75296	-4.67958	0.000403249	0.0184679	-0.157724
23900	chr7	442	Hcst	DAP10|KAP10	hematopoietic cell signal transducer	protein-coding	0.656515	7.16093	4.67117	0.000409527	0.0186904	-0.147998
19411	chr15	3210	Rarg	Nr1b3|RAR-gamma|RARD|RARgamma2	retinoic acid receptor, gamma	protein-coding	1.02536	1.5308	4.66553	0.000413803	0.0188201	0.142421
208154	chr16	3235	Btla	A630002H24	B and T lymphocyte associated	protein-coding	0.826647	4.64618	4.64728	0.000427931	0.0193885	-0.154678
70779	chr6	2182	Prdm5	4432417F03Rik|6530401I24Rik|AI197291|E130112L17Rik|PFM2	PR domain containing 5	protein-coding	-3.00542	-1.05552	-4.64561	0.00042925	0.0193885	-0.276741
57757	chr17	2068	Pglyrp2	C730002N09Rik|PGRP-L|Pglyrpl|tagL	peptidoglycan recognition protein 2	protein-coding	-0.716835	5.42853	-4.63436	0.000438233	0.0197265	-0.326243
244234	chr7	3967	Scart2	5830411N06Rik	scavenger receptor family member expressed on T cells 2	protein-coding	5.34769	-2.33933	4.62663	0.000444518	0.0199411	-1.10808
80859	chr16	3878	Nfkbiz	AA408868|INAP|Mail	nuclear factor of kappa light polypeptide gene enhancer in B cells inhibitor, zeta	protein-coding	2.1343	3.27753	4.61477	0.000454349	0.0202439	-0.152027
75089	chr10	6446	Uhrf1bp1l	2010319N22Rik|4930506D01Rik|AA589495|C80672|E030041M21Rik|mKIAA0701	UHRF1 (ICBP90) binding protein 1-like	protein-coding	0.699393	3.60086	4.61538	0.000453844	0.0202439	-0.31368
17260	chr13	6565	Mef2c	5430401D19Rik|9930028G15Rik|AV011172|Mef2	myocyte enhancer factor 2C	protein-coding	2.9581	-1.23768	4.60828	0.000459828	0.0204188	0.146076
70564	chr14	1537	Prxl2a	5730469M10Rik|AU040822|Adrx|Fam213a|Pamm	peroxiredoxin like 2A	protein-coding	-0.750982	4.48724	-4.60572	0.000462003	0.0204463	-0.238259
239528	chr15	8031	Ago2	1110029L17Rik|2310051F07Rik|AI225898|AL022874|AW546247|Eif2c2|Gerp95|Gm10365|mKIAA4215	argonaute RISC catalytic subunit 2	protein-coding	0.603137	4.06667	4.6007	0.000466307	0.0205676	-0.403861
227541	chr2	7111	Camk1d	A630059D12Rik|CKLiK|CaMKIdelta|E030025C11Rik|mCKLiK	calcium/calmodulin-dependent protein kinase ID	protein-coding	0.723527	2.31144	4.59682	0.000469654	0.0206459	-0.249861
66610	chr11	4075	Abi3	2210414K06Rik|AI987680|NESH	ABI family member 3	protein-coding	-1.50188	0.6778	-4.59223	0.000473653	0.0207523	-0.0591607
246177	chr11	3307	Myo1g	E430002D17Rik	myosin IG	protein-coding	0.589744	6.91534	4.5856	0.000479499	0.0209386	-0.498317
381290	chr1	8292	Atp2b4	Pmca4	ATPase, Ca++ transporting, plasma membrane 4	protein-coding	1.24618	2.29924	4.57103	0.000492588	0.0213682	-0.392964
78473	chr11	2190	Skap1	1700091G21Rik|Scap1|Skap-55	src family associated phosphoprotein 1	protein-coding	0.450511	6.37795	4.57152	0.000492142	0.0213682	-0.463704
230793	chr4	6602	Ahdc1	D030015G18Rik	AT hook, DNA binding motif, containing 1	protein-coding	0.952114	1.5177	4.5666	0.000496644	0.0214648	-0.19834
83603	chr9	3054	Elovl4	-	elongation of very long chain fatty acids (FEN1/Elo2, SUR4/Elo3, yeast)-like 4	protein-coding	-1.98311	-2.70555	-4.56504	0.00049808	0.0214648	-0.0702403
20320	chr9	2077	Nptn	AW554172|SDR-1|Sdfr1	neuroplastin	protein-coding	0.443273	6.32848	4.55977	0.000502967	0.0216046	-0.504436
15979	chr10	2099	Ifngr1	CD119|IFN-gammaR|Ifgr|Ifngr|Nktar	interferon gamma receptor 1	protein-coding	1.05488	6.4348	4.55309	0.00050922	0.0218019	-0.536734
16782	chr1	5164	Lamc2	AA589349	laminin, gamma 2	protein-coding	1.8383	-3.4242	4.54751	0.000514514	0.021957	0.0396285
72662	chr14	3722	Dis3	2810028N01Rik	DIS3 homolog, exosome endoribonuclease and 3'-5' exoribonuclease	protein-coding	-0.575189	3.20721	-4.53813	0.000523539	0.0222699	-0.442623
58206	chr7	1775	Zbtb32	4930524C15Rik|FAXF|FAZF|PLZP|Rog|Tzfp	zinc finger and BTB domain containing 32	protein-coding	0.853058	5.97342	4.52999	0.000531503	0.022372	-0.516127
56325	chr5	3334	Abcb9	TAPL|mKIAA1520	ATP-binding cassette, sub-family B (MDR/TAP), member 9	protein-coding	-0.819095	4.85551	-4.53212	0.000529406	0.022372	-0.557999
80880	chr17	2634	Kank3	0610013D04Rik|Ankrd47|D17Ertd288e|NG28	KN motif and ankyrin repeat domains 3	protein-coding	-1.21227	0.253433	-4.52873	0.000532747	0.022372	0.0288104
11989	chrX	2371	Slc7a3	Atrc3|CAT-3|CAT3|SLC7A1|SLC7A2	solute carrier family 7 (cationic amino acid transporter, y+ system), member 3	protein-coding	-1.5606	0.0248187	-4.5313	0.000530214	0.022372	0.0446336
241589	chr2	10124	D430041D05Rik	9630056G07Rik|G2	RIKEN cDNA D430041D05 gene	protein-coding	-2.52358	-6.3549	-4.52487	0.000536575	0.022461	-0.235099
74142	chr17	2967	Lonp1	1200017E13Rik|LON|Prss15	lon peptidase 1, mitochondrial	protein-coding	-0.451815	4.43568	-4.51851	0.000542948	0.0226008	-0.516244
234582	chr8	2304	Ccdc102a	BC027663|Gm586	coiled-coil domain containing 102A	protein-coding	-1.25268	1.58037	-4.5164	0.000545074	0.0226008	-0.132102
71839	chr8	1961	Osgin1	1700012B18Rik|Okl38	oxidative stress induced growth inhibitor 1	protein-coding	-2.00331	-1.45449	-4.51729	0.000544175	0.0226008	0.0046802
70974	chr7	8626	Pgm2l1	4931406N15Rik|AI553438|BM32A	phosphoglucomutase 2-like 1	protein-coding	0.663208	1.4585	4.50475	0.000556999	0.0229713	-0.399119
13808	chr11	1519	Eno3	Eno-3|MSE	enolase 3, beta muscle	protein-coding	-0.9436	4.35966	-4.50426	0.000557505	0.0229713	-0.447869
234839	chr8	8216	Piezo1	9630020g22|Fam38a|mKIAA0233	piezo-type mechanosensitive ion channel component 1	protein-coding	1.02637	2.48527	4.49818	0.000563842	0.0231598	-0.459088
19821	chr1	3028	Rnf2	AI326319|AI450156|AU019207|Ring1B|dinG	ring finger protein 2	protein-coding	0.624029	5.46187	4.49303	0.000569266	0.0233098	-0.593719
11747	chr3	1724	Anxa5	Anx5|CPB-I|R74653	annexin A5	protein-coding	0.548693	5.72065	4.47234	0.000591597	0.0241489	-0.604422
76924	chr10	485	1700021A07Rik	-	RIKEN cDNA 1700021A07 gene	unknown	1.90273	2.02243	4.47016	0.00059401	0.0241724	-0.0665869
66815	chr3	1318	Mcub	9030408N13Rik|Ccdc109b	mitochondrial calcium uniporter dominant negative beta subunit	protein-coding	0.91347	3.45916	4.46187	0.000603244	0.0244569	-0.281437
215653	chr2	4785	Rassf2	3830431H01Rik|9030412M04Rik|AI852669|AW495050	Ras association (RalGDS/AF-6) domain family member 2	protein-coding	0.72576	3.92121	4.46056	0.000604725	0.0244569	-0.546117
19143	chr9	4017	St14	Epithin|MT-SP1|Prss14|Tmprss14|mCAP3|matriptase	suppression of tumorigenicity 14 (colon carcinoma)	protein-coding	-0.663358	3.81624	-4.45526	0.000610726	0.0246239	-0.656754
12394	chr16	7369	Runx1	AML1|CBF-alpha-2|Cbfa2|Pebp2a2|Pebpa2b	runt related transcription factor 1	protein-coding	0.783455	1.44127	4.45355	0.000612674	0.0246269	-0.478655
245847	chr17	1463	Amdhd2	5730457F11Rik	amidohydrolase domain containing 2	protein-coding	0.984906	4.09452	4.44651	0.000620761	0.0248759	-0.481687
56461	chr2	3227	Kcnip3	4933407H12Rik|AI413860|Csen|DREAM|KChIP3|R74849	Kv channel interacting protein 3, calsenilin	protein-coding	-5.87141	-1.76574	-4.44487	0.000622666	0.0248764	-1.39285
20649	chr15	2153	Sntb1	-	syntrophin, basic 1	protein-coding	1.33755	2.22286	4.44189	0.000626134	0.0249391	-0.190214
16763	chr1	2992	Lad1	LADA|lad-1	ladinin	protein-coding	-1.77491	1.98574	-4.43521	0.00063399	0.0251757	-0.157793
59125	chr1	3366	Nek7	2810460C19Rik|AU020186	NIMA (never in mitosis gene a)-related expressed kinase 7	protein-coding	0.454878	6.59313	4.42295	0.000648662	0.0256808	-0.7758
16641	chr6	735	Klrc1	CD159a|NKG2A|NKG2B	killer cell lectin-like receptor subfamily C, member 1	protein-coding	0.716106	7.85411	4.4172	0.000655662	0.0258025	-0.777136
73072	chr8	4616	Prr36	-	proline rich 36	protein-coding	-1.52528	-0.952019	-4.41872	0.000653803	0.0258025	-0.135892
27371	chr3	4758	Sh2d2a	Lad|Ribp|Tsad	SH2 domain containing 2A	protein-coding	-0.548337	6.8467	-4.41208	0.000661965	0.0259727	-0.83489
52589	chr15	4051	Ncald	AI848120|D030020D09Rik|D15Ertd412e	neurocalcin delta	protein-coding	1.33727	2.61408	4.40653	0.000668867	0.0261572	-0.632431
81703	chr12	1881	Jdp2	Jundm2|Jundp2|TIF	Jun dimerization protein 2	protein-coding	0.789196	4.25183	4.40511	0.000670647	0.0261572	-0.544167
269639	chr5	3298	Zfp512	2500002M11Rik|AI450173|D230008H22|Znf512	zinc finger protein 512	protein-coding	-0.754238	2.69651	-4.40163	0.000675022	0.02625	-0.55205
94092	chr11	3896	Trim16	9130006M08Rik|AI482483|EBBP	tripartite motif-containing 16	protein-coding	2.47076	-4.30209	4.3869	0.000693874	0.0267848	-0.360701
98910	chr2	4953	Usp6nl	AI316785|RNTRE|TRE2NL|mKIAA0019	USP6 N-terminal like	protein-coding	0.806703	2.69603	4.38832	0.00069203	0.0267848	-0.48642
230752	chr4	1363	Eva1b	2610027C15Rik|Fam176b	eva-1 homolog B (C. elegans)	protein-coding	0.725977	4.69154	4.38299	0.000698965	0.0267848	-0.564944
69993	chr6	3404	Chn2	1700026N20Rik|4930557O16Rik|ARHGAP3|Bch	chimerin 2	protein-coding	-1.34282	-0.0413578	-4.3857	0.000695431	0.0267848	-0.610343
382045	chr8	2820	Adgrg5	Gm1109|Gpr114|PGR27	adhesion G protein-coupled receptor G5	protein-coding	-1.81503	1.86631	-4.38399	0.000697665	0.0267848	-0.386683
231148	chr5	3759	Ablim2	AI606905|C230091L11	actin-binding LIM protein 2	protein-coding	2.93357	-1.75431	4.37509	0.000709384	0.0269484	-0.43744
56515	chr18	3110	Rnf138	2410015A17Rik|2810480D20Rik|STRIN|Trif|Trif-d	ring finger protein 138	protein-coding	0.582256	5.2452	4.37814	0.00070534	0.0269484	-0.794736
70127	chr12	1298	Dpf3	2810403B03Rik|6530402L11Rik|BAF45C|C78788|CERD4|Gm18872|cer-d4	double PHD fingers 3	protein-coding	-4.33085	-3.46568	-4.37543	0.000708931	0.0269484	-1.36604
218756	chr14	7389	Slc4a7	E430014N10Rik|NBC3|NBCn1|NBCn1-G|Tg(Thy1-SNCA)12Mjff	solute carrier family 4, sodium bicarbonate cotransporter, member 7	protein-coding	0.634033	3.66816	4.37147	0.00071421	0.0269758	-0.785484
223773	chr15	5374	Zbed4	1700009F06Rik	zinc finger, BED type containing 4	protein-coding	0.466375	2.76137	4.37203	0.000713458	0.0269758	-0.72123
68682	chr9	3592	Slc44a2	1110028E10Rik|CTL2	solute carrier family 44, member 2	protein-coding	0.586912	6.42641	4.36481	0.000723174	0.0272361	-0.898363
330734	chr8	2121	B930018H19Rik	B930018H19	RIKEN cDNA B930018H19 gene	ncRNA	3.70834	-4.18494	4.36232	0.000726551	0.0272477	-1.64289
329910	chr4	5668	Acot11	1110020M10Rik|2010309H15Rik|AW060409|BFIT|BFIT1|Thea|Them1|mKIAA0707	acyl-CoA thioesterase 11	protein-coding	1.84343	1.13656	4.35783	0.000732689	0.0272477	-0.314083
193385	chr13	6968	Ripor2	Fam65b	RHO family interacting cell polarization regulator 2	protein-coding	0.731599	5.71005	4.35948	0.00073043	0.0272477	-0.919764
27360	chr19	4916	Add3	AI463285|R75380	adducin 3 (gamma)	protein-coding	0.698635	5.46789	4.36062	0.00072888	0.0272477	-0.895588
17308	chr11	3315	Mgat1	Mgat-1	mannoside acetylglucosaminyltransferase 1	protein-coding	0.456165	5.20573	4.35632	0.000734769	0.0272477	-0.846722
53602	chr12	1561	Hpcal1	NVL-3|NVP-3|Nvp3|VILIP3|Vnsl3|Vsnl3	hippocalcin-like 1	protein-coding	-0.511421	5.66581	-4.35549	0.000735921	0.0272477	-0.772355
327978	chr11	5989	Slfn5	AI956840	schlafen 5	protein-coding	1.66316	2.0585	4.34985	0.000743741	0.0273065	-0.330822
75965	chr14	5173	Zdhhc20	4930542A17Rik|5033406L14Rik|AI448102|B230110O18Rik|HK11	zinc finger, DHHC domain containing 20	protein-coding	0.503312	4.80931	4.35051	0.000742822	0.0273065	-0.872171
667281	chr10	952	H60b	EG667281	histocompatibility 60b	protein-coding	-2.65467	-2.22226	-4.35069	0.000742561	0.0273065	-0.807819
74007	chr10	5955	Btbd11	6330404E16Rik	BTB (POZ) domain containing 11	protein-coding	-0.782675	1.79597	-4.33335	0.000767124	0.0280866	-0.595792
67458	chr17	2734	Ergic1	1200007D18Rik|maa-136	endoplasmic reticulum-golgi intermediate compartment (ERGIC) 1	protein-coding	-0.660996	4.91205	-4.33026	0.000771579	0.0281712	-0.881405
12495	chr19	4197	Entpd1	2610206B08Rik|AA408691|Cd39|E130009M23Rik|NTPDase-1	ectonucleoside triphosphate diphosphohydrolase 1	protein-coding	-1.33906	1.27609	-4.32197	0.000783692	0.0282959	-0.889149
381605	chr4	4305	Tbc1d2	A630005A06Rik|BC022630|Gm1037|PARIS-1|PARIS1	TBC1 domain family, member 2	protein-coding	1.68041	-0.368085	4.32056	0.000785758	0.0282959	-0.382532
50930	chr17	1859	Tnfsf14	HVEM-L|HVEML|LIGHT|LTg|Ly113|Tnlg1d	tumor necrosis factor (ligand) superfamily, member 14	protein-coding	1.0316	4.64516	4.32126	0.000784732	0.0282959	-0.590428
227326	chr1	2550	Gpr55	CTFL|Gm218|Lpir1	G protein-coupled receptor 55	protein-coding	-0.533682	4.89129	-4.32176	0.000784003	0.0282959	-0.899006
14619	chr14	2404	Gjb2	AI325222|Cnx26|Cx26|Cxne|Gjb-2	gap junction protein, beta 2	protein-coding	-2.14386	0.427596	-4.32587	0.000777961	0.0282959	-0.329704
11928	chr3	3702	Atp1a1	Atpa-1|BC010319	ATPase, Na+/K+ transporting, alpha 1 polypeptide	protein-coding	0.399235	7.8559	4.31638	0.00079196	0.0284413	-1.02761
20539	chr8	3513	Slc7a5	4F2LC|D0H16S474E|Gm42049|LAT1|TA1	solute carrier family 7 (cationic amino acid transporter, y+ system), member 5	protein-coding	-0.648155	5.41864	-4.3129	0.000797148	0.0285496	-0.97484
19156	chr10	2731	Psap	AI037048|SGP-1	prosaposin	protein-coding	0.556986	7.56323	4.30741	0.000805422	0.0287676	-1.02726
80876	chr7	627	Ifitm2	DSPA2c|Ifitm3l|fragilis3|mil-3	interferon induced transmembrane protein 2	protein-coding	2.18425	1.65947	4.30365	0.00081114	0.0288152	-0.331696
65256	chr12	2690	Asb2	1110008E15Rik	ankyrin repeat and SOCS box-containing 2	protein-coding	-2.00324	0.197976	-4.3037	0.000811057	0.0288152	-0.484609
69597	chr18	3058	Afg3l2	2310036I02Rik|AW260507|Emv66|par	AFG3-like AAA ATPase 2	protein-coding	-0.406065	4.97069	-4.2911	0.000830509	0.0293447	-0.979458
72472	chr10	6556	Slc16a10	2610103N14Rik|9830169E08|Mct10|PRO0813|TAT1	solute carrier family 16 (monocarboxylic acid transporters), member 10	protein-coding	-1.31112	-0.263765	-4.29219	0.000828813	0.0293447	-0.842666
233781	chr7	3070	Xylt1	8030490L12	xylosyltransferase 1	protein-coding	1.36825	-0.332058	4.28706	0.000836847	0.0294893	-0.377074
114642	chr5	5025	Brdt	7420412D09Rik|Brd6|Fsrg3	bromodomain, testis-specific	protein-coding	-2.66369	-2.13551	-4.28156	0.000845556	0.0297165	-0.568583
17127	chr9	5090	Smad3	AU022421|Madh3	SMAD family member 3	protein-coding	1.22435	3.11893	4.27896	0.000849708	0.0297828	-0.826388
68713	chr7	840	Ifitm1	1110036C17Rik|DSPA2a|Mil-2|Mil2	interferon induced transmembrane protein 1	protein-coding	6.61384	0.411296	4.26632	0.000870165	0.0301747	-0.929561
12933	chr5	3356	Crmp1	CRMP-1|DRP-1|Dpysl1|ULIP-3|Ulip3	collapsin response mediator protein 1	protein-coding	1.36712	3.17149	4.26477	0.000872715	0.0301747	-0.871872
11307	chr17	5821	Abcg1	AW413978|Abc8|White	ATP binding cassette subfamily G member 1	protein-coding	0.957348	2.92943	4.26733	0.000868526	0.0301747	-0.706413
74868	chr15	3644	Tmem65	2610029O13Rik|4930438D12Rik	transmembrane protein 65	protein-coding	0.591387	3.53037	4.26359	0.000874663	0.0301747	-0.878354
18003	chr13	4712	Nedd9	Cas-L|CasL|HEF1|MEF1|Nedd-9|p105	neural precursor cell expressed, developmentally down-regulated gene 9	protein-coding	-0.469813	4.63523	-4.26372	0.000874443	0.0301747	-1.07076
16907	chr10	3371	Lmnb2	-	lamin B2	protein-coding	-0.496233	3.21374	-4.26994	0.000864251	0.0301747	-0.928195
107566	chr8	2030	Arl2bp	1700010P10Rik|1700027H16Rik|6330544B05Rik|AI482273|AI849834|BART|Bart1	ADP-ribosylation factor-like 2 binding protein	protein-coding	0.505456	6.15252	4.26067	0.000879479	0.030211	-1.05055
23955	chr14	2714	Nek4	Stk2	NIMA (never in mitosis gene a)-related expressed kinase 4	protein-coding	-0.851714	1.18222	-4.26017	0.00088031	0.030211	-0.560046
72429	chr4	1827	Dnajc25	2010109C08Rik|2010203O07Rik	DnaJ heat shock protein family (Hsp40) member C25	protein-coding	-0.60254	2.58045	-4.25164	0.000894577	0.0306206	-0.773108
11370	chr11	2158	Acadvl	vlcad	acyl-Coenzyme A dehydrogenase, very long chain	protein-coding	-0.416033	5.97758	-4.24927	0.000898586	0.0306779	-1.07474
74257	chr13	1556	Tspan17	2210021G21Rik|AI047581|Fbxo23|Tm4sf17	tetraspanin 17	protein-coding	2.69254	0.701157	4.24113	0.000912487	0.0310718	-0.646042
15516	chr17	2507	Hsp90ab1	90kDa|AL022974|C81438|Hsp84|Hsp84-1|Hsp90|Hspcb	heat shock protein 90 alpha (cytosolic), class B member 1	protein-coding	-0.545035	9.84697	-4.2311	0.000929922	0.0315837	-1.2103
68166	chr18	5083	Spire1	6030430B19Rik|AI415299|AU022898|AW550622|Spir-1	spire type actin nucleation factor 1	protein-coding	-1.02616	-0.0661469	-4.22818	0.000935063	0.031595	-0.516005
319880	chr10	5889	Tmcc3	A230066D03Rik|AW488095|C630016B22Rik|C88213|Gm1556|Tmcc1	transmembrane and coiled coil domains 3	protein-coding	-1.03409	-0.210118	-4.2282	0.000935026	0.031595	-0.727228
114679	chr11	872	Selenom	1500040L08Rik|A230103K18|Selm|Sepm	selenoprotein M	protein-coding	1.61506	1.18765	4.22335	0.000943637	0.031803	-0.493354
71592	chr1	7372	Pogk	9130401E23Rik|BASS2|mKIAA1513	pogo transposable element with KRAB domain	protein-coding	0.924609	2.61926	4.2067	0.000973785	0.0327351	-1.05259
21929	chr10	4595	Tnfaip3	A20|Tnfip3	tumor necrosis factor, alpha-induced protein 3	protein-coding	1.01946	4.02341	4.20432	0.000978181	0.032799	-1.08499
13139	chr10	2815	Dgka	80kDa|AW146112|Dagk1	diacylglycerol kinase, alpha	protein-coding	0.609789	5.9965	4.1997	0.000986767	0.0330027	-1.17678
230815	chr4	4715	Man1c1	AI593348	mannosidase, alpha, class 1C, member 1	protein-coding	2.71043	0.0380151	4.19737	0.00099112	0.0330642	-0.534958
85030	chr4	1603	Tnfrsf25	APO-3|DDR3|DR3|LARD|TR3|TRAMP|Tnfrsf12|WSL-1|WSL-LR|Wsl	tumor necrosis factor receptor superfamily, member 25	protein-coding	4.9628	1.71955	4.19448	0.000996544	0.0331014	-1.40311
13654	chr10	2965	Egr2	Egr-2|Krox-20|Krox20|NGF1-B|Zfp-25|Zfp-6	early growth response 2	protein-coding	1.41609	2.32903	4.19143	0.00100231	0.0331014	-0.5496
53614	chr4	4433	Reck	St15|mRECK	reversion-inducing-cysteine-rich protein with kazal motifs	protein-coding	1.23092	1.08365	4.19252	0.00100025	0.0331014	-0.622918
13476	chr18	2898	Reep5	AI324241|AU022809|AW495741|DP1/TB2|Dp1|R74856|TB2/DP1	receptor accessory protein 5	protein-coding	0.513761	6.32081	4.19155	0.00100208	0.0331014	-1.22502
67454	chr10	4110	Ikbip	1200009F10Rik|1700023M03Rik|D18354|Ikip	IKBKB interacting protein	protein-coding	-0.914346	0.69691	-4.18813	0.0010086	0.0332256	-0.704994
13852	chr5	2925	Stx2	AW538950|Epim|G1-536-1|Syn-2|repro34	syntaxin 2	protein-coding	1.32697	0.921248	4.18249	0.00101942	0.0334982	-0.619625
11640	chr11	3911	Akap1	AKAP121|AKAP84|Akap|C76494|C81186|DAKAP1|S-AKAP84	A kinase (PRKA) anchor protein 1	protein-coding	-0.712931	2.16223	-4.18039	0.00102348	0.0335476	-0.912691
12226	chr10	5010	Btg1	AI426953|AW546738	BTG anti-proliferation factor 1	protein-coding	0.89104	6.64829	4.17733	0.00102942	0.0336585	-1.25306
20737	chr7	3912	Spn	A630014B01Rik|Cd43|Galgp|Ly-48|Ly48	sialophorin	protein-coding	0.63609	7.68932	4.17499	0.00103399	0.0337241	-1.30068
81004	chr3	8127	Tbl1xr1	8030499H02Rik|A630076E03Rik|AW539987|C21|C230089I12Rik|DC42|Ira1|TBLR1	transducin (beta)-like 1X-linked receptor 1	protein-coding	-0.411612	4.32285	-4.17338	0.00103715	0.0337433	-1.239
74302	chr11	5674	Mtmr3	1700092A20Rik|AI255150|AW557713|FYVE-DSP1|ZFYVE10|mKIAA0371	myotubularin related protein 3	protein-coding	0.63073	4.49402	4.171	0.00104184	0.0338122	-1.2097
230936	chr4	3128	Phf13	BC029632|Phf5|SPOC1	PHD finger protein 13	protein-coding	0.747783	3.91685	4.16601	0.00105172	0.0338818	-1.10226
24128	chr2	3370	Xrn2	-	5'-3' exoribonuclease 2	protein-coding	0.489916	6.66824	4.16773	0.0010483	0.0338818	-1.28301
50778	chr1	1330	Rgs1	BL34	regulator of G-protein signaling 1	protein-coding	-0.895199	4.04764	-4.1672	0.00104936	0.0338818	-1.10175
29817	chr5	1213	Igfbp7	AGM|Fstl2|Mac25	insulin-like growth factor binding protein 7	protein-coding	-0.848926	1.19183	-4.16095	0.00106186	0.0341248	-0.7564
50997	chr11	4087	Mpp2	D11Bwg0652e|Dlg2|Dlgh2|Pals4	membrane protein, palmitoylated 2 (MAGUK p55 subfamily member 2)	protein-coding	1.04773	0.144261	4.15481	0.00107428	0.0344398	-0.835167
434246	chr7	2472	Trim72	BC067209|MG53	tripartite motif-containing 72	protein-coding	4.01375	-4.33312	4.1454	0.00109362	0.0348896	-1.56487
229731	chr3	3383	Slc25a24	2610016M12Rik	solute carrier family 25 (mitochondrial carrier, phosphate carrier), member 24	protein-coding	0.598711	4.97271	4.14564	0.00109312	0.0348896	-1.2547
67023	chr8	1085	Use1	2010315L10Rik|5730403H22Rik|AV002165|D12|Ed2|Q-snare|p31	unconventional SNARE in the ER 1 homolog (S. cerevisiae)	protein-coding	0.435085	6.75369	4.13433	0.00111681	0.0355432	-1.24237
55963	chr11	3926	Slc1a4	ASCT-1|ASCT1|AW045657|SATT	solute carrier family 1 (glutamate/neutral amino acid transporter), member 4	protein-coding	-1.44888	-0.027539	-4.13087	0.00112417	0.035691	-0.651999
214579	chr13	5647	Aldh5a1	6330403E24Rik|Ahd-1|Ahd1|D630032B01Rik|SSADH|Ssdh1	aldhehyde dehydrogenase family 5, subfamily A1	protein-coding	-0.999629	0.730941	-4.12375	0.00113946	0.0360892	-0.762225
108672	chrX	5509	Zdhhc15	6030457O13Rik	zinc finger, DHHC domain containing 15	protein-coding	0.705635	3.01428	4.12111	0.00114518	0.0361834	-1.16174
66922	chr7	2275	Rras2	2610016H24Rik|C86394|TC21	related RAS viral (r-ras) oncogene 2	protein-coding	-0.656721	4.29815	-4.11817	0.00115159	0.0362985	-1.27001
12257	chr15	856	Tspo	Bzrp|IBP|PBR|Tspo1	translocator protein	protein-coding	0.438495	7.82055	4.11424	0.00116022	0.0364829	-1.34854
54613	chr16	1593	St3gal6	1700023B24Rik|AI930218|AW552396|Siat10|St3galVI	ST3 beta-galactoside alpha-2,3-sialyltransferase 6	protein-coding	0.792461	5.44023	4.11253	0.001164	0.0365146	-1.27253
320165	chr8	7695	Tacc1	4833447E04Rik|AA960202|B230378H13Rik	transforming, acidic coiled-coil containing protein 1	protein-coding	0.471501	4.83894	4.10934	0.00117108	0.0366492	-1.37453
13034	chr1	2120	Ctse	A430072O03Rik|C920004C08Rik|CE|CatE	cathepsin E	protein-coding	4.03298	4.69078	4.09679	0.00119933	0.0374442	-1.12094
14756	chr13	4659	Gpld1	6330541J12Rik|AW546131	glycosylphosphatidylinositol specific phospholipase D1	protein-coding	-0.782896	3.0389	-4.09356	0.00120672	0.0375542	-1.28118
99633	chr3	6052	Adgrl2	AI450192|CIRL-2|Gm619|Lec1|Lphh1|Lphn2|mKIAA0786	adhesion G protein-coupled receptor L2	protein-coding	-4.0039	-3.88168	-4.09275	0.00120857	0.0375542	-1.18264
69368	chr1	4714	Wdfy1	1700013B03Rik|1700120F24Rik|FENS-1|Jr1|WDF1|ZFYVE17|mKIAA1435	WD repeat and FYVE domain containing 1	protein-coding	1.77964	0.749313	4.09004	0.00121483	0.0376596	-0.919164
13876	chr16	2214	Erg	D030036I24Rik	ETS transcription factor	protein-coding	-4.07678	-3.79356	-4.08747	0.00122078	0.0377552	-1.60083
22164	chr1	1609	Tnfsf4	Ath-1|Ath1|CD134L|OX-40L|Ox40l|TXGP1|Tnlg2b|Txgp1l|gp34	tumor necrosis factor (ligand) superfamily, member 4	protein-coding	-3.04582	4.03253	-4.0734	0.00125389	0.0384554	-0.917064
98170	chr19	3489	Tmem132a	6720481D13Rik|Hspa5bp1|Orai1|R74613	transmembrane protein 132A	protein-coding	3.82565	-3.27978	4.07504	0.00124998	0.0384554	-1.5939
75234	chr4	2532	Rnf19b	4930534K13Rik|4930555L03Rik|Ibrdc3	ring finger protein 19B	protein-coding	0.622972	4.20134	4.07288	0.00125513	0.0384554	-1.25034
26405	chr18	10791	Map3k2	9630061B06Rik|AI585793|Mekk2|Mekk2b	mitogen-activated protein kinase kinase kinase 2	protein-coding	0.505292	3.18519	4.07476	0.00125066	0.0384554	-1.36109
20148	chr4	1797	Dhrs3	Rsdr1|retSDR1	dehydrogenase/reductase (SDR family) member 3	protein-coding	4.65398	0.902119	4.07158	0.00125824	0.0384613	-1.20202
66972	chr17	3362	Slc25a23	2310067G05Rik|SCaMC-3	solute carrier family 25 (mitochondrial carrier; phosphate carrier), member 23	protein-coding	1.41165	0.894676	4.0685	0.00126564	0.0385977	-0.733437
11931	chr1	2422	Atp1b1	Atp4b|Atpb|Atpb-1|NKbeta1	ATPase, Na+/K+ transporting, beta 1 polypeptide	protein-coding	-1.88059	1.41955	-4.06602	0.00127162	0.0386901	-0.828879
105348	chr13	3693	Golm1	2310001L02Rik|AW125446|D030064E01Rik|GP73|Golph2|PSEC0257	golgi membrane protein 1	protein-coding	0.902552	2.69544	4.06232	0.00128061	0.0388739	-1.28222
57875	chr17	1903	Angptl4	Arp4|Bk89|Fiaf|Hfarp|Ng27|Pgar|Pgarg|Pp1158	angiopoietin-like 4	protein-coding	-0.774877	1.86425	-4.05851	0.00128994	0.0390668	-1.02644
15896	chr11	1142	Icam2	CD102|Icam-2|Ly-60	intercellular adhesion molecule 2	protein-coding	0.786206	5.16358	4.05603	0.00129604	0.0391614	-1.29233
14866	chr3	911	Gstm5	-	glutathione S-transferase, mu 5	protein-coding	-1.91261	0.907364	-4.05453	0.00129975	0.0391833	-0.759156
259277	chr7	1322	Klk8	BSP1|NP|Nrpn|Prss19	kallikrein related-peptidase 8	protein-coding	0.577656	5.20723	4.04825	0.00131538	0.0394735	-1.24797
14788	chr6	2676	Gpr162	A-2|BC031437|Grca	G protein-coupled receptor 162	protein-coding	-1.528	-0.258042	-4.04874	0.00131417	0.0394735	-0.780949
72536	chr17	3076	Tagap	2610315E15Rik|TRD|Tcd-1|Tcd1|Tcd1a|tcs-1|tcs1	T cell activation Rho GTPase activating protein	protein-coding	0.74999	4.05547	4.04618	0.0013206	0.0395398	-1.25747
13830	chr2	2816	Stom	Epb7.2	stomatin	protein-coding	1.09651	1.07015	4.04083	0.00133411	0.0398535	-0.96697
14827	chr2	2643	Pdia3	58kDa|ERp57|ERp60|ERp61|Erp|Grp58|PDI|PDI-Q2|PI-PLC|PLC[a]|Plca	protein disulfide isomerase associated 3	protein-coding	-0.433698	8.26634	-4.03365	0.00135251	0.0402205	-1.57762
22234	chr4	3719	Ugcg	AU043821|C80537|Epcs21|GlcT-1|Ugcgl	UDP-glucose ceramide glucosyltransferase	protein-coding	-0.580742	6.30643	-4.03384	0.00135202	0.0402205	-1.55131
270152	chr9	2458	Jaml	AMICA|Amica1|Crea7|Gm638	junction adhesion molecule like	protein-coding	1.08056	3.89655	4.02905	0.00136442	0.040483	-1.32863
630146	chr3	3269	Cd101	EWI-101|Gm1016|Gm734|Igsf2	CD101 antigen	protein-coding	-0.888187	1.38287	-4.02781	0.00136764	0.0404871	-0.97897
12633	chr1	7814	Cflar	2310024N18Rik|A430105C05Rik|CLARP|Cash|Casper|FLAME|FLAME-1|Flip|Gm9845|I-FLICE|MRIT|c-Flip	CASP8 and FADD-like apoptosis regulator	protein-coding	0.402329	3.48838	4.02587	0.00137273	0.0405464	-1.45736
72844	chr15	1574	Kctd17	2900008M13Rik|AA414907|AW742389|N28155	potassium channel tetramerisation domain containing 17	protein-coding	-0.765112	4.29604	-4.02094	0.0013857	0.0408376	-1.30867
19025	chr2	3674	Ctsa	AU019505|PPCA|Ppgb	cathepsin A	protein-coding	0.415915	5.84978	4.01632	0.00139796	0.041107	-1.55437
381983	chr7	4828	Lmtk3	BC059845|aatyk3	lemur tyrosine kinase 3	protein-coding	-1.1777	-1.16139	-4.01395	0.00140429	0.0412008	-0.901683
68161	chr3	1406	A930005H10Rik	-	RIKEN cDNA A930005H10 gene	ncRNA	1.20754	2.72995	4.00586	0.00142612	0.0416555	-0.93299
18796	chr2	5145	Plcb2	AI550384|B230205M18Rik|B230399N12	phospholipase C, beta 2	protein-coding	1.01757	0.163091	4.0065	0.00142439	0.0416555	-0.961896
381738	chr5	2266	Drc1	Ccdc164|Gm1060|b2b1654Clo	dynein regulatory complex subunit 1	protein-coding	2.45144	-1.25813	3.99951	0.00144352	0.0419821	-1.16235
69638	chr4	1247	Enho	1110065P19Rik|2310040A07Rik	energy homeostasis associated	protein-coding	2.39968	-1.07082	3.99729	0.00144968	0.0419821	-0.898903
66757	chr10	1453	Adat2	4933426M09Rik|Deadc1	adenosine deaminase, tRNA-specific 2	protein-coding	-0.7556	3.32394	-3.99599	0.00145327	0.0419821	-1.16272
21648	chr17	771	Dynlt1b	AGS2|Dynlt1|Tctex-1|Tctex1	dynein light chain Tctex-type 1B	protein-coding	-0.867407	3.84191	-3.99683	0.00145094	0.0419821	-1.16954
67784	chr6	6907	Plxnd1	6230425C21Rik|b2b1863Clo|b2b553Clo	plexin D1	protein-coding	-1.00172	1.87493	-3.99616	0.0014528	0.0419821	-1.46388
208715	chr13	3283	Hmgcs1	B130032C06Rik	3-hydroxy-3-methylglutaryl-Coenzyme A synthase 1	protein-coding	-0.427427	4.60319	-3.98741	0.00147728	0.042582	-1.5641
667370	chr19	2013	Ifit3b	I830012O16Rik	interferon-induced protein with tetratricopeptide repeats 3B	protein-coding	1.58444	3.10073	3.98314	0.00148938	0.0428368	-0.924742
19401	chr11	4131	Rara	Nr1b1|RAR|RARalpha1	retinoic acid receptor, alpha	protein-coding	1.09486	0.70208	3.97781	0.00150463	0.0429346	-1.08601
66264	chr4	840	Ccdc28b	1110002E08Rik|1810010N17Rik	coiled coil domain containing 28B	protein-coding	0.944078	4.35681	3.97625	0.00150911	0.0429346	-1.07243
17131	chr18	4441	Smad7	Madh7	SMAD family member 7	protein-coding	0.668398	2.0135	3.97934	0.00150024	0.0429346	-1.31023
14815	chr18	6329	Nr3c1	GR|Grl-1|Grl1	nuclear receptor subfamily 3, group C, member 1	protein-coding	0.436075	3.69807	3.97918	0.00150068	0.0429346	-1.55252
16211	chr11	5909	Kpnb1	AA409963|IPOB|Impnb	karyopherin (importin) beta 1	protein-coding	-0.365435	6.25375	-3.97724	0.00150626	0.0429346	-1.67024
106347	chr16	2878	Ildr1	AU041483|AU044638	immunoglobulin-like domain containing receptor 1	protein-coding	0.676581	3.06167	3.96957	0.00152852	0.0433929	-1.48965
57912	chr3	2820	Cdc42se1	1300002M12Rik|AW558204|Cdcse1|SCIP1|Spec1	CDC42 small effector 1	protein-coding	0.399972	7.45514	3.96546	0.00154059	0.0435472	-1.68589
18759	chr3	4465	Prkci	2310021H13Rik|AI427505|PKClambda|Pkci|Pkcl|Prkcl|aPKClambda|mKIAA4165	protein kinase C, iota	protein-coding	-0.643519	2.27288	-3.9663	0.0015381	0.0435472	-1.37228
22761	chr8	3386	Zfpm1	FOG|Fog1	zinc finger protein, multitype 1	protein-coding	1.0817	4.92509	3.95873	0.00156054	0.0440166	-1.5653
56501	chrX	5847	Elf4	AV314029|BC042423|Gm9907|Mef	E74-like factor 4 (ets domain transcription factor)	protein-coding	0.597579	5.62904	3.95666	0.00156672	0.0440963	-1.67877
140795	chr3	1798	P2ry14	A330108O13Rik|Gpr105|P2Y14	purinergic receptor P2Y, G-protein coupled, 14	protein-coding	1.48251	0.377653	3.95416	0.00157423	0.0441234	-0.937807
383619	chr1	2541	Aim2	Gm1313|Ifi210	absent in melanoma 2	protein-coding	-1.04271	3.94122	-3.95411	0.0015744	0.0441234	-1.47611
403202	chr19	2115	A430093F15Rik	Gm674	RIKEN cDNA A430093F15 gene	ncRNA	1.0162	3.96465	3.95139	0.00158258	0.0442585	-1.32625
59001	chr4	602	Pole3	1810034K18Rik|YBL1	polymerase (DNA directed), epsilon 3 (p17 subunit)	protein-coding	-0.55532	5.39442	-3.94946	0.00158844	0.0443279	-1.49203
72500	chr2	1569	Ier5l	2610524G09Rik	immediate early response 5-like	protein-coding	-2.96047	0.698426	-3.9478	0.00159351	0.0443752	-1.04137
103765	chr11	1370	Tmem17	AI503894|AW049890	transmembrane protein 17	protein-coding	-2.3261	-0.389657	-3.94545	0.0016007	0.0444813	-1.15472
286940	chr14	9067	Flnb	AL024016|Fln-b	filamin, beta	protein-coding	0.765754	3.69884	3.92572	0.00166231	0.0460959	-1.70491
108105	chr16	4872	B3gnt5	beta3GnT5	UDP-GlcNAc:betaGal beta-1,3-N-acetylglucosaminyltransferase 5	protein-coding	0.762655	2.87748	3.92455	0.00166605	0.0461021	-1.47977
100042926	chr2	1016	Gm13546	-	predicted gene 13546	ncRNA	1.87241	-0.0745583	3.91162	0.00170783	0.0469618	-1.18324
238377	chr12	3505	Gpr68	BB131428|Ogr1	G protein-coupled receptor 68	protein-coding	0.503616	4.95537	3.9123	0.00170562	0.0469618	-1.69028
27398	chr17	1012	Mrpl2	CGI-22|L2mt|MRP-L14|MRP-L2|Rpml14	mitochondrial ribosomal protein L2	protein-coding	-0.52663	5.45373	-3.91163	0.00170779	0.0469618	-1.60143
21949	chr4	2228	Tnfsf8	CD153|CD30LG|Cd30l|Tnlg3a	tumor necrosis factor (ligand) superfamily, member 8	protein-coding	3.11982	2.95838	3.90187	0.00174005	0.0476483	-1.10654
333670	chr10	1215	Gm867	Gm736	predicted gene 867	protein-coding	-4.3032	-3.81663	-3.90263	0.00173754	0.0476483	-2.01746
94284	chr1	3302	Ugt1a6a	UDPGT|UDPGT 1-6|UGT1-06|UGT1.6|Ugt1a6|Ugt1a7	UDP glucuronosyltransferase 1 family, polypeptide A6A	protein-coding	-3.12041	-3.69536	-3.89954	0.00174786	0.0477627	-1.562
80290	chr5	4222	Gpr146	BC003323|D830046C22Rik|PGR8	G protein-coupled receptor 146	protein-coding	0.918968	2.01851	3.89417	0.00176596	0.0481571	-1.40603
15483	chr1	1446	Hsd11b1	-	hydroxysteroid 11-beta dehydrogenase 1	protein-coding	0.62444	6.24948	3.8921	0.00177297	0.0482482	-1.76787
72102	chr6	6435	Dusp11	2010300F21Rik|AI481497	dual specificity phosphatase 11 (RNA/RNP complex 1-interacting)	protein-coding	0.377203	5.62897	3.89012	0.00177971	0.0483316	-1.81044
24058	chr7	1990	Sigirr	AI256711|TIR8	single immunoglobulin and toll-interleukin 1 receptor (TIR) domain	protein-coding	0.472327	5.30022	3.88193	0.00180792	0.0488472	-1.67016
72258	chr12	2533	Kcnk10	1700024D23Rik|3010005K24Rik|Trek2	potassium channel, subfamily K, member 10	protein-coding	-3.48718	-1.88377	-3.88238	0.00180633	0.0488472	-1.57505
241327	chr2	2409	Olfml2a	4932431K08Rik|mFLJ00237	olfactomedin-like 2A	protein-coding	-3.72022	-2.07233	-3.88137	0.00180985	0.0488472	-1.67001
14245	chr12	5725	Lpin1	Lipin1|fld	lipin 1	protein-coding	0.901379	1.97967	3.87815	0.00182107	0.0488494	-1.56861
74617	chr11	2074	Scpep1	2410018F01Rik|4833411K15Rik|AI957256|Risc	serine carboxypeptidase 1	protein-coding	0.502908	4.90725	3.87861	0.00181947	0.0488494	-1.70976
192657	chr13	3652	Ell2	-	elongation factor for RNA polymerase II 2	protein-coding	-0.608193	2.058	-3.87926	0.0018172	0.0488494	-1.59499
21873	chr19	4798	Tjp2	ZO-2	tight junction protein 2	protein-coding	0.614601	2.93863	3.87532	0.00183098	0.0490151	-1.60911
14598	chr10	2022	Ggt1	CD224|GGT|GGT 1|GGT-1|Ggtp|dwg	gamma-glutamyltransferase 1	protein-coding	1.13672	2.77605	3.87121	0.00184547	0.0493026	-1.66156
13655	chr14	1416	Egr3	Pilot	early growth response 3	protein-coding	2.01452	1.89168	3.86896	0.00185348	0.049416	-1.16578
66540	chr2	3148	Fam107b	3110001A13Rik|AA589595|AA959793|AI132312	family with sequence similarity 107, member B	protein-coding	0.402691	7.86806	3.86187	0.00187887	0.0498044	-1.90185
74244	chr6	4033	Atg7	1810013K23Rik|Agp7|Apg7l|Atg7l|Gm21553	autophagy related 7	protein-coding	0.391264	3.68213	3.86164	0.00187972	0.0498044	-1.70612
56525	chr7	3452	Zfp235	0610030O19Rik|AI428448	zinc finger protein 235	protein-coding	-0.866859	0.154746	-3.86067	0.0018832	0.0498044	-1.1695
12075	chr2	2372	Bfsp1	CP95	beaded filament structural protein 1, in lens-CP94	protein-coding	-2.43602	-4.56393	-3.86087	0.0018825	0.0498044	-1.46838
328795	chr17	2953	Ubash3a	5830413C03Rik|C330001M22|Sts-2|TULA|TULA-1	ubiquitin associated and SH3 domain containing, A	protein-coding	-0.472137	5.17964	-3.85802	0.00189283	0.0499531	-1.82063
229905	chr3	2246	Kyat3	Ccbl2|KATIII|Kat3	kynurenine aminotransferase 3	protein-coding	-0.880677	0.380511	-3.85703	0.00189642	0.0499531	-1.27778
27407	chr5	2573	Abcf2	0710005O05Rik|Drr3|E430001O06	ATP-binding cassette, sub-family F (GCN20), member 2	protein-coding	-0.483592	5.00657	-3.852	0.00191485	0.050244	-1.82441
114663	chr18	1386	Impa2	2210415D20Rik|AI326924|AW259601|IMP 2|IMPase 2	inositol monophosphatase 2	protein-coding	-0.505899	5.18114	-3.85193	0.00191511	0.050244	-1.72341
101685	chr7	5226	Spty2d1	5830435K17Rik|AI852426|P16H6	SPT2 chromatin protein domain containing 1	protein-coding	0.396803	3.19266	3.8466	0.00193481	0.0506598	-1.78861
107022	chr18	2605	Gramd3	9030613F08Rik|9130427A09Rik|AW061306|Gramd2b|NS3TP2	GRAM domain containing 3	protein-coding	0.686595	5.41619	3.84362	0.00194592	0.0508492	-1.82263
110197	chr16	5506	Dgkg	2900055E17Rik|90kDa|AI854428|Dagk3|E430001K23Rik|mKIAA4131	diacylglycerol kinase, gamma	protein-coding	2.02179	-2.85216	3.8414	0.00195423	0.0508641	-1.21002
211548	chr7	4259	Nomo1	D7Ertd156e|Nomo|pM5	nodal modulator 1	protein-coding	-0.51381	4.55808	-3.84162	0.00195343	0.0508641	-1.85889
16391	chr14	2688	Irf9	Irf-9|Isgf3g|p48	interferon regulatory factor 9	protein-coding	0.440565	5.51024	3.83424	0.00198133	0.0512517	-1.85103
18301	chr7	1377	Fxyd5	EF-8|Oit2|RIC	FXYD domain-containing ion transport regulator 5	protein-coding	0.374897	8.44891	3.83335	0.00198471	0.0512517	-1.94066
14744	chr12	2035	Gpr65	Dig1|Gpcr25|TDAG8	G-protein coupled receptor 65	protein-coding	-0.475759	5.44746	-3.83337	0.00198463	0.0512517	-1.87934
16178	chr1	1343	Il1r2	CD121b|Il1r-2	interleukin 1 receptor, type II	protein-coding	-1.3979	2.58387	-3.8353	0.0019773	0.0512517	-1.30456
103551	chr11	2330	Epop	AA409164|AI413509|AW539173|E13|E130012A19Rik|esPRC2p48	elongin BC and polycomb repressive complex 2 associated protein	protein-coding	-0.489546	3.74206	-3.83148	0.00199187	0.0513356	-1.70441
171212	chr11	4702	Galnt10	AU018154|C330012K04Rik|GalNAc-T10|GalNAc-T9|Galnt9|ppGaNTase	polypeptide N-acetylgalactosaminyltransferase 10	protein-coding	1.09306	0.77284	3.82436	0.00201934	0.0518975	-1.37081
26922	chr4	1337	Mecr	AI195831|NRBF-1|Nrbf1	mitochondrial trans-2-enoyl-CoA reductase	protein-coding	-0.661531	3.87399	-3.82378	0.00202157	0.0518975	-1.61573
68279	chr3	2666	Mcoln2	3300002C04Rik|AI549968|C86638|TRPML2	mucolipin 2	protein-coding	0.672558	2.94036	3.81811	0.00204376	0.052263	-1.59335
319707	chr9	1663	C430002N11Rik	-	RIKEN cDNA C430002N11 gene	ncRNA	-3.41812	-1.95506	-3.81899	0.00204031	0.052263	-1.66578
544752	chr11	6675	Tug1	AI316828	taurine upregulated gene 1	protein-coding	0.423048	4.18839	3.79821	0.00212352	0.0539875	-1.93096
19084	chr11	3323	Prkar1a	1300018C22Rik|RIalpha|Tse-1|Tse1	protein kinase, cAMP dependent regulatory, type I, alpha	protein-coding	0.374695	8.39622	3.79837	0.00212289	0.0539875	-2.03201
20496	chr18	6520	Slc12a2	9330166H04Rik|Nkcc1|mBSC2|sy-ns	solute carrier family 12, member 2	protein-coding	-0.60108	2.67298	-3.79875	0.0021213	0.0539875	-1.7812
106504	chr17	3288	Stk38	5830476G13Rik|9530097A09Rik|AA617404|Ndr1	serine/threonine kinase 38	protein-coding	0.581981	5.06624	3.7953	0.00213544	0.0541858	-1.92212
214531	chr9	3245	Tmprss13	BC010843|Tpmrss13	transmembrane protease, serine 13	protein-coding	1.33994	-1.96282	3.79222	0.00214816	0.054388	-1.26845
109637	chr7	1308	Upk1a	1110031P12Rik|AU019298|C87192|Tspan21|Upk1	uroplakin 1A	protein-coding	0.994585	2.06112	3.78577	0.00217502	0.054388	-1.34381
53620	chr6	1648	Vamp5	AF119384|Camp	vesicle-associated membrane protein 5	protein-coding	0.671174	3.45716	3.78979	0.00215824	0.054388	-1.56079
108673	chr19	3003	Ccdc86	4933411H20Rik|6720480F16Rik|D19Ertd678e	coiled-coil domain containing 86	protein-coding	-0.517391	2.80933	-3.78442	0.00218065	0.054388	-1.75243
102442	chr9	8655	Dennd4a	AI115600|AI851943|F730015K02Rik	DENN/MADD domain containing 4A	protein-coding	-0.518964	3.20323	-3.78511	0.00217778	0.054388	-1.95744
319996	chr2	4367	Golm2	Casc4|D130060C09Rik|VGFG2573	golgi membrane protein 2	protein-coding	-0.594672	1.91509	-3.78629	0.00217284	0.054388	-1.66124
24099	chr8	1699	Tnfsf13b	BAFF|BLyS|D8Ertd387e|TALL-1|TALL1|THANK|TNFSF20|Tnlg7a|zTNF4	tumor necrosis factor (ligand) superfamily, member 13b	protein-coding	-1.19787	0.761463	-3.79052	0.0021552	0.054388	-1.24353
17909	chr15	8098	Myo10	AW048724|D15Ertd600e|mKIAA0799|myosin-X	myosin X	protein-coding	-1.25017	-1.85557	-3.78806	0.00216544	0.054388	-1.35866
623898	chr5	821	Gm6460	EG623898	predicted gene 6460	protein-coding	-3.83544	-2.95476	-3.78481	0.00217902	0.054388	-1.83128
93706	chr18	4687	Pcdhgc3	PC43|Pcdh2	protocadherin gamma subfamily C, 3	protein-coding	-0.936868	1.72832	-3.77968	0.00220067	0.0547833	-1.59884
70239	chr2	2787	Gtf3c5	2700084A09Rik|TFIIIC63|TFiiiC2-63	general transcription factor IIIC, polypeptide 5	protein-coding	-0.442728	4.04913	-3.77785	0.00220844	0.0548729	-1.89878
269389	chr2	1675	Tox2	AI851523|AV026525|BI987407|Gcx1|RxHMG1	TOX high mobility group box family member 2	protein-coding	1.08125	4.72365	3.7706	0.00223949	0.0555393	-1.66834
15042	chr17	2182	H2-T24	H-2T24	histocompatibility 2, T region locus 24	protein-coding	0.597322	3.53842	3.76452	0.0022659	0.0560885	-1.76596
260409	chr17	1967	Cdc42ep3	3200001F04Rik|AA986861|Borg2|Cep3|UB1	CDC42 effector protein (Rho GTPase binding) 3	protein-coding	0.7192	3.85891	3.76251	0.00227471	0.0561885	-1.81237
230935	chr4	2944	Dnajc11	E030019A03Rik	DnaJ heat shock protein family (Hsp40) member C11	protein-coding	-0.377979	4.00084	-3.76165	0.00227849	0.0561885	-1.92539
102954	chrX	1751	Nudt10	AI853080|DIPP3-beta|Dipp3a|Dipp3b|Nudt11	nudix (nucleoside diphosphate linked moiety X)-type motif 10	protein-coding	-1.95408	1.90862	-3.75966	0.00228723	0.0562985	-1.29728
67182	chr4	1129	Pdzk1ip1	0610007F13Rik|2700030M23Rik|AU046042|Map17	PDZK1 interacting protein 1	protein-coding	5.04992	1.01599	3.75687	0.00229958	0.0564966	-2.04817
13849	chr1	1665	Ephx1	EH|Eph-1|Eph1|Epxh1|mEH	epoxide hydrolase 1, microsomal	protein-coding	0.857871	4.7984	3.75518	0.00230708	0.0565752	-1.6097
64380	chr19	1723	Ms4a4c	5830413L19Rik|AI449185|Ms4a9	membrane-spanning 4-domains, subfamily A, member 4C	protein-coding	0.820444	4.7893	3.752	0.00232127	0.0566319	-1.78284
20354	chr13	4377	Sema4d	CD100|Semacl2|Semaj|Semcl2|coll-4	sema domain, immunoglobulin domain (Ig), transmembrane domain (TM) and short cytoplasmic domain, (semaphorin) 4D	protein-coding	0.442445	6.87229	3.75176	0.00232232	0.0566319	-2.10455
22248	chr11	1281	Unc119	D11Bhm52|HRG4|MRG4|Rg4|Rtg4|Unc119h	unc-119 lipid binding chaperone	protein-coding	-0.480368	5.64509	-3.75238	0.00231955	0.0566319	-1.97805
235461	chr9	8081	Mindy2	AI465301|B230380D07Rik|Fam63b|mKIAA1164	MINDY lysine 48 deubiquitinase 2	protein-coding	0.506348	3.72177	3.74805	0.00233898	0.0569326	-2.00377
12515	chr6	1620	Cd69	5830438K24Rik|AI452015|AIM|VEA	CD69 antigen	protein-coding	1.30006	4.35134	3.74149	0.00236877	0.057551	-1.72146
52150	chr7	4089	Kcnk6	D7Ertd764e|Toss|Twik2	potassium inwardly-rectifying channel, subfamily K, member 6	protein-coding	0.809593	-0.0166532	3.74039	0.00237382	0.0575673	-1.51737
24113	chr6	1233	Vax2	Dres93	ventral anterior homeobox 2	protein-coding	0.954157	3.13101	3.73725	0.00238825	0.0578105	-1.66748
69324	chr11	1470	1700012B07Rik	1700069D21Rik	RIKEN cDNA 1700012B07 gene	protein-coding	4.43499	-4.16887	3.7353	0.00239722	0.0579211	-2.21209
20163	chr2	1412	Rsu1	RsuI|rsp-1	Ras suppressor protein 1	protein-coding	-0.521538	5.04771	-3.72827	0.00242998	0.0586049	-1.93457
30045	chr10	1365	Dnajc12	Jdp1|mJDP1	DnaJ heat shock protein family (Hsp40) member C12	protein-coding	-0.839589	2.94842	-3.72706	0.00243563	0.0586337	-1.52933
73106	chr10	2693	Prss57	2900092M14Rik|GLGL782|NSP4|Prssl1|UNQ782	protease, serine 57	protein-coding	3.60211	-4.09268	3.72531	0.00244387	0.0587244	-2.05685
100504591	chr6	1082	Gm15987	-	predicted gene 15987	ncRNA	3.94779	-2.61709	3.72301	0.00245477	0.0588592	-2.31345
57319	chr10	1791	Smpdl3a	0610010C24Rik|AI529588|ASM3A|ASML3|ASML3A	sphingomyelin phosphodiesterase, acid-like 3A	protein-coding	0.579457	5.99746	3.72224	0.00245844	0.0588592	-2.03488
245945	chr5	5368	Rbm47	9530077J19Rik	RNA binding motif protein 47	protein-coding	-0.602429	1.10363	-3.72098	0.00246438	0.0588943	-1.82292
67883	chr1	1263	Uxs1	1600025I13Rik|AI451869|AI649125|AW550562	UDP-glucuronate decarboxylase 1	protein-coding	-0.613115	3.37246	-3.70891	0.00252251	0.0601739	-1.84068
433904	chr5	2201	Ociad2	1810027I20Rik	OCIA domain containing 2	protein-coding	1.12683	2.33648	3.70473	0.00254296	0.0604424	-1.52753
67775	chr16	1573	Rtp4	5830458K16Rik|Ifrg28	receptor transporter protein 4	protein-coding	0.70737	5.65623	3.7048	0.00254257	0.0604424	-1.98514
216867	chr11	1756	Slc16a11	AB041591|MCT 11|MNCb-2717	solute carrier family 16 (monocarboxylic acid transporters), member 11	protein-coding	-1.26	2.31059	-3.70216	0.00255558	0.0606328	-1.55711
106952	chr18	5499	Arap3	Centd3|Drag1|E030006K04Rik|cnt-d3	ArfGAP with RhoGAP domain, ankyrin repeat and PH domain 3	protein-coding	1.78649	-1.96153	3.69695	0.00258146	0.0609169	-1.36838
70556	chr4	1877	Slc25a33	5730438N18Rik|Pnc1	solute carrier family 25, member 33	protein-coding	0.603701	3.79499	3.69778	0.00257732	0.0609169	-1.90889
266632	chr15	2825	Irak4	8430405M07Rik|9330209D03Rik|IRAK-4|NY-REN-64	interleukin-1 receptor-associated kinase 4	protein-coding	0.479853	3.49943	3.69745	0.00257894	0.0609169	-1.95195
74349	chr7	10986	Fhip1b	4632419K20Rik|6530415H11Rik|FHIP|Fam160a2	FHF complex subunit HOOK interacting protein 1B	protein-coding	1.08887	0.647636	3.69228	0.00260486	0.0612292	-1.76249
27402	chr2	2526	Pdhx	AI481367|E3bp|Pdx1	pyruvate dehydrogenase complex, component X	protein-coding	-0.569348	2.86332	-3.69003	0.00261618	0.0612292	-1.89032
244238	chr7	3761	Mrgpre	C130069N09Rik|Ebrt3|Mgrf|MrgE	MAS-related GPR, member E	protein-coding	-0.857339	0.373738	-3.68967	0.00261798	0.0612292	-1.60576
72043	chr2	4133	Sulf2	2010004N24Rik|AU020235|MSulf-2|mKIAA1247	sulfatase 2	protein-coding	-2.30849	-3.63464	-3.69062	0.00261318	0.0612292	-1.44859
384214	chr5	1262	Ephx4	Abhd7|Ephxrp|Gm1382	epoxide hydrolase 4	protein-coding	-4.03609	-3.82403	-3.68977	0.00261751	0.0612292	-2.20682
83814	chr18	8626	Nedd4l	1300012C07Rik|Nedd4-2|Nedd4b	neural precursor cell expressed, developmentally down-regulated gene 4-like	protein-coding	1.26669	-1.69699	3.68756	0.0026287	0.0613706	-1.38538
20393	chr10	4158	Sgk1	Sgk	serum/glucocorticoid regulated kinase 1	protein-coding	0.665241	3.46633	3.6865	0.00263408	0.0613872	-2.07361
26874	chr15	5540	Abcd2	ABC39|ALDL1|ALDR|ALDRP	ATP-binding cassette, sub-family D (ALD), member 2	protein-coding	3.30715	-4.14279	3.68069	0.00266381	0.0618774	-1.96126
14268	chr1	8312	Fn1	E330027I09|Fn|Fn-1	fibronectin 1	protein-coding	1.97834	-2.26446	3.68055	0.00266453	0.0618774	-1.40365
170439	chr3	5951	Elovl6	C77826|FAE|LCE	ELOVL family member 6, elongation of long chain fatty acids (yeast)	protein-coding	-0.795045	1.61485	-3.67721	0.0026818	0.0621685	-1.80282
269951	chr7	1703	Idh2	E430004F23|IDPm|Idh-2	isocitrate dehydrogenase 2 (NADP+), mitochondrial	protein-coding	0.728367	3.03091	3.67282	0.00270465	0.0623682	-1.76849
69554	chr12	1946	Klhdc2	2310022K15Rik|D12Ertd522e|HCLP-1|LCP	kelch domain containing 2	protein-coding	0.408531	5.35127	3.67372	0.00269996	0.0623682	-2.12881
23999	chr9	1594	Twf2	A6-related|AU014993|Ptk9l|Ptk9r	twinfilin actin binding protein 2	protein-coding	0.387302	6.12817	3.67425	0.00269717	0.0623682	-2.16999
16173	chr9	866	Il18	Igif|Il-18	interleukin 18	protein-coding	1.68283	1.86841	3.6701	0.00271891	0.062392	-1.41367
71520	chr11	1599	Grap	8430435N19Rik|BB233594	GRB2-related adaptor protein	protein-coding	0.522308	5.76573	3.66991	0.00271992	0.062392	-2.1013
67792	chr1	5804	Rgs8	6530413N01Rik	regulator of G-protein signaling 8	protein-coding	-1.32693	-0.590089	-3.67111	0.00271359	0.062392	-1.64756
19094	chr15	2444	Mapk11	P38b|Prkm11|Sapk2|Sapk2b|p38-2|p38beta|p38beta2	mitogen-activated protein kinase 11	protein-coding	1.96264	-0.0726335	3.66395	0.00275145	0.0625903	-1.47803
17364	chr7	6848	Trpm1	4732499L03Rik|AI606771|Ltrpc1|Mlsn1	transient receptor potential cation channel, subfamily M, member 1	protein-coding	1.83868	0.362086	3.66377	0.00275237	0.0625903	-1.43079
19108	chrX	3216	Prkx	PKX1|Pkare	protein kinase, X-linked	protein-coding	0.486033	3.96353	3.66684	0.0027361	0.0625903	-2.10656
192970	chr11	1421	Dhrs11	-	dehydrogenase/reductase (SDR family) member 11	protein-coding	-0.542568	3.25774	-3.66536	0.00274392	0.0625903	-1.78697
14127	chr1	658	Fcer1g	AI573376|CD23|FcR-gamma|FcR[g]|FcRgamma|Fce1g|FcepsilonRI|Ly-50	Fc receptor, IgE, high affinity I, gamma polypeptide	protein-coding	-1.98337	3.28297	-3.66491	0.0027463	0.0625903	-2.01291
105245	chr13	2617	Txndc5	AL022641|ERp46|PC-TRP	thioredoxin domain containing 5	protein-coding	0.455987	5.85999	3.65907	0.00277752	0.0630531	-2.23574
30948	chr18	2455	Bin1	ALP-1|Amphl|BRAMP-2|SH3P9	bridging integrator 1	protein-coding	0.547975	4.99333	3.64105	0.00287601	0.0651763	-2.20106
108682	chr8	3596	Gpt2	4631422C05Rik|ALT2|AU014768|AU041193|C87201	glutamic pyruvate transaminase (alanine aminotransferase) 2	protein-coding	-2.35428	-1.37215	-3.6334	0.00291894	0.0660353	-1.49024
16913	chr17	1223	Psmb8	Lmp-7|Lmp7	proteasome (prosome, macropain) subunit, beta type 8 (large multifunctional peptidase 7)	protein-coding	-0.328505	9.46282	-3.62919	0.00294278	0.0664603	-2.35527
229709	chr3	3851	Ahcyl1	1110034F20Rik|AA409031|AA414901|Ahcy-rs3|DCAL|Irbit	S-adenosylhomocysteine hydrolase-like 1	protein-coding	-0.382597	5.07674	-3.6274	0.00295298	0.0665764	-2.29484
20359	chr17	3977	Sema6b	Sema|Seman|VIb|semaZ	sema domain, transmembrane domain (TM), and cytoplasmic domain, (semaphorin) 6B	protein-coding	-0.83389	0.0584028	-3.62444	0.00297	0.0668453	-1.66311
23962	chr5	3136	Oasl2	M1204|Mmu-OASL|Oasl	2'-5' oligoadenylate synthetase-like 2	protein-coding	1.77219	1.43319	3.62181	0.00298514	0.0670695	-1.57101
237860	chr11	9040	Ssh2	SSH-2|SSH-2L|mSSH-2L	slingshot protein phosphatase 2	protein-coding	0.78694	3.05493	3.62094	0.00299017	0.0670695	-2.1445
98660	chr1	6227	Atp1a2	AW060654|Atpa-3|mKIAA0778	ATPase, Na+/K+ transporting, alpha 2 polypeptide	protein-coding	3.33629	-4.6724	3.61596	0.00301913	0.0675497	-1.86114
12010	chr2	858	B2m	Ly-m11|beta2-m|beta2m	beta-2 microglobulin	protein-coding	0.369562	12.2137	3.61549	0.00302185	0.0675497	-2.4053
14773	chr19	3168	Grk5	Gprk5	G protein-coupled receptor kinase 5	protein-coding	-1.28642	0.128086	-3.61321	0.00303528	0.0676198	-1.6741
100503490	chr16	515	Gm19723	-	predicted gene, 19723	ncRNA	-3.50304	-1.789	-3.61402	0.00303048	0.0676198	-1.87577
100532	chr5	3240	Rell1	AA536743	RELT-like 1	protein-coding	0.868816	0.870723	3.60939	0.00305778	0.0680058	-1.84428
68169	chr6	4684	Ndnf	A930038C07Rik|epidermacan	neuron-derived neurotrophic factor	protein-coding	-1.31801	-0.574944	-3.59824	0.00312453	0.069373	-1.66589
16188	chr14	1394	Il3ra	CD123|CDw123|SUT-1	interleukin 3 receptor, alpha chain	protein-coding	0.641725	4.50309	3.59426	0.00314873	0.0697925	-2.07793
15937	chr17	1090	Ier3	AI663993|IEX-1|cI-3|gly96	immediate early response 3	protein-coding	1.10845	1.25936	3.59	0.00317482	0.0702522	-1.58059
320365	chr5	10730	Fry	13CDNA73|9330186A19Rik|AF346502|AI462658|C87180|D930046M03|cg003|mKIAA4143	FRY microtubule binding protein	protein-coding	1.37475	-1.01289	3.58445	0.0032091	0.0708914	-1.76258
216527	chr11	2104	Ccm2	BC029157	cerebral cavernous malformation 2	protein-coding	0.452997	5.31863	3.58047	0.00323396	0.0713207	-2.31153
21888	chr19	4555	Tle4	5730411M05Rik|AA792082|Bce-1|Bce1|ESTM13|ESTM14|Grg4|X83332|X83333|grg-4	transducin-like enhancer of split 4	protein-coding	0.596222	3.74616	3.57377	0.00327624	0.0721323	-2.31291
22695	chr7	1765	Zfp36	Gos24|Nup475|TIS11D|TISII|Tis11|Ttp|Zfp-36	zinc finger protein 36	protein-coding	0.968004	5.37028	3.57097	0.00329406	0.0724033	-2.31708
68774	chr19	1371	Ms4a6d	1110058E16Rik|AI447446|Ms4a11	membrane-spanning 4-domains, subfamily A, member 6D	protein-coding	0.622704	4.80394	3.56884	0.00330766	0.0724599	-2.16206
20833	chr2	2854	Ssrp1	C81323|Hmg1-rs1|Hmgi-rs3|Hmgox|T160	structure specific recognition protein 1	protein-coding	-0.360971	6.81078	-3.56888	0.00330743	0.0724599	-2.45077
387524	chr6	2610	Znrf2	1190002C14Rik|AU044205|D6Ertd365e	zinc and ring finger 2	protein-coding	0.394351	6.28118	3.56332	0.0033433	0.0729973	-2.42596
65962	chr17	2257	Slc9a3r2	0610011L07Rik|1200011K07Rik|2010007A20Rik|E3karp|NHERF-2|Nherf2|Octs2|Sip-1|Sip1|Sryip1|Tka-1	solute carrier family 9 (sodium/hydrogen exchanger), member 3 regulator 2	protein-coding	-2.55945	-2.59087	-3.56371	0.00334075	0.0729973	-1.6801
76130	chrX	2598	Las1l	1810030A06Rik|5830482G23Rik	LAS1-like (S. cerevisiae)	protein-coding	-0.399004	4.30209	-3.56005	0.00336455	0.0733394	-2.31847
12523	chr1	6253	Cd84	A130013D22Rik|CDw84|SLAMF5	CD84 antigen	protein-coding	0.474777	4.40419	3.55294	0.00341125	0.0742342	-2.37446
78244	chr15	2053	Dnajc21	4930461P20Rik|9930116P15Rik	DnaJ heat shock protein family (Hsp40) member C21	protein-coding	-0.500331	3.11326	-3.54741	0.00344799	0.0749098	-2.25258
70839	chr3	2338	P2ry12	2900079B22Rik|4921504D23Rik|P2Y12	purinergic receptor P2Y, G-protein coupled 12	protein-coding	1.05964	0.643989	3.54398	0.00347106	0.0752423	-1.97611
12368	chr3	1455	Casp6	CASP-6|Mch2	caspase 6	protein-coding	0.608796	3.90422	3.54343	0.00347475	0.0752423	-2.08796
12499	chr12	4990	Entpd5	AI196558|AI987697|Cd39l4|ER-UDPase|NTPDase-5|NTPDase5|Pcph|mNTPase	ectonucleoside triphosphate diphosphohydrolase 5	protein-coding	0.607985	4.09839	3.54013	0.00349706	0.0754768	-2.40755
666926	chr19	1374	Gm8369	EG666926	predicted gene 8369	protein-coding	0.463648	6.30163	3.54025	0.00349622	0.0754768	-2.38899
56542	chr9	6930	Cilk1	2210420N10Rik|AI848300|Ick|Mrk	ciliogenesis associated kinase 1	protein-coding	-0.642724	0.726161	-3.53914	0.00350375	0.0754973	-1.99014
20345	chr5	2604	Selplg	CD162|Psgl-1|Psgl1|Selp1|Selpl	selectin, platelet (p-selectin) ligand	protein-coding	0.550822	6.39411	3.53544	0.00352897	0.0759162	-2.49608
20257	chr3	1904	Stmn2	AI159727|SCG10|Scgn10|Stmb2	stathmin-like 2	protein-coding	2.64921	-3.75548	3.52869	0.00357551	0.0765769	-1.93778
235674	chr9	1669	Acaa1b	-	acetyl-Coenzyme A acyltransferase 1B	protein-coding	-0.704087	1.62661	-3.52905	0.00357305	0.0765769	-1.89986
20447	chr3	3885	St6galnac3	Siat7c	ST6 (alpha-N-acetyl-neuraminyl-2,3-beta-galactosyl-1,3)-N-acetylgalactosaminide alpha-2,6-sialyltransferase 3	protein-coding	-0.797319	1.83473	-3.52845	0.00357716	0.0765769	-1.95936
217666	chr12	3338	L2hgdh	BC016226	L-2-hydroxyglutarate dehydrogenase	protein-coding	-0.847627	0.950022	-3.52687	0.00358814	0.0766871	-1.89014
73772	chr9	448	4930430J02Rik	-	RIKEN cDNA 4930430J02 gene	ncRNA	2.44848	-1.15981	3.52369	0.00361036	0.0767872	-1.799
72049	chr15	1906	Tnfrsf13c	2010006P15Rik|BAFF-R|Baffr|Bcmd|Bcmd-1|Bcmd1|Lvis22	tumor necrosis factor receptor superfamily, member 13c	protein-coding	1.24051	1.98428	3.52436	0.00360568	0.0767872	-1.84725
70551	chr14	3390	Tmtc4	4930403J22Rik|5730419O14Rik	transmembrane and tetratricopeptide repeat containing 4	protein-coding	-0.561542	2.95965	-3.52474	0.00360304	0.0767872	-2.34503
75124	chr13	1163	Nxnl2	4930519N16Rik|Rdcvf2	nucleoredoxin-like 2	protein-coding	-2.59128	-0.975637	-3.52191	0.00362285	0.0769285	-1.83844
380732	chr11	1320	Milr1	Allergin-1|Gm885|Mca32	mast cell immunoglobulin like receptor 1	protein-coding	0.908464	2.58586	3.51914	0.0036424	0.0772189	-1.83708
50918	chr7	3418	Myadm	D7Wsu62e	myeloid-associated differentiation marker	protein-coding	0.960603	2.19557	3.51817	0.00364925	0.0772396	-2.26127
27979	chr5	2966	Eif3b	AL033316|AL033334|AL033369|AW208965|D5Wsu45e|EIF3-ETA|EIF3-P110|EIF3-P116|Eif3s9|PRT1	eukaryotic translation initiation factor 3, subunit B	protein-coding	-0.438522	7.12518	-3.5173	0.00365539	0.077245	-2.55702
319757	chr6	3977	Smo	E130215L21Rik|Smoh|bnb|smoothened	smoothened, frizzled class receptor	protein-coding	-3.30715	-3.0434	-3.51625	0.00366286	0.0772786	-2.09317
27007	chr6	3293	Klrk1	D6H12S2489E|NKG2-D|Nkg2d	killer cell lectin-like receptor subfamily K, member 1	protein-coding	0.600109	5.87151	3.5101	0.00370687	0.0780819	-2.51612
54200	chr7	1136	Sult2b1	AI326997|BB173635|ST2B1|SULT2B	sulfotransferase family, cytosolic, 2B, member 1	protein-coding	-0.851126	3.38921	-3.50778	0.00372355	0.0783077	-2.27079
21813	chr9	4788	Tgfbr2	1110020H15Rik|AU042018|DNIIR|RIIDN|TBR-II|TbetaR-II|TbetaRII	transforming growth factor, beta receptor II	protein-coding	0.496733	5.01659	3.50337	0.00375556	0.0788548	-2.5202
241296	chr2	4254	Lrrc8a	Lrrc8|SWELL1|ebo|mKIAA1437	leucine rich repeat containing 8A VRAC subunit A	protein-coding	0.660213	1.61913	3.50016	0.00377907	0.0791853	-2.19802
19240	chr6	943	Tmsb10	Ptmb10|Tb10	thymosin, beta 10	protein-coding	0.638238	8.72897	3.49876	0.00378937	0.0791853	-2.55354
229521	chr3	4567	Syt11	1500004A13Rik|3632445O20Rik|5430404N14Rik|6530420C11Rik|AI851970	synaptotagmin XI	protein-coding	0.626573	4.25942	3.49876	0.00378934	0.0791853	-2.41848
27056	chr6	2392	Irf5	AW491843|mirf5	interferon regulatory factor 5	protein-coding	0.580305	3.17105	3.49717	0.00380109	0.079304	-2.22836
14533	chr10	550	Bloc1s1	AI839753|BLOS1|Gcn5l1	biogenesis of lysosomal organelles complex-1, subunit 1	protein-coding	0.570185	5.75948	3.49633	0.00380724	0.0793065	-2.23551
243374	chr6	3700	Gimap8	Gm457|IAN9|IMAP8	GTPase, IMAP family member 8	protein-coding	0.408497	5.77519	3.49435	0.00382192	0.0793608	-2.55501
14675	chr19	3383	Gna14	AU023208|Hg1i	guanine nucleotide binding protein, alpha 14	protein-coding	-4.27934	-1.40566	-3.4947	0.00381936	0.0793608	-2.08645
94184	chr16	4140	Pdxdc1	2210010A19Rik|AA415817|Kiaa0251-hp	pyridoxal-dependent decarboxylase domain containing 1	protein-coding	-0.534474	2.7491	-3.48905	0.00386146	0.0800552	-2.40259
18555	chrX	3042	Cdk16	Crk5|Pctaire1|Pctk1	cyclin-dependent kinase 16	protein-coding	-0.574005	1.89877	-3.48697	0.0038771	0.0801802	-2.20004
77864	chr11	4902	Ypel2	6430570G24|E130113K08Rik	yippee like 2	protein-coding	-0.897907	0.632575	-3.48662	0.00387969	0.0801802	-1.92545
100038347	chr7	2678	Fam174b	-	family with sequence similarity 174, member B	protein-coding	1.57182	0.338929	3.48341	0.00390396	0.0804289	-1.73465
107321	chr19	1673	Lpxn	4933402K05Rik|A530083L21Rik|AV278559|LDPL	leupaxin	protein-coding	0.394356	6.92141	3.48355	0.00390293	0.0804289	-2.55347
18799	chr9	2651	Plcd1	AW212592|C79986	phospholipase C, delta 1	protein-coding	2.25208	-2.58904	3.48247	0.00391109	0.0804497	-1.76202
666048	chr4	6617	Trabd2b	Gm12824|Hkat	TraB domain containing 2B	protein-coding	-4.09793	-6.14592	-3.48046	0.0039264	0.0806384	-2.40852
18119	chr10	2094	Nodal	Tg.413d	nodal	protein-coding	2.50386	-3.44469	3.47734	0.00395026	0.0808758	-1.97511
231874	chr5	1769	Ccz1	AU022870	CCZ1 vacuolar protein trafficking and biogenesis associated	protein-coding	-0.360362	5.72441	-3.47794	0.00394563	0.0808758	-2.55492
72057	chr17	1665	Phf10	1810055P05Rik|AV024533	PHD finger protein 10	protein-coding	-0.41641	4.34008	-3.47058	0.00400244	0.0818165	-2.44743
107271	chr4	2874	Yars	AL024047|AU018965|Yars1	tyrosyl-tRNA synthetase	protein-coding	-0.389754	4.33383	-3.46977	0.00400875	0.0818183	-2.53142
75604	chr11	975	Tm4sf5	2010003F10Rik|AI323987	transmembrane 4 superfamily member 5	protein-coding	-1.90623	0.747441	-3.46716	0.00402913	0.0821068	-1.80983
53416	chr2	3247	Stk39	AW227544|AW556857|DCHT|RF005|Rnl5|SPAK	serine/threonine kinase 39	protein-coding	-0.474121	5.79403	-3.46259	0.00406506	0.0827108	-2.63277
83408	chr6	2145	Gimap3	2010110D23Rik|Gimap5|Ian4	GTPase, IMAP family member 3	protein-coding	0.411675	7.93819	3.45767	0.00410413	0.0833767	-2.66529
22163	chr4	1155	Tnfrsf4	ACT35|CD134|Ly-70|Ox40|TXGP1L|Txgp1	tumor necrosis factor receptor superfamily, member 4	protein-coding	-1.23075	5.57683	-3.45237	0.00414656	0.0841086	-2.41878
75605	chr1	6300	Kdm5b	2010009J12Rik|2210016I17Rik|AW556288|D1Ertd202e|Jarid1b|PLU-1|PUT1|Plu1|RBBP2H1A|Rb-Bp2|mKIAA4034	lysine (K)-specific demethylase 5B	protein-coding	1.14464	1.7795	3.44843	0.00417846	0.084365	-2.04594
11610	chr4	4029	Agtrap	3300002E14Rik|AT1R|Atrap|D4Wsu124e	angiotensin II, type I receptor-associated protein	protein-coding	0.453549	2.95358	3.44911	0.00417296	0.084365	-2.3695
76983	chr12	2091	Scfd1	3110021P21Rik|RA410|STXBP1L2	Sec1 family domain containing 1	protein-coding	-0.432195	4.6011	-3.4488	0.00417541	0.084365	-2.55171
226251	chr19	7073	Ablim1	2210411C18Rik|2610209L21Rik|4833406P10Rik|9330196J19Rik|AV079770|AW060987|AW215784|Limab1|mKIAA0059	actin-binding LIM protein 1	protein-coding	0.655677	5.93329	3.44639	0.00419508	0.084433	-2.67358
11308	chr2	3504	Abi1	E3B1|NAP1|Ssh3bp1|abi-1	abl interactor 1	protein-coding	0.333939	6.00771	3.44694	0.0041906	0.084433	-2.65311
56095	chr11	2865	Ftsj3	AA537063|AU045295|C79843|D11Ertd400e|Epcs3	FtsJ RNA methyltransferase homolog 3 (E. coli)	protein-coding	-0.414417	4.72129	-3.44565	0.00420109	0.084433	-2.59638
67229	chr2	3413	Prpf18	2810441A10Rik	pre-mRNA processing factor 18	protein-coding	-0.347258	5.67595	-3.44269	0.0042253	0.0847899	-2.65481
106042	chr15	4085	Prickle1	1110058P22Rik|AW215793|Prickle|b2b019Clo|mpk1	prickle planar cell polarity protein 1	protein-coding	1.29198	1.44156	3.44073	0.00424143	0.0848714	-2.04166
12509	chr2	1811	Cd59a	AA987121|Cd59|protectin	CD59a antigen	protein-coding	-2.88666	-3.26645	-3.44063	0.00424228	0.0848714	-2.32903
101602	chr7	1918	AI467606	-	expressed sequence AI467606	protein-coding	0.381965	6.29529	3.43953	0.00425131	0.0849229	-2.64144
225182	chr18	3902	Rbbp8	9930104E21Rik|CtIP|RBBP-8|RIM|SAE2	retinoblastoma binding protein 8, endonuclease	protein-coding	-0.385724	2.84508	-3.43662	0.00427544	0.0852753	-2.55098
110460	chr17	2076	Acat2	AW742799|Tcp-1x|Tcp1-rs1	acetyl-Coenzyme A acetyltransferase 2	protein-coding	-0.56889	3.17109	-3.43353	0.00430123	0.0855301	-2.4532
320974	chr2	3475	Lrrn4	B430119L13Rik|Nlrr4	leucine rich repeat neuronal 4	protein-coding	-2.52776	-3.75187	-3.43426	0.00429508	0.0855301	-1.94134
100017	chr4	2671	Ldlrap1	AA691260|ARH2|Arh|Arh1|FHCB1|FHCB2	low density lipoprotein receptor adaptor protein 1	protein-coding	0.76666	3.49099	3.43166	0.00431688	0.0855824	-2.36593
170756	chr5	2881	Slc8b1	AF261233|NCKX6|NCLX|Slc24a6	solute carrier family 8 (sodium/lithium/calcium exchanger), member B1	protein-coding	0.507805	2.81179	3.43226	0.00431184	0.0855824	-2.3411
23789	chr19	1844	Coro1b	-	coronin, actin binding protein 1B	protein-coding	0.363051	7.30854	3.43043	0.00432721	0.085627	-2.69624
110826	chr7	815	Etfb	0610009I16Rik|2810441H06Rik	electron transferring flavoprotein, beta polypeptide	protein-coding	-0.504553	7.72502	-3.42984	0.00433216	0.085627	-2.68428
226830	chr1	1605	Smyd2	1110020E07Rik|4930402C15|KMT3C|Zmynd14	SET and MYND domain containing 2	protein-coding	-0.501966	4.04822	-3.42847	0.00434369	0.085726	-2.45571
19400	chr2	1620	Rapsn	43kDa|Nraps|Raps|rapsyn	receptor-associated protein of the synapse	protein-coding	-1.24118	-0.377416	-3.42711	0.00435518	0.0858239	-1.84605
12227	chr1	3083	Btg2	AA959598|APRO1|Pc3|TIS21	BTG anti-proliferation factor 2	protein-coding	0.747126	5.45377	3.42612	0.00436358	0.0858606	-2.61655
20481	chr4	5465	Ski	2310012I02Rik|2610001A11Rik|AA062172|AA589460|BC004088	ski sarcoma viral oncogene homolog (avian)	protein-coding	0.744531	2.68758	3.42332	0.00438738	0.085943	-2.47749
56460	chr7	3045	Pkp3	2310056L12Rik	plakophilin 3	protein-coding	0.592323	4.74168	3.42395	0.00438205	0.085943	-2.62319
320299	chr16	2271	Iqcb1	6820449I09Rik|AV128382|NPHP5	IQ calmodulin-binding motif containing 1	protein-coding	-0.883993	1.16693	-3.42334	0.00438727	0.085943	-2.05755
76273	chr14	2432	Ndfip2	0710001O20Rik|2810436B12Rik|9130207N19Rik|N4wbp5a|mKIAA1165	Nedd4 family interacting protein 2	protein-coding	0.440516	5.30436	3.42167	0.00440153	0.0859639	-2.65249
63857	chr8	2532	Bco1	Bcdo|Bcdo1|Bcmo1|CMO1|Cmoi|beta-CD|betaCMOOX	beta-carotene oxygenase 1	protein-coding	-1.84978	-3.43158	-3.42243	0.00439503	0.0859639	-1.8262
226182	chr19	3258	Taf5	6330528C20Rik|AV117817	TATA-box binding protein associated factor 5	protein-coding	-0.559199	2.26676	-3.41804	0.00443265	0.0864433	-2.44841
100041979	chr13	2919	Gm3604	-	predicted gene 3604	protein-coding	-0.941651	-0.0483067	-3.41478	0.00446081	0.0868636	-2.10155
71330	chr14	3903	Rcbtb1	5430409I18Rik|AW111883|CLLD7|CLLL7	regulator of chromosome condensation (RCC1) and BTB (POZ) domain containing protein 1	protein-coding	0.530974	4.32567	3.4129	0.00447721	0.0869253	-2.60337
66889	chrX	3294	Rnf128	1300002C13Rik|AI987883|GRAIL|Greul1	ring finger protein 128	protein-coding	-1.0189	1.06119	-3.41297	0.00447658	0.0869253	-2.00779
207785	chr15	4126	Csrnp2	CSRNP-2|Csnrp2|taip-12	cysteine-serine-rich nuclear protein 2	protein-coding	-1.24476	-1.18853	-3.40821	0.00451817	0.0875912	-1.90466
13040	chr3	1355	Ctss	Cats	cathepsin S	protein-coding	0.747304	6.54419	3.40665	0.00453195	0.087729	-2.65188
216766	chr11	6214	Gemin5	AA407055|AA407208|AI451603|BB194447|C330013N08	gem nuclear organelle associated protein 5	protein-coding	-0.459262	2.93583	-3.40344	0.00456031	0.0881481	-2.62674
13353	chr16	1262	Dgcr6	-	DiGeorge syndrome critical region gene 6	protein-coding	-0.660133	3.35032	-3.40145	0.00457796	0.0883592	-2.23482
330671	chr7	3105	B4galnt4	Gm1095|NGalNAc-T1|beta4GalNAcT4	beta-1,4-N-acetyl-galactosaminyl transferase 4	protein-coding	3.15456	-1.78248	3.39808	0.00460807	0.08881	-1.95138
108067	chr4	4022	Eif2b3	1190002P15Rik	eukaryotic translation initiation factor 2B, subunit 3	protein-coding	-0.468079	2.34781	-3.39264	0.00465711	0.0896238	-2.51522
269181	chr1	7054	Mgat4a	9530018I07Rik|GnT-IVa|glcNAc-T-IVa	mannoside acetylglucosaminyltransferase 4, isoenzyme A	protein-coding	-0.703348	0.945713	-3.39006	0.00468054	0.0899429	-2.44854
102747	chr9	3117	Lrrc49	AI430817|AW050057|D430025H09Rik|PGs4|p79	leucine rich repeat containing 49	protein-coding	-0.878294	0.228283	-3.38738	0.00470494	0.0902799	-2.03752
16728	chrX	5288	L1cam	CD171|L1|N-CAM-L1|NCAM-L1	L1 cell adhesion molecule	protein-coding	1.06326	0.172919	3.38585	0.00471897	0.0902854	-2.40495
19157	chr11	3273	Cyth1	CLM1|CTH-1|CYTIP|Pscd1	cytohesin 1	protein-coding	0.596715	4.53017	3.38643	0.00471362	0.0902854	-2.66353
14581	chr5	2862	Gfi1	AW495828|Gfi-1|Pal-1|Pal1	growth factor independent 1 transcription repressor	protein-coding	-0.446224	3.65027	-3.38485	0.00472815	0.0903297	-2.62374
212974	chr7	2975	Pgghg	5730511L01Rik|Athl1|BC023151	protein glucosylgalactosylhydroxylysine glucosidase	protein-coding	0.625567	3.00678	3.38212	0.00475334	0.0905895	-2.48416
76566	chr11	3512	Rflnb	1500005K14Rik|Fam101b|RefilinB|cfm	refilin B	protein-coding	-1.10569	1.8679	-3.38188	0.00475554	0.0905895	-2.08728
74772	chr4	4327	Atp13a2	1110012E06Rik|AA589443	ATPase type 13A2	protein-coding	0.493674	3.38563	3.37938	0.0047787	0.0907676	-2.61932
72371	chr13	5633	2210408I21Rik	-	RIKEN cDNA 2210408I21 gene	protein-coding	-1.17333	-1.37625	-3.37953	0.00477729	0.0907676	-1.96279
67194	chr5	1370	2700038G22Rik	-	RIKEN cDNA 2700038G22 gene	ncRNA	-0.607456	2.0013	-3.37805	0.00479108	0.0908716	-2.25
21933	chr14	3179	Tnfrsf10b	DR5|KILLER|Ly98|MK|TRAILR2|TRICK2A|TRICK2B|TRICKB	tumor necrosis factor receptor superfamily, member 10b	protein-coding	-1.2126	-0.186061	-3.37589	0.00481132	0.0911239	-1.99309
246730	chr5	1889	Oas1a	L3	2'-5' oligoadenylate synthetase 1A	protein-coding	0.824164	5.65363	3.37302	0.00483824	0.0915019	-2.6771
19883	chr9	1647	Rora	9530021D13Rik|Nr1f1|ROR1|ROR2|ROR3|nmf267|sg|staggerer|tmgc26	RAR-related orphan receptor alpha	protein-coding	0.951012	3.30019	3.36988	0.00486784	0.0917976	-2.42698
60505	chr3	3072	Il21	IL-21	interleukin 21	protein-coding	-0.607437	2.611	-3.37019	0.00486492	0.0917976	-2.55165
621705	chr6	501	Gemin6-ps	EG621705|Gm6253	gem nuclear organelle associated protein 6, pseudogene	protein-coding	-1.3983	0.664839	-3.36856	0.00488038	0.0919021	-1.9211
24136	chr2	9113	Zeb2	9130203F04Rik|D130016B08Rik|SIP1|Zfhx1b|Zfx1b|Zfxh1b	zinc finger E-box binding homeobox 2	protein-coding	0.809116	-0.224732	3.36531	0.00491133	0.092198	-2.37095
15439	chr8	1345	Hp	HP-1|preHP2	haptoglobin	protein-coding	2.64613	0.462668	3.3658	0.00490663	0.092198	-1.9204
20509	chr10	2390	Slc19a1	AI323572|RFC|RFC-1|RFC1	solute carrier family 19 (folate transporter), member 1	protein-coding	-0.504672	4.28749	-3.3647	0.00491714	0.092198	-2.6718
320051	chr9	9601	Exph5	AC079869.22gm5|B130009M24Rik|E030050P12|Kiaa0624|Slac2b|slac2-b	exophilin 5	protein-coding	-1.0239	-1.05855	-3.36334	0.00493021	0.0922932	-2.19453
635253	chrX	2249	Usp51	AV136873	ubiquitin specific protease 51	protein-coding	-3.72659	-3.69503	-3.36271	0.00493625	0.0922932	-2.40111
67803	chr11	2950	Limd2	0610025L06Rik|AI413966	LIM domain containing 2	protein-coding	0.415433	8.07644	3.36089	0.0049537	0.0924879	-2.85931
22321	chr17	4224	Vars	Bat6|D17H6S56E|G7a|Vars1|Vars2	valyl-tRNA synthetase	protein-coding	-0.477619	6.4965	-3.3586	0.00497585	0.0927696	-2.85709
16597	chr14	5742	Klf12	2700063E05Rik|AI225908|AI315654|AP-2rep|B130052C06Rik|D530033K05Rik	Kruppel-like factor 12	protein-coding	3.54297	-3.79405	3.35344	0.00502608	0.0932524	-2.28908
15002	chr17	2670	H2-Ob	A-beta-2|A-beta2|H-2Ab|H-2I|H-2Ob|H2-Ab|H2-Ab2|H2-IAb2|Ob|vic1	histocompatibility 2, O region beta locus	protein-coding	2.22025	0.0589442	3.35452	0.00501553	0.0932524	-2.03084
58185	chr12	3785	Rsad2	2510004L01Rik|Vig1|cig5	radical S-adenosyl methionine domain containing 2	protein-coding	1.03716	3.31798	3.35176	0.00504249	0.0932524	-2.32382
16642	chr6	782	Klrc2	NKG2C	killer cell lectin-like receptor subfamily C, member 2	protein-coding	0.650772	5.13112	3.34909	0.00506876	0.0932524	-2.66595
226089	chr19	6282	Ric1	C030046E11Rik|C130057E09Rik|Kiaa1432	RAB6A GEF complex partner 1	protein-coding	0.460798	3.21156	3.34869	0.00507269	0.0932524	-2.72121
12283	chr1	3800	Cab39	AA408805|AA960512|C78372|MO25|MO25alpha	calcium binding protein 39	protein-coding	-0.343078	6.67745	-3.34893	0.00507033	0.0932524	-2.88028
226026	chr19	5868	Smc5	MLZ-453|SMC-5|Smc5l1|mKIAA0594|mSMC5	structural maintenance of chromosomes 5	protein-coding	-0.44711	2.53494	-3.35193	0.0050408	0.0932524	-2.73543
54607	chr18	3210	Socs6	1500012M23Rik|5830401B18Rik|AI447482|Cis4|Cish4|HSPC060|SOCS-4|SOCS-6|SSI4|STAI4|STATI4|Socs4	suppressor of cytokine signaling 6	protein-coding	-0.471489	2.59061	-3.35023	0.00505756	0.0932524	-2.56414
105148	chr13	4396	Iars	2510016L12Rik|AI327140|AU044614|E430001P04Rik|ILRS|Iars1	isoleucine-tRNA synthetase	protein-coding	-0.479957	4.46707	-3.34877	0.00507193	0.0932524	-2.81184
140703	chr11	1911	Emid1	AW122071|CO-5|Emu1	EMI domain containing 1	protein-coding	-1.36225	-1.01347	-3.35177	0.00504241	0.0932524	-1.94454
74121	chr2	2862	Acoxl	1200014P05Rik|AV025673	acyl-Coenzyme A oxidase-like	protein-coding	-0.734431	-0.731107	-3.34721	0.00508736	0.0933913	-2.47874
14426	chr10	5113	Galnt4	AV011803	polypeptide N-acetylgalactosaminyltransferase 4	protein-coding	0.506123	2.22206	3.34341	0.00512505	0.0938213	-2.54124
109019	chr1	2838	Nabp1	4930434H03Rik|4930442A21Rik|4930488J04Rik|4933440J18Rik|5830411E10Rik|AI852561|Nbp1|Obfc2a|Ssb2	nucleic acid binding protein 1	protein-coding	0.495637	5.68125	3.34362	0.00512297	0.0938213	-2.84898
15976	chr16	3175	Ifnar2	AI747302|Ifnar-2	interferon (alpha and beta) receptor 2	protein-coding	0.696446	4.10214	3.34269	0.00513222	0.0938218	-2.49933
240756	chr1	3196	Klhl12	C3ip1	kelch-like 12	protein-coding	-0.392555	2.94712	-3.34176	0.00514156	0.093862	-2.59583
66601	chr11	1366	Tmigd1	2010002A20Rik|Tmigd	transmembrane and immunoglobulin domain containing 1	protein-coding	2.425	-3.56519	3.33691	0.00519034	0.0940643	-2.16429
17698	chrX	3840	Msn	C78546	moesin	protein-coding	0.37452	8.54787	3.33705	0.00518889	0.0940643	-2.93423
65106	chr6	1339	Arl6ip5	5930404D22Rik|AV001879|Aip-5|Gtrap3-18|addiscin	ADP-ribosylation factor-like 6 interacting protein 5	protein-coding	0.333281	7.99934	3.33639	0.00519558	0.0940643	-2.88847
226646	chr1	1606	Ndufs2	CI-49kD	NADH:ubiquinone oxidoreductase core subunit S2	protein-coding	-0.327429	7.24968	-3.33882	0.00517109	0.0940643	-2.87129
72515	chr17	3450	Wdr43	2610318G08Rik|AU020887|AV024208|Wrd43|mKIAA0007	WD repeat domain 43	protein-coding	-0.365585	5.08121	-3.33969	0.00516228	0.0940643	-2.83207
16434	chr2	1159	Itpa	2010016I08Rik|AU020102|ITPase|Itp|NTPase	inosine triphosphatase (nucleoside triphosphate pyrophosphatase)	protein-coding	-0.434605	4.63087	-3.33706	0.00518878	0.0940643	-2.65719
76809	chr5	6988	Bri3bp	2410150I18Rik|AI841257|AW742481	Bri3 binding protein	protein-coding	-0.400178	4.10229	-3.33012	0.00525934	0.0949449	-2.81228
225363	chr18	3705	Etf1	AI463371|D6Ertd109e|ERF|ERF1|SUP45L1|TB3-1	eukaryotic translation termination factor 1	protein-coding	-0.410943	6.56911	-3.32948	0.00526589	0.0949449	-2.91475
386649	chr2	1355	Nsfl1c	Munc-18c|Stxbp3a|p47	NSFL1 (p97) cofactor (p47)	protein-coding	-0.422187	5.18051	-3.32972	0.00526339	0.0949449	-2.75472
13924	chr1	6089	Ptprv	Esp|OST|OST-PTP	protein tyrosine phosphatase, receptor type, V	protein-coding	2.0635	-2.98587	3.32239	0.00533904	0.0958557	-2.00774
72349	chr11	4204	Dusp3	2210015O03Rik|5031436O03Rik|T-DSP11|VHR	dual specificity phosphatase 3 (vaccinia virus phosphatase VH1-related)	protein-coding	1.16805	-0.56285	3.32176	0.00534557	0.0958557	-2.16702
28185	chr16	3778	Tomm70a	2610044B22Rik|D16Ium22|D16Ium22e|D16Wsu109e|Tom70|Tomm70|mKIAA0719	translocase of outer mitochondrial membrane 70A	protein-coding	-0.316135	5.56284	-3.32292	0.00533358	0.0958557	-2.89315
69202	chr6	1155	Ptms	2610009E16Rik	parathymosin	protein-coding	-0.354641	8.26954	-3.32177	0.00534552	0.0958557	-2.91405
50523	chr14	5554	Lats2	4932411G09Rik|AV277261|AW228608	large tumor suppressor 2	protein-coding	0.906638	2.54701	3.31928	0.00537143	0.0959243	-2.6156
338362	chr10	4284	Ust	D930010O20Rik|UA2OST	uronyl-2-sulfotransferase	protein-coding	0.672071	0.645013	3.3179	0.00538589	0.0959243	-2.46749
72310	chr7	813	Nkg7	2500004F03Rik	natural killer cell group 7 sequence	protein-coding	0.449096	10.3438	3.31824	0.00538233	0.0959243	-2.96713
76117	chr2	3906	Arhgap15	5830480G12Rik	Rho GTPase activating protein 15	protein-coding	0.413329	4.89164	3.32058	0.0053579	0.0959243	-2.85046
14208	chr5	2165	Ppm1g	AI385652|Fin13	protein phosphatase 1G (formerly 2C), magnesium-dependent, gamma isoform	protein-coding	-0.289205	6.90688	-3.3182	0.00538276	0.0959243	-2.92584
18669	chr5	4344	Abcb1b	Abcb1|Mdr1|Mdr1b|Pgy-1|Pgy1|mdr	ATP-binding cassette, sub-family B (MDR/TAP), member 1B	protein-coding	-0.58805	3.65143	-3.31545	0.00541168	0.0962532	-2.79674
71911	chr16	3333	Bdh1	2310032J20Rik|AI327223|Bdh	3-hydroxybutyrate dehydrogenase, type 1	protein-coding	0.415844	3.34307	3.30892	0.00548087	0.097352	-2.6524
12660	chr19	5361	Chka	CK|CK/EK-alpha|Chetk-alpha|Chk|ChoK|EK|EtnK-alpha	choline kinase alpha	protein-coding	-0.772437	1.12832	-3.30721	0.0054991	0.0975441	-2.44787
60441	chr11	1411	Mrpl38	1110036N21Rik|4733401F03Rik|MRP-L3|R75240|Rpml3	mitochondrial ribosomal protein L38	protein-coding	-0.662861	4.68201	-3.30648	0.00550698	0.0975523	-2.70515
72416	chr17	4621	Lrpprc	3110001K13Rik|C76645|Gp130|Lrp130|Lsfc	leucine-rich PPR-motif containing	protein-coding	-0.411144	4.12626	-3.30264	0.00554819	0.0980539	-2.87355
15490	chr1	4574	Hsd17b7	AI266814|ERG27	hydroxysteroid (17-beta) dehydrogenase 7	protein-coding	-0.560617	2.01745	-3.30246	0.00555022	0.0980539	-2.69915
66090	chr7	1053	Ypel3	0610043B10Rik|1190001G19Rik|Suap	yippee like 3	protein-coding	0.576524	6.07671	3.30058	0.00557056	0.0982812	-2.72796
216549	chr11	3957	Aftph	-	aftiphilin	protein-coding	0.389805	4.66123	3.29753	0.00560365	0.0987323	-2.87247
76826	chr12	1193	Nubpl	2410170E07Rik	nucleotide binding protein-like	protein-coding	-0.821047	2.79011	-3.29395	0.00564293	0.0992915	-2.32796
56044	chr13	2662	Rala	3010001O15Rik|AW322615|Ral|Rasl1	v-ral simian leukemia viral oncogene A (ras related)	protein-coding	0.361024	4.23802	3.29192	0.00566524	0.0995508	-2.83446
108660	chr11	1939	Rnf187	2410016F01Rik|AB030190|RACO-1	ring finger protein 187	protein-coding	-0.287565	7.28651	-3.29029	0.00568317	0.0995994	-2.97949
234463	chr8	2682	Tmem184c	8430433H16Rik|AI645453|AL033298|BC004056|Tmem34	transmembrane protein 184C	protein-coding	-0.454596	2.91445	-3.29047	0.00568125	0.0995994	-2.70844
12177	chr14	3237	Bnip3l	C86132|D14Ertd719e|Nip3L|Nix	BCL2/adenovirus E1B interacting protein 3-like	protein-coding	0.435642	5.41597	3.28821	0.00570632	0.099872	-2.90426
11946	chr18	2432	Atp5a1	AI035633|AL022851|AL023067|Atp5f1a|Atpm|D18Ertd206e|Mom2	ATP synthase, H+ transporting, mitochondrial F1 complex, alpha subunit 1	protein-coding	-0.298752	9.44729	-3.28749	0.00571428	0.0998783	-3.03249
107586	chr2	1534	Ovol2	1700108N11Rik|1810007D21Rik|M-OVO|M-OVO-A|M-OVO-B|MOVO|Ovo2|Zfp339|movo2	ovo like zinc finger 2	protein-coding	2.20613	-1.83162	3.28375	0.00575602	0.100232	-2.05955
13860	chr6	4402	Eps8	AW261790	epidermal growth factor receptor pathway substrate 8	protein-coding	1.55462	-2.48212	3.28464	0.00574606	0.100232	-2.05452
331004	chr9	3492	Slc9a9	5730527A11Rik|9930105B05|AI854429|Nhe9	solute carrier family 9 (sodium/hydrogen exchanger), member 9	protein-coding	0.63984	3.20046	3.28289	0.00576569	0.100232	-2.5802
58801	chr18	2654	Pmaip1	Noxa	phorbol-12-myristate-13-acetate-induced protein 1	protein-coding	0.459536	3.97841	3.28227	0.00577267	0.100232	-2.8575
14766	chr8	3864	Adgrg1	Cyt28|Gpr56|TM7LN4|TM7XN1	adhesion G protein-coupled receptor G1	protein-coding	-0.777001	1.40252	-3.28359	0.00575784	0.100232	-2.87867
16403	chr2	4205	Itga6	5033401O05Rik|AI115430|Cd49f|VLA-6	integrin alpha 6	protein-coding	0.717503	2.97982	3.27728	0.005829	0.101077	-2.76767
13340	chr19	2473	Slc29a2	Der12|Ent2|Hnp36	solute carrier family 29 (nucleoside transporters), member 2	protein-coding	-1.56791	0.226543	-3.27361	0.00587073	0.101666	-2.10258
223753	chr15	4546	Cerk	AI848610|D330016D08Rik|mKIAA1646	ceramide kinase	protein-coding	0.559682	2.29327	3.27231	0.0058857	0.101792	-2.62463
243385	chr6	3100	Gprin3	C030038J10Rik|C730021L23	GPRIN family member 3	protein-coding	1.05458	2.04274	3.26854	0.00592898	0.102391	-2.43918
108767	chr4	1925	Pnrc1	5730463C12Rik|B4-2|PRR2|Prol2	proline-rich nuclear receptor coactivator 1	protein-coding	0.433007	6.34923	3.26726	0.00594373	0.102391	-2.95489
13690	chr7	7760	Eif4g2	DAP-5|E130105L11Rik|Nat1|Natm1|p97	eukaryotic translation initiation factor 4, gamma 2	protein-coding	-0.284207	7.2874	-3.2679	0.00593634	0.102391	-3.068
624855	chr8	2397	Cks1brt	EG624855|Gm6531	CDC28 protein kinase 1b, retrogene	protein-coding	-1.68057	-4.32188	-3.26585	0.00596011	0.102539	-2.1707
12950	chr13	5055	Hapln1	BB099155|CLP|Crtl1|Crtl1l|LP|LP-1	hyaluronan and proteoglycan link protein 1	protein-coding	4.24039	-3.75717	3.26451	0.00597563	0.102636	-2.72131
67040	chr15	7071	Ddx17	2610007K22Rik|A430025E01Rik|AI047725|C80929|Gm926|p72	DEAD box helicase 17	protein-coding	0.286826	5.94405	3.26203	0.00600465	0.102636	-3.03819
224694	chr17	2253	Zfp81	AA409460|AA409461|C330034P10Rik|D330034E10Rik|Hszfp36|KRAB13|Zfp78	zinc finger protein 81	protein-coding	-0.654048	1.93897	-3.26212	0.00600351	0.102636	-2.51554
226352	chr1	7746	Epb41l5	1700030C16Rik|AL022914|BE37|E230025E14Rik|Epb4.1l5|Lulu1|NBL5	erythrocyte membrane protein band 4.1 like 5	protein-coding	-1.16659	-1.10924	-3.26202	0.00600478	0.102636	-2.18605
319684	chr2	1636	5031425F14Rik	-	RIKEN cDNA 5031425F14 gene	ncRNA	-1.98973	-0.894265	-3.26367	0.00598549	0.102636	-2.13847
105352	chr13	2768	Dusp22	JKAP|JSP1|LMW-DSP2|MKPX	dual specificity phosphatase 22	protein-coding	-0.480651	2.44719	-3.25885	0.00604193	0.103137	-2.70393
14938	chr13	878	Gzma	AW494114|Ctla-3|Ctla3|Hf|Hf1|SE1|TSP-1|TSP1	granzyme A	protein-coding	-2.23925	5.56946	-3.25321	0.0061086	0.103335	-3.04137
239556	chr15	9794	Cacna1i	Ca(V)3.3	calcium channel, voltage-dependent, alpha 1I subunit	protein-coding	1.32836	-2.95891	3.25479	0.00608987	0.103335	-2.24583
19272	chr10	6177	Ptprk	AI853699|PTPk|RPTPkappa	protein tyrosine phosphatase, receptor type, K	protein-coding	0.865358	0.173576	3.25642	0.00607052	0.103335	-2.48628
56532	chr14	1965	Ripk3	2610528K09Rik|AW107945|Rip3	receptor-interacting serine-threonine kinase 3	protein-coding	0.524516	4.68479	3.25534	0.00608333	0.103335	-2.90373
21454	chr17	2363	Tcp1	AI528772|CCT|Cct1|Ccta|TRic|Tcp-1|Tp63|c-cpn|p63	t-complex protein 1	protein-coding	-0.456606	7.82955	-3.25619	0.00607327	0.103335	-3.07052
22174	chr2	3989	Tyro3	AI323366|Brt|Dtk|Etk-2|Rse|Sky|TK19-2|Tif|etk2/tyro3|tk19-1	TYRO3 protein tyrosine kinase 3	protein-coding	-0.633622	1.62338	-3.25358	0.00610418	0.103335	-2.60459
11792	chr14	1307	Apex1	APE|Apex|HAP1|Ref-1	apurinic/apyrimidinic endonuclease 1	protein-coding	-0.736322	4.01383	-3.25344	0.00610592	0.103335	-2.70948
70789	chr2	2733	Kynu	4432411A05Rik	kynureninase	protein-coding	3.43657	-4.45081	3.25185	0.0061248	0.103438	-2.75051
102334	chr8	4463	Ankrd10	4833425P12Rik|AW549277	ankyrin repeat domain 10	protein-coding	0.394988	4.44762	3.25072	0.00613828	0.103438	-2.94941
223666	chr15	4587	Arhgap39	9530053N22|AI843066|D15Wsu169e|Kiaa1688|Porf-2	Rho GTPase activating protein 39	protein-coding	-0.739284	0.631408	-3.25076	0.00613774	0.103438	-2.44442
71302	chr18	7899	Arhgap26	1810044B20Rik|2610010G17Rik|4933432P15Rik|AI853435|mKIAA0621	Rho GTPase activating protein 26	protein-coding	0.791578	3.25219	3.24957	0.00615209	0.103461	-2.90256
53333	chr7	1666	Tomm40	AW539759|Mom35|Tom40	translocase of outer mitochondrial membrane 40	protein-coding	-0.458835	5.56377	-3.24929	0.00615538	0.103461	-2.97667
14182	chr8	5008	Fgfr1	AW208770|Eask|FGFR-I|FLG|Fgfr-1|Flt-2|Fr1|Hspy|MFR|bFGF-R-1|c-fgr	fibroblast growth factor receptor 1	protein-coding	3.45817	-5.21006	3.24649	0.00618898	0.10376	-2.80365
74251	chr12	2558	Ankrd9	2500003O20Rik	ankyrin repeat domain 9	protein-coding	-0.796588	1.16842	-3.24703	0.00618248	0.10376	-2.47996
99003	chr2	8973	Qser1	4732486I23Rik|AI502974	glutamine and serine rich 1	protein-coding	-1.38174	-2.45658	-3.24423	0.00621633	0.103987	-2.15233
385674	chr16	5942	Zfp174	Gm1754	zinc finger protein 174	protein-coding	-2.30047	-2.39172	-3.24406	0.00621834	0.103987	-2.1598
97086	chr3	2243	Slc9b2	C80638|NHA2|NHE10|Nhedc2|nha-oc|nhaoc	solute carrier family 9, subfamily B (NHA2, cation proton antiporter 2), member 2	protein-coding	0.895455	1.88829	3.24324	0.00622833	0.104022	-2.26183
215449	chr10	1937	Rap1b	2810443E11Rik	RAS related protein 1b	protein-coding	0.354172	7.41617	3.24174	0.00624647	0.104192	-3.08196
226977	chr1	2077	Actr1b	2310066K23Rik|AA960180|AI851923|Arp1b	ARP1 actin-related protein 1B, centractin beta	protein-coding	-0.421911	5.05227	-3.24067	0.00625955	0.104278	-2.98324
12182	chr5	2336	Bst1	114/A10|A530073F09|BP-3|Bp3|Bsta1|CD157|Ly65	bone marrow stromal cell antigen 1	protein-coding	1.4873	0.807103	3.23917	0.00627787	0.104451	-2.17627
73016	chr17	2117	Kremen2	2900054E04Rik|Krm2	kringle containing transmembrane protein 2	protein-coding	0.843078	2.16286	3.23744	0.00629898	0.10467	-2.59524
22344	chr11	4521	Vezf1	AI848691|AW046909|db1	vascular endothelial zinc finger 1	protein-coding	0.427074	3.49563	3.23615	0.00631481	0.1048	-2.94018
59035	chr9	3220	Carm1	Prmt4	coactivator-associated arginine methyltransferase 1	protein-coding	-0.43836	3.90658	-3.23321	0.00635116	0.104874	-2.92919
20775	chr15	2748	Sqle	AI323792	squalene epoxidase	protein-coding	-0.501848	3.86601	-3.23356	0.00634677	0.104874	-2.96792
67103	chr4	2104	Ptgr1	2510002C21Rik|DIG-1|Ltb4dh|Zadh3	prostaglandin reductase 1	protein-coding	-0.847893	0.685496	-3.2335	0.00634749	0.104874	-2.53736
228564	chr2	4200	Frmd5	1500032A09Rik|A930004K21Rik|R75430	FERM domain containing 5	protein-coding	-4.24382	-3.95378	-3.23458	0.00633426	0.104874	-2.63374
68428	chr1	3177	Steap3	1010001D01Rik|Tsap6|pHyde	STEAP family member 3	protein-coding	0.871567	1.82724	3.22927	0.00640007	0.105417	-2.61489
101568	chr7	1753	Vrk3	AI428238	vaccinia related kinase 3	protein-coding	0.396265	5.34274	3.2297	0.00639466	0.105417	-2.97175
277360	chr2	6530	Prex1	G630042G04|P-REX1|Setd6	phosphatidylinositol-3,4,5-trisphosphate-dependent Rac exchange factor 1	protein-coding	0.600012	6.79769	3.22774	0.00641906	0.105465	-3.13202
16898	chr17	999	Rps2	Llrep3|S4	ribosomal protein S2	protein-coding	-0.404936	10.4081	-3.22784	0.0064179	0.105465	-3.13855
68262	chr17	1910	Agpat4	1500003P24Rik	1-acylglycerol-3-phosphate O-acyltransferase 4 (lysophosphatidic acid acyltransferase, delta)	protein-coding	0.462823	4.52587	3.2265	0.00643467	0.105485	-2.96231
85305	chr8	2173	Kars	AA589550|AL024334|AL033315|AL033367|D8Ertd698e|D8Wsu108e|Kars1|LysRS|mKIAA0070	lysyl-tRNA synthetase	protein-coding	-0.376934	6.65738	-3.22636	0.00643633	0.105485	-3.09471
14670	chr17	2744	Gnl1	Gna-rs1|Gnal1	guanine nucleotide binding protein-like 1	protein-coding	-0.40888	4.50822	-3.22503	0.0064531	0.105561	-2.97885
654470	chr5	2050	Tctn1	4930565B19Rik|G730031O11Rik|Tect1	tectonic family member 1	protein-coding	-0.951366	0.686076	-3.22472	0.00645701	0.105561	-2.25636
11732	chr15	3498	Ank	Ankh|D15Ertd221e|ank|mKIAA1581	progressive ankylosis	protein-coding	0.518935	3.9055	3.22092	0.00650496	0.106081	-2.91842
67231	chr2	1936	Tbc1d20	1110028I04Rik|2810442O16Rik|AI414693|bs	TBC1 domain family, member 20	protein-coding	0.405983	5.20155	3.22132	0.00649979	0.106081	-2.98565
19395	chr19	2193	Rasgrp2	CDC25L|CalDAG-GEFI|Caldaggef1	RAS, guanyl releasing protein 2	protein-coding	0.757963	6.0072	3.21731	0.00655083	0.106564	-3.0971
23832	chr9	4453	Xcr1	Ccxcr1|Gpr5|mXcr1	chemokine (C motif) receptor 1	protein-coding	0.516139	-0.904303	3.21753	0.006548	0.106564	-2.62114
71780	chr8	1838	Isyna1	1300017C10Rik|AU018670|IPS 1	myo-inositol 1-phosphate synthase A1	protein-coding	-0.401046	5.81232	-3.21281	0.00660846	0.107369	-3.05703
57438	chr2	2719	Marchf7	Axo|Axot|Gtrgeo17|March7	membrane associated ring-CH-type finger 7	protein-coding	0.430896	4.92064	3.21173	0.00662227	0.107461	-3.0219
57315	chr17	2164	Wdr46	2310007I04Rik|Bing4|C78447|C78559	WD repeat domain 46	protein-coding	-0.441922	4.03255	-3.21108	0.00663073	0.107465	-2.94116
57740	chr7	2279	Stk32c	PKE|Pkek|YANK3	serine/threonine kinase 32C	protein-coding	-0.652769	1.9632	-3.20959	0.00665002	0.107645	-2.807
433931	chr5	3657	Pigg	Gpi7	phosphatidylinositol glycan anchor biosynthesis, class G	protein-coding	-0.679533	1.21374	-3.20848	0.00666433	0.107659	-2.63508
380787	chr12	657	Lbhd2	A230065H16Rik|Gm898|Lbh2	LBH domain containing 2	protein-coding	-3.28237	-0.536858	-3.20826	0.00666724	0.107659	-2.47454
230259	chr4	5044	E130308A19Rik	-	RIKEN cDNA E130308A19 gene	protein-coding	-0.523562	1.73668	-3.20633	0.00669232	0.107799	-2.68187
100043132	chr14	677	Gm4251	-	predicted gene 4251	ncRNA	-2.21152	-0.308376	-3.20693	0.00668447	0.107799	-2.24783
268564	chr12	3987	Zbtb1	9430077A12|AI256369|Bsg2|C430003J21Rik	zinc finger and BTB domain containing 1	protein-coding	0.358324	4.46714	3.20494	0.00671052	0.10796	-3.05078
71914	chr5	3751	Antxr2	2310046B19Rik|AW561899|CMG-2|CMG2|cI-35	anthrax toxin receptor 2	protein-coding	0.64683	2.54983	3.20298	0.00673612	0.108239	-2.77985
235406	chr9	4564	Snx33	E130307J07Rik|Sh3px3	sorting nexin 33	protein-coding	0.876906	1.49253	3.19988	0.0067769	0.108629	-2.53401
66616	chr17	2037	Snx9	2700073N08Rik|SDP1|SH3PX1	sorting nexin 9	protein-coding	-0.490609	2.68221	-3.19993	0.00677625	0.108629	-2.99045
11947	chr10	1879	Atp5b	Atp5f1b	ATP synthase, H+ transporting mitochondrial F1 complex, beta subunit	protein-coding	-0.444961	9.69507	-3.19699	0.0068151	0.109106	-3.2084
70312	chr10	2724	Cactin	2510012J08Rik	cactin, spliceosome C complex subunit	protein-coding	-0.463807	3.93814	-3.19612	0.00682669	0.109106	-3.03021
272158	chr5	2897	Poln	POL4P	DNA polymerase N	protein-coding	-3.32221	-4.20999	-3.19575	0.0068316	0.109106	-2.57151
12519	chr16	1701	Cd80	B71|Cd28l|Ly-53|Ly53|MIC17|TSA1	CD80 antigen	protein-coding	0.753886	1.94587	3.19399	0.00685501	0.109305	-2.68634
12766	chrX	1608	Cxcr3	Cd183|Cmkar3	chemokine (C-X-C motif) receptor 3	protein-coding	0.548443	7.80195	3.19295	0.00686898	0.109305	-3.14956
232232	chr6	2494	Hdac11	-	histone deacetylase 11	protein-coding	-2.6412	-1.97465	-3.19306	0.00686744	0.109305	-2.69148
110196	chr3	1461	Fdps	6030492I17Rik|AI256750|Fdpsl1|mKIAA1293	farnesyl diphosphate synthetase	protein-coding	-0.651827	3.09091	-3.18891	0.00692311	0.110033	-2.86476
52588	chr14	2476	Tspan14	AA958793|D14Ertd226e|Tm4sf14|tspan-14	tetraspanin 14	protein-coding	0.378432	4.89411	3.18744	0.00694302	0.110083	-3.04322
70784	chr9	3877	Rasl12	4631404I11Rik	RAS-like, family 12	protein-coding	-2.23128	-3.05696	-3.18804	0.00693485	0.110083	-2.21238
19277	chr6	6749	Ptpro	D28|GLEPP1|PTPBK|PTPROt|PTPU2|PTPoc|PTPphi|Ptpn15|R-PTP-O	protein tyrosine phosphatase, receptor type, O	protein-coding	3.18769	-6.01237	3.18644	0.00695659	0.110166	-2.51016
100048658	chr9	2209	Ddx43	-	DEAD box helicase 43	protein-coding	-1.49505	-1.01425	-3.18375	0.00699304	0.110609	-2.26659
100529079	chr9	2178	5830418P13Rik	-	RIKEN cDNA 5830418P13 gene	ncRNA	3.07291	-3.52127	3.18234	0.00701224	0.11078	-2.8605
72508	chr11	7889	Rps6kb1	2610318I15Rik|AA959758|AI256796|AI314060|P70S6K1|S6K|S6K-beta-1|S6K1|p70 S6K-alpha|p70 S6KA|p70-S6K 1|p70/85s6k|p70s6k	ribosomal protein S6 kinase, polypeptide 1	protein-coding	-0.34119	3.01653	-3.18037	0.00703924	0.111073	-3.09232
69876	chr4	1114	Thap3	2010013E08Rik|2210418H06Rik	THAP domain containing, apoptosis associated protein 3	protein-coding	0.612294	5.25205	3.17888	0.00705968	0.111129	-2.92412
20866	chr7	3609	Stim1	SIM	stromal interaction molecule 1	protein-coding	0.352282	5.14813	3.17937	0.00705301	0.111129	-3.14056
21948	chr17	842	Cd70	CD27LG|Cd27l|Tnfsf7|Tnlg8a	CD70 antigen	protein-coding	3.86233	-0.880065	3.17485	0.00711531	0.111637	-2.63151
64138	chr2	1393	Ctsz	AI787083|AU019819|CTSX|D2Wsu143e	cathepsin Z	protein-coding	0.795013	5.71275	3.17511	0.00711161	0.111637	-3.01212
108911	chr4	3767	Rcc2	2610510H01Rik|2610529N02Rik|AA536646|AA675016|Td60|mKIAA1470	regulator of chromosome condensation 2	protein-coding	-0.327453	6.72246	-3.17395	0.0071278	0.111637	-3.2117
111241	chr11	1599	Hmga1b	Hmga1-rs1|Hmgi-rs1	high mobility group AT-hook 1B	protein-coding	-0.428382	6.7615	-3.17458	0.00711895	0.111637	-3.16833
242484	chr4	2896	D630039A03Rik	-	RIKEN cDNA D630039A03 gene	protein-coding	-0.558596	2.85397	-3.17347	0.00713444	0.111637	-2.81032
56791	chr2	1387	Ube2l6	2810489I21Rik|RIG-B|UBCH8|Ubce8|Ubcm8	ubiquitin-conjugating enzyme E2L 6	protein-coding	0.777764	4.23259	3.17165	0.0071598	0.111727	-2.88382
69008	chr14	3037	Cab39l	1500031K13Rik|2810425O13Rik|4930520C08Rik|AA589432|MO2L	calcium binding protein 39-like	protein-coding	0.392781	4.66007	3.17092	0.00716997	0.111727	-3.09683
11938	chr5	5725	Atp2a2	9530097L16Rik|D5Wsu150e|SERCA2|SERCA2B|Serca2a|mKIAA4195	ATPase, Ca++ transporting, cardiac muscle, slow twitch 2	protein-coding	-0.327708	5.8148	-3.17216	0.00715257	0.111727	-3.21832
69065	chr2	1569	Chac1	1810008K03Rik	ChaC, cation transport regulator 1	protein-coding	-2.88481	-3.86227	-3.17062	0.00717417	0.111727	-2.61407
15950	chr1	3793	Ifi203	Ifi203a|Ifi203b|Mndal	interferon activated gene 203	protein-coding	0.401952	6.11779	3.16783	0.00721319	0.112069	-3.20115
14871	chr10	1037	Gstt1	AI255817|Gstt1-1	glutathione S-transferase, theta 1	protein-coding	-1.10202	1.57537	-3.16801	0.00721069	0.112069	-2.38308
14571	chr2	5931	Gpd2	AA408484|AI448216|AU021455|AW494132|GPDH|Gdm1|Gpd-m|Gpdh-m|TISP38	glycerol phosphate dehydrogenase 2, mitochondrial	protein-coding	-0.423742	4.59079	-3.16717	0.00722249	0.112081	-3.19401
71690	chr13	2103	Esm1	0610042H23Rik|AV004503|ESM-1	endothelial cell-specific molecule 1	protein-coding	1.39053	1.07938	3.16638	0.00723358	0.11212	-2.64231
381549	chr4	2364	Zfp69	Gm1029|Krab2|Zfp63	zinc finger protein 69	protein-coding	-0.833207	-0.0810519	-3.16455	0.00725944	0.112389	-2.43925
20401	chr15	1900	Sh3bp1	3BP-1	SH3-domain binding protein 1	protein-coding	-0.414558	4.79948	-3.16363	0.00727236	0.112456	-3.1136
67149	chr4	2552	Nkain1	2610200G18Rik|2810426C15Rik	Na+/K+ transporting ATPase interacting 1	protein-coding	-1.61903	0.833286	-3.16161	0.00730097	0.112766	-2.31998
230787	chr4	2542	Themis2	ICB-1	thymocyte selection associated family member 2	protein-coding	0.471265	3.88648	3.15933	0.00733351	0.113003	-3.07066
21856	chr8	1782	Timm44	0710005E20Rik|D8Ertd118e|Mimt44|Tim44	translocase of inner mitochondrial membrane 44	protein-coding	-0.37569	4.49268	-3.15989	0.00732557	0.113003	-3.04254
70769	chr19	3636	Nolc1	NOPP130|NOPP140|P130	nucleolar and coiled-body phosphoprotein 1	protein-coding	-0.568951	3.75343	-3.1585	0.0073454	0.113054	-3.12151
94192	chr6	2065	C1galt1	2210410E06Rik|AV284120|T-synthase	core 1 synthase, glycoprotein-N-acetylgalactosamine 3-beta-galactosyltransferase, 1	protein-coding	0.354854	5.24608	3.15719	0.00736413	0.113209	-3.14478
224897	chr17	3509	Dpp9	6430584G11Rik|A330078I11|DPP IX|DPRP2	dipeptidylpeptidase 9	protein-coding	-0.423589	4.49379	-3.15288	0.00742621	0.11403	-3.17262
66237	chr17	1494	Atp6v1g2	1500002D01Rik|Atp6g2|NG38|VAG2	ATPase, H+ transporting, lysosomal V1 subunit G2	protein-coding	-1.33624	1.0359	-3.14952	0.00747495	0.114645	-2.32154
66168	chr15	1693	Grina	1110025J15Rik|Lag|Tmbim3	glutamate receptor, ionotropic, N-methyl D-aspartate-associated protein 1 (glutamate binding)	protein-coding	-0.412453	5.57345	-3.14739	0.00750592	0.114986	-3.12833
22352	chr2	1834	Vim	-	vimentin	protein-coding	0.542837	8.97345	3.14605	0.00752552	0.115146	-3.29965
15526	chr18	3043	Hspa9	74kDa|Csa|Grp75|Hsc74|Hsp74|Hsp74a|Hspa9a|Mortalin|Mot-2|Mot2|Mthsp70|Pbp74	heat shock protein 9	protein-coding	-0.448312	6.45636	-3.14548	0.00753387	0.115146	-3.25666
217430	chr12	2305	Pqlc3	C78076|E030024M05Rik|Slc66a3	PQ loop repeat containing	protein-coding	0.471041	5.34738	3.14331	0.00756585	0.115366	-3.18752
77591	chr9	3368	Ddx10	4632415A01Rik|AI646054	DEAD box helicase 10	protein-coding	-0.345123	3.90642	-3.14384	0.00755802	0.115366	-3.14892
223649	chr15	2496	Nrbp2	BC011468	nuclear receptor binding protein 2	protein-coding	2.81752	-1.70952	3.1404	0.00760872	0.115751	-2.4798
384009	chr4	2019	Glipr2	5730414A08Rik|C77180|GAPR-1	GLI pathogenesis-related 2	protein-coding	0.84262	6.73941	3.14081	0.00760268	0.115751	-3.25758
228889	chr2	2592	Ddx27	C86129	DEAD box helicase 27	protein-coding	-0.344587	4.361	-3.13909	0.00762823	0.11578	-3.15557
270076	chr8	2177	Gcdh	9030411L18|AI266902|D17825|GCD	glutaryl-Coenzyme A dehydrogenase	protein-coding	-0.41516	3.70946	-3.13943	0.00762317	0.11578	-3.0175
13041	chr19	1232	Ctsw	lymphopain	cathepsin W	protein-coding	0.362099	7.94948	3.13775	0.00764816	0.115949	-3.25871
16658	chr2	3389	Mafb	Kreisler|Krml|Krml1|kr	v-maf musculoaponeurotic fibrosarcoma oncogene family, protein B (avian)	protein-coding	3.62238	-2.22793	3.13503	0.0076887	0.116001	-2.31393
103710	chr11	3059	Slc35e4	A330108F03Rik|AI414849|AI536442	solute carrier family 35, member E4	protein-coding	1.21548	0.435799	3.13584	0.00767663	0.116001	-2.42482
78829	chr5	3175	Spacdr	0610009M14Rik|1700023B23Rik|AI415410|Thg-1pit|Tilz2|Tsc22d4	sperm acrosome developmental regulator	protein-coding	0.3396	6.21353	3.13456	0.00769576	0.116001	-3.2617
641376	chr1	2920	Tomm40l	-	translocase of outer mitochondrial membrane 40-like	protein-coding	-0.378621	3.57607	-3.13532	0.0076844	0.116001	-3.06013
634731	chr4	3295	Susd1	A530080P10|Gm12528	sushi domain containing 1	protein-coding	-0.71996	1.85124	-3.1363	0.00766969	0.116001	-2.79072
224619	chr17	2735	Traf7	RFWD1	TNF receptor-associated factor 7	protein-coding	-0.306542	5.13335	-3.13319	0.00771626	0.116177	-3.21354
73086	chr12	4406	Rps6ka5	3110005L17Rik|6330404E13Rik|AI854034|MSK1|MSPK1|RLPK|RLSK|S6K-alpha-5	ribosomal protein S6 kinase, polypeptide 5	protein-coding	0.668513	1.40708	3.13151	0.00774153	0.116424	-2.80951
232415	chr6	682	Klrh1	Gm156	killer cell lectin-like receptor subfamily H, member 1	protein-coding	2.44724	-0.892533	3.12928	0.00777525	0.116531	-2.30794
66496	chr2	797	Ppdpf	0610012G23Rik|2610317A05Rik|2700038C09Rik|3110053G12Rik	pancreatic progenitor cell differentiation and proliferation factor	protein-coding	0.554626	5.61878	3.12952	0.00777166	0.116531	-3.04139
22038	chr9	2141	Plscr1	MmTRA1a|MmTRA1b|Nor1|Tra1|Tra1a|Tra1b|Tras1|Tras2	phospholipid scramblase 1	protein-coding	0.452665	5.15244	3.12994	0.00776527	0.116531	-3.11382
14345	chr9	3664	Fut4	AI451562|CD15|FAL|FucT-IV|LeX|SSEA-1|Ssea1	fucosyltransferase 4	protein-coding	-0.879648	0.666757	-3.12835	0.00778939	0.11661	-2.59602
68776	chr17	1220	Taf11	1110038O14Rik|AI115401|AL024207|AW552398|PRO214|TAF2I|TAFII28	TATA-box binding protein associated factor 11	protein-coding	-0.4008	4.80283	-3.12631	0.00782028	0.116856	-3.0804
100503190	chr17	586	Gm19585	-	predicted gene, 19585	ncRNA	-0.410361	7.26872	-3.12551	0.00783251	0.116856	-3.23076
23937	chr3	2703	Mab21l2	-	mab-21-like 2	protein-coding	-1.14891	-0.777606	-3.12568	0.00782989	0.116856	-2.32202
27052	chr13	2915	Aoah	4930433E13Rik	acyloxyacyl hydrolase	protein-coding	-2.49753	-2.47682	-3.12195	0.00788692	0.117513	-2.32809
100504140	chr11	1111	4930412M03Rik	-	RIKEN cDNA 4930412M03 gene	ncRNA	-3.32905	-1.99471	-3.12147	0.00789438	0.117513	-2.7353
66385	chr1	3653	Ppp1r7	2310014J01Rik|SDS22	protein phosphatase 1, regulatory subunit 7	protein-coding	-0.338757	3.93062	-3.11937	0.0079266	0.117859	-3.19422
14731	chr15	2036	Gpaa1	C80044|mGAA1	GPI anchor attachment protein 1	protein-coding	-0.383397	4.23384	-3.1184	0.00794166	0.117949	-3.15154
67028	chrX	5842	2610002M06Rik	8430408J07Rik|AI876413|Chmp1b2	RIKEN cDNA 2610002M06 gene	protein-coding	0.428558	3.16096	3.11771	0.00795234	0.117975	-3.1321
67865	chr7	875	Rgs10	2310010N19Rik	regulator of G-protein signalling 10	protein-coding	-0.742976	5.64346	-3.11692	0.00796449	0.118022	-2.7543
60361	chr19	1259	Ms4a4b	AI463180|Chandra|Ly116	membrane-spanning 4-domains, subfamily A, member 4B	protein-coding	0.408295	10.3305	3.11315	0.00802312	0.118757	-3.36523
60533	chr19	3639	Cd274	A530045L16Rik|B7h1|Pdcd1l1|Pdcd1lg1|Pdl1	CD274 antigen	protein-coding	0.680268	2.9474	3.10975	0.00807642	0.1193	-3.0059
20788	chr15	4570	Srebf2	AI608257|SREBP-2|SREBP2|SREBP2gc|bHLHd2|lop13|nuc	sterol regulatory element binding factor 2	protein-coding	-0.341546	5.52809	-3.10965	0.008078	0.1193	-3.31949
78521	chr13	4652	B230219D22Rik	AA119856|D530037I19Rik	RIKEN cDNA B230219D22 gene	protein-coding	0.339915	4.8661	3.10858	0.00809479	0.119414	-3.26506
70544	chr17	971	Tmem242	1110008A10Rik|2310046K16Rik|5730437N04Rik	transmembrane protein 242	protein-coding	-0.386164	6.24619	-3.1071	0.00811827	0.119626	-3.21658
69601	chr2	7090	Dab2ip	2310011D08Rik|AI480459|Aip1|mKIAA1743	disabled 2 interacting protein	protein-coding	-0.786035	-0.261065	-3.10615	0.00813316	0.119711	-2.89109
436467	chr14	364	Trav14-1	EG436467|Gm5770	T cell receptor alpha variable 14-1	other	0.499113	8.52796	3.09897	0.00824764	0.120713	-3.2935
18024	chr2	2469	Nfe2l2	Nrf2	nuclear factor, erythroid derived 2, like 2	protein-coding	0.428204	2.93511	3.09808	0.00826187	0.120713	-2.98649
21847	chr15	3045	Klf10	AI115143|EGR[a]|Egral|Gdnfif|TIEG-1|Tieg|Tieg1|mGIF	Kruppel-like factor 10	protein-coding	0.393039	4.5278	3.09811	0.00826154	0.120713	-3.24663
103963	chr6	3642	Rpn1	AU018702|D6Wsu137e|Rpn-1	ribophorin I	protein-coding	-0.371501	6.32182	-3.09752	0.00827094	0.120713	-3.35909
16364	chr13	4683	Irf4	AI385587|IRF-4|LSIRF|NF-EM5|Spip	interferon regulatory factor 4	protein-coding	-0.392156	4.30364	-3.09731	0.00827439	0.120713	-3.29716
170823	chr5	2097	Glmn	9330160J16Rik|AW227515|Fap48|Fap68	glomulin, FKBP associated protein	protein-coding	-0.502313	3.61912	-3.09789	0.00826503	0.120713	-3.1758
66597	chr14	1699	Trim13	3110001L12Rik|CAR|LEU5|RNF77|Rfp2	tripartite motif-containing 13	protein-coding	-0.627463	2.10949	-3.09672	0.00828387	0.120713	-2.80252
329795	chr4	3456	Tmem67	5330408M12Rik|B230117O07|b2b1163.1Clo|b2b1291.1Clo	transmembrane protein 67	protein-coding	-0.747417	1.0798	-3.09974	0.00823525	0.120713	-2.67756
29819	chr1	2890	Stau2	-	staufen double-stranded RNA binding protein 2	protein-coding	-1.06679	-0.558349	-3.09674	0.00828352	0.120713	-2.48699
67881	chr14	1802	Mdp1	1810034K20Rik|AI035604	magnesium-dependent phosphatase 1	protein-coding	0.369445	5.35614	3.0945	0.00831973	0.121101	-3.19302
66443	chr17	2365	Tnfaip8l1	2600017J23Rik|TIPE1	tumor necrosis factor, alpha-induced protein 8-like 1	protein-coding	0.703665	3.14457	3.09303	0.00834351	0.121156	-2.98507
108797	chr7	3416	Mex3b	4931439A04Rik|M-04814|Rkhd3|mKIAA2009	mex3 RNA binding family member B	protein-coding	0.639894	1.69575	3.0917	0.00836509	0.121156	-2.79386
52502	chr16	2849	Carhsp1	1200011K09Rik|Crhsp-24|D16Ertd465e	calcium regulated heat stable protein 1	protein-coding	0.530328	3.41465	3.09239	0.00835384	0.121156	-3.16501
56017	chr2	2083	Slc2a8	D2Ertd44e|GLUT8|GlutX1	solute carrier family 2, (facilitated glucose transporter), member 8	protein-coding	-0.534244	3.32311	-3.09349	0.00833599	0.121156	-3.00102
11486	chr2	1626	Ada	-	adenosine deaminase	protein-coding	-0.76606	1.61373	-3.09143	0.0083696	0.121156	-2.7695
243300	chr5	3516	Nyap1	6430598A04Rik	neuronal tyrosine-phosphorylated phosphoinositide 3-kinase adaptor 1	protein-coding	3.32785	-3.3725	3.08894	0.00841018	0.12161	-2.5362
16821	chr2	774	Lcn4	A630045M08Rik|Vnsp2	lipocalin 4	protein-coding	1.29031	1.58637	3.08806	0.00842458	0.121684	-2.40534
66454	chr4	954	Nmnat1	2610529L11Rik|5730441G13Rik|D4Cole1e|nmnat	nicotinamide nucleotide adenylyltransferase 1	protein-coding	-0.806734	1.63823	-3.08682	0.008445	0.121702	-2.55454
30928	chr1	5106	Zbtb18	RP58|Zfp238|Znf238.|zfp-238	zinc finger and BTB domain containing 18	protein-coding	1.08203	-0.515043	3.08594	0.00845939	0.121702	-2.42858
85308	chr14	805	Emc9	1500005A01Rik|Cgi112|Fam158a	ER membrane protein complex subunit 9	protein-coding	0.640081	4.18578	3.08535	0.00846913	0.121702	-2.81266
108012	chrX	3184	Ap1s2	1500012A13Rik|AI853648|EST1	adaptor-related protein complex 1, sigma 2 subunit	protein-coding	0.612922	4.56243	3.08738	0.00843576	0.121702	-3.25323
100039794	chr1	1073	Gm2427	-	predicted gene 2427	protein-coding	-1.29973	0.198426	-3.08517	0.00847212	0.121702	-2.37975
14885	chr17	1613	Gtf2h4	AW545633|BTF2 p52|p52	general transcription factor II H, polypeptide 4	protein-coding	-0.433143	4.35617	-3.08269	0.00851308	0.122157	-3.14963
74196	chr17	2820	Ttc27	2610511O17Rik	tetratricopeptide repeat domain 27	protein-coding	-0.548875	3.88839	-3.08101	0.00854093	0.122411	-3.20308
54120	chr3	1264	Gipc2	2200002N01Rik|AU021850|Semcap2	GIPC PDZ domain containing family, member 2	protein-coding	-1.42386	-0.899569	-3.0805	0.00854939	0.122411	-2.42139
15001	chr17	1049	H2-Oa	H-2Oa	histocompatibility 2, O region alpha locus	protein-coding	1.37632	3.22301	3.07447	0.00865036	0.123722	-2.4639
22123	chr11	2147	Psmd3	AI255837|AntP91a|D11Bwg1349e|Psd3|Tstap91a	proteasome (prosome, macropain) 26S subunit, non-ATPase, 3	protein-coding	-0.286431	6.21981	-3.07366	0.00866387	0.12378	-3.37207
224023	chr16	2618	Klhl22	2610318I18Rik|Kelchl	kelch-like 22	protein-coding	0.624282	1.87203	3.07201	0.0086918	0.124045	-2.75833
654809	chr5	1740	4930428O21Rik	-	RIKEN cDNA 4930428O21 gene	ncRNA	-0.936302	-0.237998	-3.07065	0.00871481	0.124238	-2.59212
117606	chr16	4428	Boc	4732455C11|mFLJ00376	biregional cell adhesion molecule-related/down-regulated by oncogenes (Cdon) binding protein	protein-coding	-3.19996	-3.38391	-3.0655	0.00880261	0.125354	-2.61423
74585	chr5	2817	Sppl3	4833416I09Rik|Psl4|Usmg3	signal peptide peptidase 3	protein-coding	0.459207	4.89118	3.06233	0.00885696	0.125913	-3.30984
69940	chr5	3371	Exoc1	2810407P21Rik|A730011E05Rik|SEC3|Sec3l1|Sec3p	exocyst complex component 1	protein-coding	-0.35463	3.29191	-3.0621	0.00886103	0.125913	-3.23716
80719	chr7	2133	Igsf6	-	immunoglobulin superfamily, member 6	protein-coding	2.21154	-1.8807	3.05965	0.0089032	0.126375	-2.45376
93707	chr18	5024	Pcdhgc4	-	protocadherin gamma subfamily C, 4	protein-coding	-0.90779	-0.455956	-3.05864	0.00892074	0.126488	-2.73407
51810	chr1	3670	Hnrnpu	AA408410|AI256620|AL024194|AL024437|AW557595|C86794|Hnrpu|SAFA|Sp120|hnRNP U	heterogeneous nuclear ribonucleoprotein U	protein-coding	-0.373876	7.13953	-3.05652	0.00895757	0.126737	-3.4584
105841	chr15	5299	Dennd3	AI447457|E030003N15Rik	DENN/MADD domain containing 3	protein-coding	-0.782144	1.30551	-3.057	0.00894931	0.126737	-3.04276
78826	chrX	2827	P2ry10	5830408N17Rik|Lypsr2|P2Y10	purinergic receptor P2Y, G-protein coupled 10	protein-coding	-0.384034	5.75356	-3.05527	0.0089794	0.126909	-3.38343
56722	chr16	2237	Litaf	3222402J11Rik|C85531|N4WBP3|TBX1	LPS-induced TN factor	protein-coding	-0.398617	5.97277	-3.05443	0.00899415	0.126909	-3.39588
68304	chr9	3644	Poglut3	2010004J24Rik|4833410J10Rik|AW549401|Kdelc2	protein O-glucosyltransferase 3	protein-coding	-0.510631	2.61923	-3.05417	0.00899872	0.126909	-3.15703
27376	chr11	4000	Slc25a10	Dic	solute carrier family 25 (mitochondrial carrier, dicarboxylate transporter), member 10	protein-coding	-0.469992	2.61925	-3.05127	0.00904962	0.12749	-3.22464
228993	chr2	2197	Slc17a9	1700019H03Rik|BC019537|Vnut	solute carrier family 17, member 9	protein-coding	0.949186	2.00652	3.04643	0.00913513	0.128557	-2.79285
217734	chr12	5059	Pomt2	-	protein-O-mannosyltransferase 2	protein-coding	-0.597016	1.37206	-3.04542	0.00915306	0.128672	-3.00156
219135	chr14	3837	Mtmr6	4022440C11Rik|AI428804|AU041072|Gm38641	myotubularin related protein 6	protein-coding	0.296303	4.86076	3.04364	0.00918486	0.12898	-3.38289
73469	chr4	5180	Rnf38	1700065B19Rik|2610202O07Rik|AA673263|Oip1	ring finger protein 38	protein-coding	0.43587	4.29055	3.03844	0.00927817	0.130152	-3.3728
66141	chr7	648	Ifitm3	1110004C05Rik|Cd225|Cdw217|DSPA2b|Fgls|IP15|mil-1	interferon induced transmembrane protein 3	protein-coding	1.5937	2.72949	3.0369	0.00930607	0.130265	-2.84289
192176	chrX	8347	Flna	ABP-280|Dilp2|F730004A14Rik|Fln1|GENA 379|filamin-1	filamin, alpha	protein-coding	0.67816	7.2236	3.03737	0.00929744	0.130265	-3.5113
65963	chr6	2049	Tmem176b	1810009M01Rik|Clast1|Lr8	transmembrane protein 176B	protein-coding	-0.764271	0.552128	-3.03423	0.00935436	0.130663	-2.71533
14049	chr2	2364	Eya2	Eab1	EYA transcriptional coactivator and phosphatase 2	protein-coding	-1.13577	0.29068	-3.03424	0.00935424	0.130663	-2.79959
277010	chr19	3077	Marveld1	AI504298|Mrvldc1	MARVEL (membrane-associating) domain containing 1	protein-coding	0.71225	2.7685	3.03159	0.00940255	0.131196	-3.0028
233529	chr7	2557	Kctd14	AI449310|D7Ertd760e	potassium channel tetramerisation domain containing 14	protein-coding	-2.69298	-3.82128	-3.03092	0.00941484	0.131229	-2.52965
70086	chr14	1802	Cysltr2	2300001H05Rik|CYSLT2R|Cltr2|Cyslt2	cysteinyl leukotriene receptor 2	protein-coding	-0.528195	3.17102	-3.02954	0.00944009	0.131373	-3.12583
329735	chr3	5407	4933431E20Rik	-	RIKEN cDNA 4933431E20 gene	ncRNA	-2.40751	-4.46384	-3.02926	0.00944518	0.131373	-2.53585
433637	chr3	459	Gm5547	EG433637	predicted gene 5547	ncRNA	0.882907	3.49752	3.0266	0.00949418	0.131775	-2.77333
19347	chr7	4956	Dennd5a	1500012B19Rik|AJ245569|AW496491|ORF37|Rab6ip1|mKIAA1091	DENN/MADD domain containing 5A	protein-coding	0.48338	3.32966	3.02606	0.00950419	0.131775	-3.38673
66291	chr4	927	Smim8	1810030N24Rik|2810406B13Rik	small integral membrane protein 8	protein-coding	0.478731	4.72218	3.02657	0.00949474	0.131775	-3.0789
12607	chr17	4077	Cebpz	CBF2|Cbf	CCAAT/enhancer binding protein zeta	protein-coding	-0.395235	3.30473	-3.02546	0.00951535	0.131791	-3.34799
17859	chr19	5619	Mxi1	Gm10197|Mad2|bHLHc11	MAX interactor 1, dimerization protein	protein-coding	0.482009	2.30167	3.02424	0.00953784	0.131962	-3.3259
229541	chr3	5399	Dennd4b	-	DENN/MADD domain containing 4B	protein-coding	0.429708	3.70772	3.02371	0.00954775	0.131962	-3.34368
433956	chr5	3445	Dnaaf5	BC053401|C76907|Heatr2	dynein, axonemal assembly factor 5	protein-coding	0.473258	3.458	3.02301	0.00956076	0.132003	-3.29028
110326	chr4	2785	Tas1r1	Gpr70|T1r1|TR1	taste receptor, type 1, member 1	protein-coding	2.31202	-1.03761	3.01856	0.0096438	0.13301	-2.51045
16995	chr14	1392	Ltb4r1	BLT1|BLTR|Ltb4r|mBLTR	leukotriene B4 receptor 1	protein-coding	0.934968	-0.103368	3.01772	0.00965956	0.133029	-2.70571
70561	chr14	4028	Txndc16	5730420B22Rik|C77647	thioredoxin domain containing 16	protein-coding	-0.380291	2.80776	-3.01741	0.00966543	0.133029	-3.26834
12562	chr8	3986	Cdh5	7B4|AA408225|Cd144|VE-Cad|VECD|VEcad|Vec	cadherin 5	protein-coding	3.55904	-5.43044	3.01686	0.00967561	0.13303	-3.00986
27632	chr17	1610	Nelfe	D17H6S45|NELF-E|RD|Rdbp	negative elongation factor complex member E, Rdbp	protein-coding	-0.477975	4.6384	-3.01569	0.00969766	0.133193	-3.3681
74563	chr11	2244	Rasgef1c	9130006A14Rik	RasGEF domain family, member 1C	protein-coding	-1.70161	-2.05182	-3.01372	0.00973491	0.133565	-2.50091
13557	chr13	5097	E2f3	E2F3b|E2f3a	E2F transcription factor 3	protein-coding	-0.437707	2.59018	-3.01311	0.00974643	0.133584	-3.30802
329650	chr3	10249	Med12l	A130035F20|A630079M02|AU044581|TRALPUSH	mediator complex subunit 12-like	protein-coding	1.19873	-1.92142	3.01011	0.00980352	0.134027	-2.69449
104709	chr11	3237	Pik3r6	BB220380|p84|p84 PIKAP|p87(PIKAP)|p87PIKAP	phosphoinositide-3-kinase regulatory subunit 5	protein-coding	-0.604564	-0.070374	-3.00882	0.00982807	0.134027	-2.84467
74104	chr1	2934	Abcb6	1200005B17Rik	ATP-binding cassette, sub-family B (MDR/TAP), member 6	protein-coding	-0.630757	1.66789	-3.01055	0.00979503	0.134027	-2.98266
72007	chr3	6875	Fndc3b	1600019O04Rik|AW550168|Fad104|mKIAA4164	fibronectin type III domain containing 3B	protein-coding	-0.719487	-0.802023	-3.00914	0.00982195	0.134027	-2.8004
171506	chr6	1114	H1f8	C86609|H1-8|H1.8|H1fo|H1foo|H1oo	H1.8 linker histone	protein-coding	-3.12649	-3.69188	-3.00873	0.0098297	0.134027	-2.79702
23871	chr9	5060	Ets1	AI196000|AI448617|D230050P06|Ets-1|Tpl1|p54|vs	E26 avian leukemia oncogene 1, 5' domain	protein-coding	0.440082	7.78114	3.0065	0.00987245	0.13447	-3.56215
242620	chr4	2947	Dmrta2	Dmrt5	doublesex and mab-3 related transcription factor like family A2	protein-coding	-1.50841	-1.33251	-3.0051	0.00989945	0.134577	-2.55504
53624	chr11	1453	Cldn7	-	claudin 7	protein-coding	-3.70269	-3.74302	-3.00502	0.00990082	0.134577	-2.96064
57914	chr5	1360	Crlf2	CRLM2|Ly114|Tpte2|Tslpr	cytokine receptor-like factor 2	protein-coding	0.446765	6.38843	3.0042	0.00991677	0.134592	-3.46164
246316	chr5	1927	Lgi2	mKIAA1916	leucine-rich repeat LGI family, member 2	protein-coding	-1.47603	-0.30189	-3.00391	0.00992234	0.134592	-2.52815
19881	chr19	1526	Rom1	M101156|Rgsc1156|Rom-1|Rosp1|Tspan23	rod outer segment membrane protein 1	protein-coding	0.673717	5.0918	3.00111	0.00997651	0.135187	-3.42964
21936	chr4	1007	Tnfrsf18	AITR|Gitr	tumor necrosis factor receptor superfamily, member 18	protein-coding	-0.438389	6.30116	-2.99651	0.0100661	0.13626	-3.44529
14628	chr10	3009	Ostm1	1200002H13Rik|HSPC019|gl	osteopetrosis associated transmembrane protein 1	protein-coding	-0.305893	5.53875	-2.99474	0.0101006	0.136587	-3.50645
100041677	chr4	2729	Zfp984	Gm13157	zinc finger protein 984	protein-coding	0.401718	4.24824	2.99333	0.0101285	0.136823	-3.39716
69774	chr19	1687	Ms4a6b	1810027D10Rik	membrane-spanning 4-domains, subfamily A, member 6B	protein-coding	0.419539	8.95575	2.99123	0.0101699	0.137129	-3.58291
18807	chr7	2164	Pld3	Sam-9	phospholipase D family, member 3	protein-coding	0.291505	6.68409	2.99112	0.010172	0.137129	-3.51765
17128	chr18	3341	Smad4	AW743858|D18Wsu70e|DPC4|Madh4	SMAD family member 4	protein-coding	0.387912	4.78423	2.98807	0.0102324	0.137668	-3.45716
234825	chr8	2083	Klhdc4	AA408426|AV352552|BC012312|G430025P05Rik	kelch domain containing 4	protein-coding	-0.409401	4.80638	-2.98804	0.0102329	0.137668	-3.45182
68337	chr12	1439	Crip2	0610010I23Rik|AW743261|C77570|CRP2|CRP4|Crp|ESP1|Hlp	cysteine rich protein 2	protein-coding	1.1133	1.15393	2.98495	0.0102946	0.137792	-2.71751
15193	chr17	2251	Hdgfl2	HRP-2|Hdgfrp2	HDGF like 2	protein-coding	-0.387677	3.76397	-2.98516	0.0102904	0.137792	-3.36918
70083	chr17	1363	Metrn	1810034B16Rik|EyeLinc16|Hyrac	meteorin, glial cell differentiation regulator	protein-coding	-0.412887	5.5974	-2.98532	0.0102872	0.137792	-3.47419
272396	chr7	3194	Tarsl2	A530046H20Rik|Tars3	threonyl-tRNA synthetase-like 2	protein-coding	-0.452469	2.05499	-2.98635	0.0102667	0.137792	-3.2324
16161	chr8	2873	Il12rb1	CD212|IL-12R[b]	interleukin 12 receptor, beta 1	protein-coding	-0.617989	4.63249	-2.98501	0.0102934	0.137792	-3.50253
328561	chr15	1986	Apol10b	9130218O11Rik	apolipoprotein L 10B	protein-coding	-1.77167	-2.11239	-2.98423	0.0103089	0.137844	-2.54988
16854	chr14	1406	Lgals3	GBP|L-34|Mac-2|gal3	lectin, galactose binding, soluble 3	protein-coding	1.00371	7.6598	2.98294	0.0103349	0.13791	-3.58314
77779	chr19	2317	A930007I19Rik	-	RIKEN cDNA A930007I19 gene	ncRNA	-3.72696	-3.56145	-2.98327	0.0103282	0.13791	-3.03805
21356	chr17	2750	Tapbp	D17Wsu91e|TPN	TAP binding protein	protein-coding	-0.427038	7.65398	-2.98181	0.0103576	0.137934	-3.59453
229715	chr3	5031	Amigo1	Amigo|ali2	adhesion molecule with Ig like domain 1	protein-coding	-0.563855	1.73191	-2.98211	0.0103516	0.137934	-3.25151
68050	chr4	2370	Akirin1	6330407G11Rik	akirin 1	protein-coding	0.28436	5.74578	2.98036	0.0103868	0.138069	-3.51266
51792	chr17	2256	Ppp2r1a	6330556D22Rik|PP2A|PR65	protein phosphatase 2, regulatory subunit A, alpha	protein-coding	-0.265932	7.44624	-2.97974	0.0103993	0.138069	-3.58362
66356	chr7	5613	Knop1	2310008H09Rik|Tsg118	lysine rich nucleolar protein 1	protein-coding	-0.40034	2.50426	-2.98019	0.0103902	0.138069	-3.3902
22035	chr3	4944	Tnfsf10	A330042I21Rik|AI448571|APO-2L|Ly81|TL2|Tnlg6a|Trail	tumor necrosis factor (ligand) superfamily, member 10	protein-coding	-0.633634	3.20557	-2.97629	0.0104693	0.138845	-3.42593
71779	chr6	4521	Marchf8	1300017E09Rik|MARCH-VIII|March8|Mir	membrane associated ring-CH-type finger 8	protein-coding	-0.691384	1.10217	-2.97582	0.0104789	0.138845	-2.97762
94063	chr19	1134	Mrpl16	2310039D06Rik	mitochondrial ribosomal protein L16	protein-coding	-0.39507	5.71773	-2.97521	0.0104913	0.13887	-3.45709
692152	chr6	347	Igkv13-84	Igk-V33|gm33	immunoglobulin kappa chain variable 13-84	other	3.24461	-0.417699	2.9741	0.0105139	0.139028	-2.75652
93695	chr6	3798	Gpnmb	DC-HIL|Dchil|ipd	glycoprotein (transmembrane) nmb	protein-coding	-1.19758	-1.29886	-2.97317	0.0105329	0.13914	-2.77134
317758	chr6	1383	Gimap9	A630002K24|BB145400|IAN-7	GTPase, IMAP family member 9	protein-coding	0.384013	6.38924	2.97137	0.0105698	0.139487	-3.52481
69627	chr8	1315	Fam89a	2310031A18Rik	family with sequence similarity 89, member A	protein-coding	0.913178	1.404	2.96967	0.0106047	0.139807	-2.77394
70373	chr12	3919	Gpatch2l	1700020O03Rik|4732487G21Rik|A630090I05Rik|Kiaa1152	G patch domain containing 2 like	protein-coding	0.359913	3.56624	2.96847	0.0106295	0.139994	-3.39545
12390	chr6	2473	Cav2	AI447843	caveolin 2	protein-coding	1.12246	-0.72079	2.96488	0.0107039	0.140015	-2.67516
18195	chr11	3766	Nsf	AI316878|AU020090|AU067812|SKD2	N-ethylmaleimide sensitive fusion protein	protein-coding	0.304167	4.73913	2.9655	0.0106909	0.140015	-3.51633
56422	chr10	4893	Hbs1l	2810035F15Rik|AI326327|eRFS	Hbs1-like (S. cerevisiae)	protein-coding	-0.372399	3.96952	-2.96454	0.0107108	0.140015	-3.51181
15468	chr10	2052	Prmt2	AI504737|Hrmt1l1	protein arginine N-methyltransferase 2	protein-coding	-0.482223	2.78294	-2.96552	0.0106906	0.140015	-3.10075
66566	chr8	1155	Ntpcr	2310079N02Rik|AI449709	nucleoside-triphosphatase, cancer-related	protein-coding	-0.495401	3.92016	-2.96377	0.010727	0.140015	-3.06807
23882	chr13	1081	Gadd45g	AI327420|C86281|CR6|DDIT2|OIG37	growth arrest and DNA-damage-inducible 45 gamma	protein-coding	-0.834483	1.4879	-2.96425	0.0107169	0.140015	-2.74484
100382	chr4	2745	AW011738	-	expressed sequence AW011738	ncRNA	-0.879921	1.13288	-2.96517	0.0106978	0.140015	-2.90572
100216532	chr16	68	Snord2	-	small nucleolar RNA, C/D box 2	snoRNA	-2.18248	1.17439	-2.96583	0.010684	0.140015	-2.61914
100169878	chr10	719	Gm10941	-	predicted gene 10941	ncRNA	-2.27698	-2.49118	-2.96778	0.0106438	0.140015	-2.63991
78929	chr15	2514	Polr3h	5031409G22Rik|RPC8	polymerase (RNA) III (DNA directed) polypeptide H	protein-coding	-0.597652	3.41269	-2.96287	0.0107457	0.140121	-3.34147
109344	chr2	936	E130215H24Rik	-	RIKEN cDNA E130215H24 gene	ncRNA	3.48779	-1.22267	2.95999	0.0108059	0.140348	-3.00002
53321	chr11	5360	Cntnap1	AI841080|Caspr|NCP1|Nrxn4|p190|shm	contactin associated protein-like 1	protein-coding	3.32397	-2.52445	2.96064	0.0107924	0.140348	-2.74958
16190	chr7	5094	Il4ra	CD124|Il4r	interleukin 4 receptor, alpha	protein-coding	0.581764	3.48671	2.96017	0.0108023	0.140348	-3.33955
103425	chr10	2879	Ncln	3100002P13Rik|AW120537	nicalin	protein-coding	-0.45008	4.1925	-2.96098	0.0107851	0.140348	-3.50221
20706	chr13	1930	Serpinb9b	1600019A21Rik|R86|SPI-CI|Spi10|ovalbumin	serine (or cysteine) peptidase inhibitor, clade B, member 9b	protein-coding	1.25751	1.42319	2.95641	0.0108813	0.141177	-3.15169
67299	chr4	7043	Dock7	3110056M06Rik|Gm430	dedicator of cytokinesis 7	protein-coding	-1.26605	-0.0938571	-2.95544	0.0109019	0.141177	-2.98058
17309	chr15	4665	Mgat3	1110038J12Rik|AI848272|GnT-III	mannoside acetylglucosaminyltransferase 3	protein-coding	-4.97236	-4.20615	-2.95589	0.0108923	0.141177	-2.97889
57377	chr6	2770	Mogs	1810017N02Rik|AI181835|Gcs1	mannosyl-oligosaccharide glucosidase	protein-coding	-0.393063	5.57467	-2.95464	0.0109187	0.141256	-3.58077
23833	chr4	503	Cd52	AI463198|B7|B7-Ag|CAMPATH-1|CLS1|MB7	CD52 antigen	protein-coding	0.27551	10.9262	2.95412	0.0109297	0.141259	-3.65829
12662	chrX	4867	Chm	Rep-1	choroidermia (RAB escort protein 1)	protein-coding	0.405162	3.31731	2.95334	0.0109464	0.141336	-3.45401
20353	chr1	3805	Sema4c	AI426163|M-Sema F|Semacl1|Semaf|Semai|sema I	sema domain, immunoglobulin domain (Ig), transmembrane domain (TM) and short cytoplasmic domain, (semaphorin) 4C	protein-coding	-1.06207	2.15142	-2.95271	0.0109599	0.14137	-3.09719
230737	chr4	2350	Gnl2	BC003262|HUMAUANTIG|Ngp-1	guanine nucleotide binding protein-like 2 (nucleolar)	protein-coding	-0.376326	3.52517	-2.95145	0.0109867	0.141577	-3.42685
67895	chr10	1292	Ppa1	2010317E03Rik|Pyp	pyrophosphatase (inorganic) 1	protein-coding	-0.526012	6.73897	-2.94988	0.0110201	0.141869	-3.59512
73246	chr5	1958	Rassf6	1600016B17Rik	Ras association (RalGDS/AF-6) domain family member 6	protein-coding	-0.858776	-0.272832	-2.94891	0.0110409	0.141997	-2.82997
381693	chr5	2482	Wdr95	4930434E21Rik	WD40 repeat domain 95	protein-coding	-1.11851	0.692594	-2.94737	0.011074	0.142284	-3.27729
105827	chr15	3214	Amigo2	AI415330|AMIGO-2|AW208913|Ali1	adhesion molecule with Ig like domain 2	protein-coding	2.9048	-3.33199	2.94141	0.0112027	0.143658	-3.0218
217356	chr11	2908	Tmc8	EVIN2|Ever2|mFLJ00400	transmembrane channel-like gene family 8	protein-coding	0.454284	4.54318	2.94141	0.0112028	0.143658	-3.51274
212518	chr7	3156	Sprn	C630041J07	shadow of prion protein	protein-coding	3.48149	-4.15216	2.9374	0.0112903	0.143938	-2.99873
102098	chr8	5300	Arhgef18	A430078G23Rik|AI467246|D030053O22Rik	rho/rac guanine nucleotide exchange factor (GEF) 18	protein-coding	1.0214	3.64991	2.93825	0.0112716	0.143938	-3.5178
66526	chr4	6243	Tceanc2	2210010B22Rik|2210012G02Rik|6330404A07Rik|AU015593|Tdeanc2	transcription elongation factor A (SII) N-terminal and central domain containing 2	protein-coding	0.359339	2.47771	2.93804	0.0112764	0.143938	-3.41509
22785	chr2	5476	Slc30a4	Znt4|lm|znT-4	solute carrier family 30 (zinc transporter), member 4	protein-coding	-0.433807	3.51674	-2.93775	0.0112826	0.143938	-3.53277
57773	chr17	3890	Wdr4	AI415180|AI448349|D530049K22Rik|Wh|mWH	WD repeat domain 4	protein-coding	-0.489671	2.94336	-2.93852	0.0112657	0.143938	-3.45071
234788	chr8	2623	Slc38a8	Gm587	solute carrier family 38, member 8	protein-coding	-1.56477	-4.56814	-2.93817	0.0112734	0.143938	-2.65198
20400	chrX	819	Sh2d1a	Gm686|SAP	SH2 domain containing 1A	protein-coding	0.410454	7.12487	2.93623	0.011316	0.143939	-3.54547
224105	chr16	4099	Pak2	5330420P17Rik|A130002K10Rik|AI836325|D16Ertd269e|PAK-2|mKIAA4182	p21 (RAC1) activated kinase 2	protein-coding	0.273795	6.50851	2.93555	0.0113309	0.143939	-3.66958
66234	chr8	1824	Msmo1	1500001G16Rik|C78600|DESP4|ERG25|Sc4mol	methylsterol monoxygenase 1	protein-coding	-0.417516	4.14451	-2.93603	0.0113204	0.143939	-3.46803
18146	chr2	1473	Npdc1	AI314472|NPDC-1	neural proliferation, differentiation and control 1	protein-coding	-1.39057	1.73125	-2.9354	0.0113342	0.143939	-2.80162
101592	chr7	3637	Efl1	4932434J20Rik|6030468D11Rik|AI451340|AU019507|AU022896|D7Ertd791e|Eftud1	elongation factor like GTPase 1	protein-coding	-0.417789	2.8123	-2.93466	0.0113505	0.144007	-3.4064
15370	chr15	2477	Nr4a1	GFRP1|Gfrp|Hbr-1|Hbr1|Hmr|N10|NGFI-B|NGFIB|NP10|NUR77-1|NUR77-2|TIS1|TR3|nur77	nuclear receptor subfamily 4, group A, member 1	protein-coding	0.619054	4.30025	2.93361	0.0113737	0.144139	-3.39682
15191	chr3	2245	Hdgf	AI118077|D3Ertd299e	heparin binding growth factor	protein-coding	-0.334263	6.95268	-2.9332	0.0113828	0.144139	-3.66886
12874	chr11	9152	Cpd	AA960140|AW322530|D830034L15Rik	carboxypeptidase D	protein-coding	0.630307	0.146571	2.93008	0.0114518	0.144873	-3.41239
330401	chr6	5719	Tmcc1	3632431M01Rik|mKIAA0779	transmembrane and coiled coil domains 1	protein-coding	0.599636	0.504995	2.92822	0.0114932	0.144977	-3.02047
101540	chr7	3757	Prkd2	AI325941|PKD2	protein kinase D2	protein-coding	0.381972	5.02156	2.9286	0.0114847	0.144977	-3.58512
52004	chr19	911	Cdk2ap2	5830466O21Rik|D19Ertd144e|Doc-1r	CDK2-associated protein 2	protein-coding	0.354953	7.12233	2.92869	0.0114828	0.144977	-3.60642
75785	chr16	6683	Klhl24	1110046J11Rik|4930429H24Rik|6530402O20Rik|C85082	kelch-like 24	protein-coding	0.782881	3.27306	2.92623	0.0115378	0.145341	-3.39543
12055	chr7	965	Bcl7c	C230096E12Rik	B cell CLL/lymphoma 7C	protein-coding	-0.357111	5.35576	-2.92594	0.0115441	0.145341	-3.46453
217837	chr12	2856	Itpk1	BC031182	inositol 1,3,4-triphosphate 5/6 kinase	protein-coding	-0.4558	4.13149	-2.92387	0.0115907	0.145788	-3.56636
233038	chr7	1531	Nccrp1	1190020J12Rik|Gm163|NCCRP-1	non-specific cytotoxic cell receptor protein 1 homolog (zebrafish)	protein-coding	0.948681	1.07405	2.92236	0.0116246	0.146075	-3.11058
100042807	chr18	2419	Eif3j2	Eif3j-2|Gm9781|eIF3 p35|eIF3j-B	eukaryotic translation initiation factor 3, subunit J2	protein-coding	-0.411163	5.35438	-2.9201	0.0116757	0.146436	-3.64078
72748	chr4	1083	Hdhd3	2810435D12Rik	haloacid dehalogenase-like hydrolase domain containing 3	protein-coding	-0.932893	0.850392	-2.9205	0.0116666	0.146436	-2.79973
108100	chr11	3610	Baiap2	IRSp53|R75030	brain-specific angiogenesis inhibitor 1-associated protein 2	protein-coding	-0.450351	2.07496	-2.91591	0.011771	0.14735	-3.3567
14732	chr19	3828	Gpam	GPAT|GPAT-1|GPAT1|P90	glycerol-3-phosphate acyltransferase, mitochondrial	protein-coding	-0.550801	1.75146	-2.91631	0.0117618	0.14735	-3.2541
107508	chr1	4850	Eprs	2410081F06Rik|3010002K18Rik|C79379|Eprs1|Qprs	glutamyl-prolyl-tRNA synthetase	protein-coding	-0.392828	4.44112	-2.91473	0.011798	0.147548	-3.65452
19331	chr6	1322	Rab19	-	RAB19, member RAS oncogene family	protein-coding	0.345716	5.18732	2.91303	0.0118371	0.147896	-3.51348
17724	chrM	955	mt-Rnr1	-	s-rRNA	rRNA	0.583156	9.91373	2.91224	0.0118552	0.147907	-3.72534
74645	chr3	2029	Tent5c	4930431B09Rik|AI449797|Fam46c	terminal nucleotidyltransferase 5C	protein-coding	0.492309	5.08668	2.91201	0.0118605	0.147907	-3.53305
19338	chr3	3488	Rab33b	-	RAB33B, member RAS oncogene family	protein-coding	0.395124	2.92926	2.90897	0.0119306	0.14847	-3.41178
52690	chr12	2725	Setd3	2610102I01Rik|2610305M23Rik|6030490B17Rik|D12Ertd771e	SET domain containing 3	protein-coding	-0.284927	5.18973	-2.90889	0.0119325	0.14847	-3.63729
57741	chr4	2785	Noc2l	AA410003|AF155546|NIR	NOC2 like nucleolar associated transcriptional repressor	protein-coding	-0.341105	5.43256	-2.90858	0.0119395	0.14847	-3.66888
545848	chr6	348	Igkv4-80	Gm16729|af4	immunoglobulin kappa variable 4-80	other	4.30503	-2.18522	2.904	0.0120461	0.148533	-3.06686
74533	chr2	4135	Gzf1	8430437G08Rik|Zfp336|mGZF1	GDNF-inducible zinc finger protein 1	protein-coding	0.602117	2.33812	2.90351	0.0120576	0.148533	-3.24006
11920	chr9	11964	Atm	AI256621|C030026E19Rik	ataxia telangiectasia mutated	protein-coding	0.406631	2.94554	2.90632	0.011992	0.148533	-3.61637
52830	chr4	1907	Pnrc2	0610011E17Rik|D4Bwg0593e	proline-rich nuclear receptor coactivator 2	protein-coding	0.374815	6.08252	2.90389	0.0120485	0.148533	-3.64782
71770	chr11	5411	Ap2b1	1300012O03Rik|AI788979|AP105B	adaptor-related protein complex 2, beta 1 subunit	protein-coding	0.2673	5.77572	2.9062	0.0119948	0.148533	-3.71153
13143	chr9	1769	Dapk2	-	death-associated protein kinase 2	protein-coding	-0.606014	3.08978	-2.9071	0.0119738	0.148533	-3.49752
71776	chr11	1840	Tha1	1300017K07Rik|GLY1	threonine aldolase 1	protein-coding	-1.06373	1.49576	-2.90354	0.0120568	0.148533	-2.84591
100045792	chr10	2900	Ect2l	C330021H03Rik|Gm10331	epithelial cell transforming sequence 2 oncogene-like	protein-coding	-1.1194	-0.809834	-2.90451	0.0120342	0.148533	-2.6887
100217451	chr6	129	Snora7a	MBI-141	small nucleolar RNA, H/ACA box 7A	snoRNA	-2.08582	1.8818	-2.90655	0.0119866	0.148533	-2.68968
52028	chr19	5597	Bbs1	AI451249|D19Ertd609e	Bardet-Biedl syndrome 1 (human)	protein-coding	-2.25859	-2.85255	-2.90575	0.0120052	0.148533	-2.67691
66667	chr16	4606	Hspbap1	3830421G21Rik	Hspb associated protein 1	protein-coding	0.646637	1.5684	2.90185	0.0120963	0.148742	-3.09427
381802	chr6	1774	Tsen2	AU067695	tRNA splicing endonuclease subunit 2	protein-coding	-0.69551	1.97755	-2.90182	0.0120971	0.148742	-3.12005
52892	chr11	4280	Sco1	2610001C07Rik|D11Bwg1310e	SCO1 cytochrome c oxidase assembly protein	protein-coding	-0.46304	2.2148	-2.90114	0.012113	0.148797	-3.41275
233040	chr7	2075	Fbxo27	E130008B10Rik|FBG5|Gm161	F-box protein 27	protein-coding	1.24708	-0.0210356	2.89996	0.0121409	0.148869	-2.75489
237253	chr10	3403	Lrp11	1700034J19Rik|6330533B21|9830160H19Rik	low density lipoprotein receptor-related protein 11	protein-coding	-0.748263	-0.39251	-2.89993	0.0121414	0.148869	-3.0179
271005	chr12	1949	Klhdc1	-	kelch domain containing 1	protein-coding	0.607886	2.23073	2.89927	0.0121569	0.1489	-3.12711
75974	chrX	6665	Dock11	5033414A21Rik|8030476J24|Zizimin2|sph238	dedicator of cytokinesis 11	protein-coding	0.371473	4.72502	2.89878	0.0121686	0.1489	-3.70307
69719	chr5	7106	Cad	2410008J01Rik|AU018859|Cpad	carbamoyl-phosphate synthetase 2, aspartate transcarbamylase, and dihydroorotase	protein-coding	-0.352142	4.82916	-2.89838	0.012178	0.1489	-3.71821
72313	chr5	11470	Fryl	2010313D22Rik|2310004H21Rik|2510002A14Rik|9030227G01Rik|mKIAA0826	FRY like transcription coactivator	protein-coding	0.732683	3.46568	2.89628	0.0122277	0.149101	-3.66477
215418	chr9	2890	Csrnp1	4931429D10Rik|Axud1|CSRNP-1|URAX1|taip-3	cysteine-serine-rich nuclear protein 1	protein-coding	0.653971	4.08067	2.89679	0.0122157	0.149101	-3.52906
94094	chr7	2583	Trim34a	Trim34|Trim34-1	tripartite motif-containing 34A	protein-coding	0.544658	4.27592	2.89577	0.0122398	0.149101	-3.48478
72322	chr17	3709	Xpo5	2410004H11Rik|2700038C24Rik|AI648907|AW549301|Exp5|RanBp21|mKIAA1291	exportin 5	protein-coding	-0.313753	4.4129	-2.89612	0.0122314	0.149101	-3.63433
78830	chr2	2924	Slc25a12	2610002D09Rik|AI839531|B230107K20Rik|BB129864	solute carrier family 25 (mitochondrial carrier, Aralar), member 12	protein-coding	-0.274638	5.31194	-2.89426	0.0122757	0.1494	-3.67524
20963	chr13	5272	Syk	Sykb	spleen tyrosine kinase	protein-coding	-0.916689	1.85771	-2.89336	0.0122972	0.149522	-3.53414
20917	chr6	2279	Suclg2	AF171077|AW556404|D6Wsu120e|G-SCS|GTPSCS|SCS-betaG	succinate-Coenzyme A ligase, GDP-forming, beta subunit	protein-coding	-0.381719	4.09463	-2.89274	0.0123118	0.149562	-3.51702
24109	chr5	2667	Ubl3	AW108023|HCG|MUB|mmMUB	ubiquitin-like 3	protein-coding	0.29861	5.71752	2.8901	0.0123749	0.15019	-3.68477
17164	chr1	2567	Mapkapk2	AA960234|MAPKAP-K2|MK-2|MK2|Rps6kc1	MAP kinase-activated protein kinase 2	protein-coding	-0.315031	6.17258	-2.88929	0.0123946	0.15029	-3.72451
15936	chr8	1522	Ier2	AI317238|Ch1|Pip92	immediate early response 2	protein-coding	0.574778	5.9709	2.88689	0.0124522	0.150711	-3.68119
14190	chr5	3769	Fgl2	AI385601|musfiblp	fibrinogen-like protein 2	protein-coding	-1.16962	3.46981	-2.8873	0.0124423	0.150711	-3.67999
16653	chr6	4670	Kras	AI929937|K-Ras|K-Ras 2|K-ras|Ki-ras|Kras-2|Kras2|c-K-ras|c-Ki-ras|p21B|ras	Kirsten rat sarcoma viral oncogene homolog	protein-coding	0.291194	5.47744	2.88497	0.0124988	0.151135	-3.72647
15985	chr11	1198	Cd79b	B29|Ig-beta|Igb|Igbeta	CD79B antigen	protein-coding	1.76989	1.90062	2.88415	0.0125186	0.151136	-2.93119
101631	chr7	2640	Pwwp2b	AI594893|D7Ertd517e|D930023J19Rik|Pwwp2	PWWP domain containing 2B	protein-coding	-1.17022	-1.37336	-2.88402	0.0125218	0.151136	-2.78082
63985	chr14	4171	Gmfb	3110001H22Rik|3110001O16Rik|AI851627|C79176|D14Ertd630e	glia maturation factor, beta	protein-coding	0.418657	5.7879	2.88259	0.0125565	0.151415	-3.73481
18718	chr2	3471	Pip4k2a	AW742916|Pip5k2a	phosphatidylinositol-5-phosphate 4-kinase, type II, alpha	protein-coding	-0.308837	5.67349	-2.879	0.0126442	0.152046	-3.74336
52696	chr10	2676	Zwint	2010007E07Rik|2600001N01Rik|D10Ertd749e|Zwint-1	ZW10 interactor	protein-coding	-0.325771	4.27565	-2.87855	0.0126551	0.152046	-3.6168
231070	chr5	2648	Insig1	1810013C12Rik|Insig-1	insulin induced gene 1	protein-coding	-0.391926	3.87091	-2.87922	0.0126389	0.152046	-3.60529
106707	chr17	1703	Rpusd1	2310051D06Rik|AU019540|Rlucl	RNA pseudouridylate synthase domain containing 1	protein-coding	-0.512072	2.97918	-2.87978	0.0126251	0.152046	-3.33446
19819	chr12	1457	Rnaseh1	-	ribonuclease H1	protein-coding	-0.40076	3.57407	-2.87747	0.0126817	0.152227	-3.43564
27053	chr6	1927	Asns	-	asparagine synthetase	protein-coding	-0.594164	4.28852	-2.87592	0.0127198	0.152406	-3.56896
233328	chr7	7456	Lrrk1	AW319595|C230002E15Rik|D130026O16Rik|mKIAA1790	leucine-rich repeat kinase 1	protein-coding	-0.656338	2.58434	-2.87594	0.0127193	0.152406	-3.67782
20355	chr6	5014	Sema4f	Sema W	sema domain, immunoglobulin domain (Ig), TM domain, and short cytoplasmic domain	protein-coding	1.03157	1.02576	2.87485	0.0127463	0.152584	-3.13415
228368	chr2	3255	Slc35c1	E430007K15Rik|fuct1	solute carrier family 35, member C1	protein-coding	0.305964	4.9668	2.87429	0.01276	0.152609	-3.69777
12511	chr19	3034	Cd6	-	CD6 antigen	protein-coding	0.565131	6.31154	2.87293	0.0127937	0.15275	-3.74353
70294	chr10	1639	Rnf126	2610010O19Rik	ring finger protein 126	protein-coding	-0.283207	5.36889	-2.87288	0.012795	0.15275	-3.68072
17387	chr14	2597	Mmp14	AI325305|MMP-X1|MT-MMP-1|MT1-MMP|sabe	matrix metallopeptidase 14 (membrane-inserted)	protein-coding	2.73517	-2.89918	2.87162	0.0128262	0.152813	-2.72974
11512	chr15	6033	Adcy6	AC6|mKIAA0422	adenylate cyclase 6	protein-coding	2.69249	-3.22631	2.87126	0.0128352	0.152813	-2.93045
14063	chr13	2768	F2rl1	Gpcr11|PAR-2|Par2	coagulation factor II (thrombin) receptor-like 1	protein-coding	1.62174	2.05163	2.87184	0.0128207	0.152813	-2.91453
69617	chr13	3543	Pitrm1	2310012C15Rik|AA410010|MP-1|MP1|Ntup1|PreP|mKIAA1104	pitrilysin metallepetidase 1	protein-coding	-0.36472	3.52854	-2.86947	0.0128797	0.15307	-3.63235
53331	chr10	2500	Stx7	AI315064|AI317144|AW107239|Syn7	syntaxin 7	protein-coding	-0.421882	3.18757	-2.86946	0.01288	0.15307	-3.50808
619313	chr15	961	I730030J21Rik	-	RIKEN cDNA I730030J21 gene	ncRNA	2.16722	1.06382	2.86594	0.0129682	0.153148	-2.74368
12029	chr11	3426	Bcl6b	Bazf	B cell CLL/lymphoma 6, member B	protein-coding	1.73977	-4.24841	2.86806	0.0129149	0.153148	-2.75173
60525	chr2	2833	Acss2	1110017C11Rik|ACAS|ACS|Acas1|Acas2|AceCS1|Acs1|aceCS	acyl-CoA synthetase short-chain family member 2	protein-coding	0.733111	2.36041	2.8662	0.0129617	0.153148	-3.33828
72552	chr8	3169	Hsdl1	2700067E09Rik	hydroxysteroid dehydrogenase like 1	protein-coding	0.381489	3.30731	2.86778	0.012922	0.153148	-3.54634
67948	chr1	4913	Fbxo28	4833428J17Rik|5730505P19Rik|D1Ertd578e|Fbx28|mKIAA0483	F-box protein 28	protein-coding	0.368106	3.6427	2.8667	0.0129491	0.153148	-3.62453
14236	chr17	5084	Foxn2	3230402J05Rik|6030465J18Rik|Fkh19|Foxn1|HTLF	forkhead box N2	protein-coding	0.31527	4.02953	2.86622	0.012961	0.153148	-3.70465
217869	chr12	3966	Eif5	2810011H21Rik|D12Ertd549e	eukaryotic translation initiation factor 5	protein-coding	-0.342794	6.11456	-2.86772	0.0129234	0.153148	-3.78764
72296	chr3	3844	Rusc1	2210403N08Rik|AA408288|NESCA	RUN and SH3 domain containing 1	protein-coding	0.304908	3.76707	2.86319	0.0130375	0.153696	-3.60208
12181	chr15	2476	Bop1	AU020183|AW146150|D18861|Erb1p|Kiaa0124|mKIAA0124	block of proliferation 1	protein-coding	-0.370452	5.45055	-2.86317	0.013038	0.153696	-3.74086
18619	chr4	1412	Penk	AI326464|ENK|PPA|Penk1	preproenkephalin	protein-coding	-1.68326	1.12297	-2.86221	0.0130622	0.153844	-2.76863
94214	chr10	3916	Spock2	AA407235|Gcap26|mKIAA0275	sparc/osteonectin, cwcv and kazal-like domains proteoglycan 2	protein-coding	1.08083	4.25041	2.86094	0.0130944	0.15401	-3.39677
54447	chr19	4823	Asah2	AI585898	N-acylsphingosine amidohydrolase 2	protein-coding	0.949581	-0.196664	2.86073	0.0130997	0.15401	-2.92584
80752	chr5	3001	Fam20c	C76981|DMP-4|DMP4|GEF-CK|mKIAA4081	FAM20C, golgi associated secretory pathway kinase	protein-coding	2.59456	-3.69469	2.86019	0.0131135	0.15402	-3.06275
212898	chr10	4225	Dse	6030499O08|AI480506|B130024B19Rik|DS-epi1|Sart2	dermatan sulfate epimerase	protein-coding	0.773112	1.37599	2.85977	0.013124	0.15402	-3.16573
105722	chr15	5711	Ano6	2900059G15Rik|AA407480|AW554778|F730003B03Rik|Tmem16f	anoctamin 6	protein-coding	0.360174	3.85594	2.85828	0.0131618	0.154326	-3.69432
70574	chr10	5195	Cpm	1110060I01Rik|5730456K23Rik|AA589379|E030045M14Rik	carboxypeptidase M	protein-coding	1.84458	0.0565776	2.85386	0.013275	0.1551	-2.82587
104806	chr12	7775	Fancm	AI427100|C730036B14Rik|D12Ertd364e	Fanconi anemia, complementation group M	protein-coding	0.852232	0.622054	2.85443	0.0132603	0.1551	-3.43
226971	chr1	5469	Plekhb2	2310009M15Rik|AU018239|Evt2|Phdc|evt-2	pleckstrin homology domain containing, family B (evectins) member 2	protein-coding	0.361986	5.68073	2.85408	0.0132694	0.1551	-3.8009
13449	chr14	1717	Dok2	DokR|Frip|dok-R	docking protein 2	protein-coding	-0.457569	5.55848	-2.85388	0.0132745	0.1551	-3.74324
233115	chr7	7671	Dpy19l3	6030410G08|9330164H19Rik	dpy-19-like 3 (C. elegans)	protein-coding	0.788881	2.75755	2.85316	0.013293	0.155171	-3.41814
56045	chr2	4010	Samhd1	E330031J07Rik|Mg11|mSAMHD1	SAM domain and HD domain, 1	protein-coding	0.398881	7.45827	2.8517	0.0133307	0.155473	-3.8471
68480	chr13	804	Card19	1110007C09Rik|AI851695|Bincard	caspase recruitment domain family, member 19	protein-coding	0.544373	4.31848	2.85084	0.013353	0.155596	-3.39434
231279	chr5	3978	Guf1	4631409J12|AA407526|EF-4	GUF1 homolog, GTPase	protein-coding	-0.351908	2.74027	-2.84974	0.0133815	0.155789	-3.57396
94176	chr11	6330	Dock2	AI662014|AW122239|CED-5|Hch|MBC	dedicator of cyto-kinesis 2	protein-coding	0.653757	6.14303	2.84911	0.0133976	0.155839	-3.83461
320191	chr8	12836	Hook3	5830454D03Rik|AI317159|E330005F07Rik	hook microtubule tethering protein 3	protein-coding	0.397074	2.33223	2.84494	0.0135063	0.156964	-3.67539
14595	chr4	3976	B4galt1	B-1,4-GalT|B-1,4-GalT1|GalT|Ggtb|Ggtb2|b4Gal-T1|beta-1,4-GalT|beta-1,4-GalT1|beta4Gal-T1	UDP-Gal:betaGlcNAc beta 1,4- galactosyltransferase, polypeptide 1	protein-coding	0.425023	5.42611	2.8437	0.0135388	0.157144	-3.79822
75292	chr17	6133	Prkd3	4930557O20Rik|5730497N19Rik|PKD3|Pkcnu|Prkcn	protein kinase D3	protein-coding	0.350062	3.29424	2.84344	0.0135456	0.157144	-3.72712
21413	chr18	7681	Tcf4	5730422P05Rik|ASP-I2|E2-2|E2.2|ITF-2|ITF-2b|ITF2|ME2|MITF-2A|MITF-2B|SEF-2|SEF2|SEF2-1|TFE|Tcf-4|bHLHb19	transcription factor 4	protein-coding	-0.571784	1.12657	-2.84298	0.0135577	0.157145	-3.41458
12527	chr6	1192	Cd9	Tspan29	CD9 antigen	protein-coding	0.628018	6.58246	2.84142	0.0135987	0.157204	-3.69611
234407	chr8	3181	Colgalt1	2810024B22Rik|Glt25d1	collagen beta(1-O)galactosyltransferase 1	protein-coding	-0.350337	4.87898	-2.84154	0.0135954	0.157204	-3.77607
66522	chr8	4882	Pgpep1	2810003H13Rik|Gm19458|PAP-I|PGP|PGP-I|PGPI|Pcp	pyroglutamyl-peptidase I	protein-coding	-0.625775	1.29771	-2.84153	0.0135956	0.157204	-3.24785
13121	chr5	4353	Cyp51	AI426508|CYPLI|Cyp51a1|Ldm|P450-14DM|P450LI	cytochrome P450, family 51	protein-coding	-0.572779	3.70413	-2.84069	0.0136178	0.157286	-3.76355
66423	chr8	802	Coprs	1700029I03Rik|2410022L05Rik|AA409325|AI256813|C85432|Copr5	coordinator of PRMT5, differentiation stimulator	protein-coding	-1.04211	1.88254	-2.8374	0.0137049	0.158154	-2.83085
67972	chr10	7130	Atp2b1	2810442I22Rik|E130111D10Rik|Pmca1	ATPase, Ca++ transporting, plasma membrane 1	protein-coding	0.37714	3.6275	2.83624	0.0137355	0.158368	-3.78197
69863	chr4	8764	Ttc39b	1810054D07Rik|9130422G05Rik|AI450603|AV103077|AW215585	tetratricopeptide repeat domain 39B	protein-coding	0.270181	4.43463	2.83507	0.0137668	0.158589	-3.8249
18519	chr17	4708	Kat2b	A930006P13Rik|AI461839|AW536563|Pcaf|p/CAF	K(lysine) acetyltransferase 2B	protein-coding	0.39443	1.85209	2.83277	0.0138281	0.159056	-3.56159
216705	chr11	3398	Clint1	AI642036|AW537616|C530049I24Rik|Enth|Epn4|F630206G17Rik	clathrin interactor 1	protein-coding	0.328644	6.07279	2.83264	0.0138315	0.159056	-3.83736
67443	chr8	1712	Map1lc3b	1010001C15Rik|Atg8|LC3b|MAP1A/MAP1B|Map1lc3	microtubule-associated protein 1 light chain 3 beta	protein-coding	0.401401	5.88097	2.83202	0.0138482	0.159059	-3.74961
100198	chr4	4739	H6pd	AI785303|G6pd1|Gpd-1|Gpd1	hexose-6-phosphate dehydrogenase (glucose 1-dehydrogenase)	protein-coding	-0.482388	3.32473	-2.83173	0.0138559	0.159059	-3.70821
12521	chr2	1854	Cd82	AA682076|AL023070|C33|IA4|Kai1|Tspan27	CD82 antigen	protein-coding	-0.314893	8.42796	-2.83072	0.013883	0.15913	-3.87704
245474	chrX	2803	Dkc1	BC068171	dyskeratosis congenita 1, dyskerin	protein-coding	-0.501187	4.44044	-2.8306	0.0138863	0.15913	-3.76509
17904	chr10	614	Myl6	ESMLC|LC17|LC17-GI|MLC-3|MLC1SM|Myln	myosin, light polypeptide 6, alkali, smooth muscle and non-muscle	protein-coding	0.488476	6.52715	2.82818	0.0139515	0.159273	-3.71545
19090	chr16	12674	Prkdc	AI326420|AU019811|DNA-PKcs|DNAPDcs|DNAPK|DNPK1|DOXNPH|HYRC1|XRCC7|dxnph|p460|scid|slip	protein kinase, DNA activated, catalytic polypeptide	protein-coding	0.358281	2.24632	2.82801	0.013956	0.159273	-3.70815
22427	chr8	6383	Wrn	AI846146	Werner syndrome RecQ like helicase	protein-coding	0.343358	3.42684	2.82789	0.0139594	0.159273	-3.75003
74734	chr5	4960	Rhoh	5830400A04Rik|AU019774|Arhh	ras homolog family member H	protein-coding	0.313368	5.12883	2.82922	0.0139235	0.159273	-3.81141
56297	chr16	1496	Arl6	1110018H24Rik|2210411E14Rik|BBS3	ADP-ribosylation factor-like 6	protein-coding	-0.686882	2.88722	-2.82818	0.0139516	0.159273	-3.25704
105501	chr14	2749	Abhd4	1110035H23Rik|AI429574|Abh4	abhydrolase domain containing 4	protein-coding	-0.514983	3.43649	-2.82687	0.0139869	0.159449	-3.48188
93685	chr19	6050	Entpd7	1810012B13Rik|1810020C02Rik|2810003F23Rik|LALP1|Lysal2	ectonucleoside triphosphate diphosphohydrolase 7	protein-coding	-0.464418	1.13128	-2.82556	0.0140224	0.159714	-3.449
269233	chr2	4146	Fam171a1	9630050M13Rik|AA409679	family with sequence similarity 171, member A1	protein-coding	-1.74791	-3.36419	-2.82306	0.0140905	0.160351	-2.88491
271221	chr14	2651	Rubcnl	5031414D18Rik|Gm744|Gm911|Kiaa0226l	RUN and cysteine rich domain containing beclin 1 interacting protein like	protein-coding	0.932737	-0.153211	2.81972	0.0141817	0.161112	-2.94469
212514	chr16	4342	Spice1	Ccdc52|D16Ertd480e	spindle and centriole associated protein 1	protein-coding	0.743343	0.295896	2.81971	0.0141819	0.161112	-3.23702
70435	chr12	4601	Inf2	2610204M08Rik|AA589465|AW125550|EG629699	inverted formin, FH2 and WH2 domain containing	protein-coding	0.616815	2.74834	2.81844	0.0142168	0.161146	-3.61995
76338	chr14	2756	Rab2b	1500012D09Rik|4930528G15Rik|A230002G14|D530043M21Rik	RAB2B, member RAS oncogene family	protein-coding	0.564907	2.49078	2.8185	0.0142152	0.161146	-3.34407
26411	chr7	2699	Map4k1	Hpk1|mHPK1	mitogen-activated protein kinase kinase kinase kinase 1	protein-coding	-0.286863	6.14224	-2.81826	0.0142216	0.161146	-3.85644
72795	chr11	3436	Ttc19	2010204O13Rik|2810460C24Rik|AI505442	tetratricopeptide repeat domain 19	protein-coding	-0.543837	1.64229	-2.81645	0.0142717	0.161533	-3.40023
69069	chr14	1473	Tmem273	1810011H11Rik|4733401I05Rik	transmembrane protein 273	protein-coding	-1.23812	-3.01905	-2.81613	0.0142803	0.161533	-2.88377
18806	chr11	3801	Pld2	PLD1C	phospholipase D2	protein-coding	-0.893935	0.839933	-2.81528	0.0143041	0.161662	-3.28689
433323	chr1	3998	Sgpp2	SPPase2|Spp2	sphingosine-1-phosphate phosphatase 2	protein-coding	1.35794	0.269949	2.8143	0.0143312	0.161691	-2.80895
217353	chr11	3144	Tmc6	D11Ertd204e|EVER1	transmembrane channel-like gene family 6	protein-coding	0.371173	5.27847	2.81468	0.0143204	0.161691	-3.82055
71208	chr7	1745	4933440M02Rik	-	RIKEN cDNA 4933440M02 gene	ncRNA	3.74712	-4.37152	2.81308	0.0143649	0.161932	-3.06492
665155	chr12	3286	Srp54b	-	signal recognition particle 54B	protein-coding	0.516872	3.28481	2.81206	0.0143934	0.161975	-3.66144
54519	chr2	2540	Apbb1ip	9930118P07Rik|Prp48	amyloid beta (A4) precursor protein-binding, family B, member 1 interacting protein	protein-coding	0.298623	6.08306	2.8123	0.0143865	0.161975	-3.85918
11554	chr19	2491	Adrb1	Adrb-1|beta-AR	adrenergic receptor, beta 1	protein-coding	0.656171	0.0312612	2.81123	0.0144164	0.162064	-3.37525
232566	chr6	1027	Amn1	5830467E07Rik|A230083D09|C730024G19Rik	antagonist of mitotic exit network 1	protein-coding	0.602983	2.26781	2.81089	0.0144259	0.162064	-3.15768
75914	chr6	5440	Exoc6b	4930569O18Rik|G430127E12Rik|Sec15b|Sec15l2|mKIAA0919	exocyst complex component 6B	protein-coding	0.657964	1.52697	2.80732	0.0145259	0.163047	-3.40958
26940	chr9	1673	Ecsit	Sitpec	ECSIT signalling integrator	protein-coding	-0.334032	4.47385	-2.80524	0.0145843	0.163564	-3.7122
21938	chr4	4913	Tnfrsf1b	CD120b|TNF-R-II|TNF-R2|TNF-R75|TNF-alphaR2|TNFBR|TNFR80|TNFRII|TNFalpha-R2|Tnfr-1|Tnfr2|p75	tumor necrosis factor receptor superfamily, member 1b	protein-coding	0.363278	6.44621	2.80309	0.0146452	0.164106	-3.92569
224727	chr17	4066	Bag6	2410045D21Rik|AA408914|BAG-6|Bat3|D17H6S52E|G3|Scythe	BCL2-associated athanogene 6	protein-coding	-0.280625	5.83929	-2.8024	0.0146645	0.164183	-3.8979
53414	chr17	3854	Bysl	Bys|Enp1	bystin-like	protein-coding	-0.38878	3.52056	-2.80177	0.0146824	0.164243	-3.77998
68813	chr14	10335	Dock5	1110060D06Rik|AI666732|AI956923|BC016533|E130320D18|lr2|rlc	dedicator of cytokinesis 5	protein-coding	0.724492	1.28028	2.80117	0.0146995	0.164294	-3.71717
110168	chr14	1310	Gpr18	-	G protein-coupled receptor 18	protein-coding	0.431033	6.22224	2.79977	0.0147395	0.164601	-3.7556
18605	chr10	3224	Enpp1	4833416E15Rik|AI428932|C76301|CD203c|E-NPP 1|E-NPP1|Ly-41|M6S1|NPP1|Npps|PC-1|Pca|Pca-1|Pdnp1|ttw|twy	ectonucleotide pyrophosphatase/phosphodiesterase 1	protein-coding	0.375852	3.59767	2.79931	0.0147523	0.164605	-3.75301
672511	chr11	16939	Rnf213	6030403J01|D11Ertd759e|mysterin	ring finger protein 213	protein-coding	0.588501	4.19867	2.79877	0.0147679	0.164638	-3.89102
56374	chr4	1544	Tmem59	1110001M20Rik|3110046P06Rik|AI256529|D4Ertd20e|MTDCF1|ORF18	transmembrane protein 59	protein-coding	0.422439	6.06829	2.79811	0.0147867	0.164709	-3.83512
71924	chr10	2929	Tube1	2310061K05Rik|AI551343|Tube	tubulin, epsilon 1	protein-coding	-0.632487	1.51971	-2.79607	0.014845	0.165219	-3.48994
328232	chr13	6654	Gfod1	9630032O13|AI850995	glucose-fructose oxidoreductase domain containing 1	protein-coding	0.502585	2.78581	2.7942	0.0148988	0.165676	-3.753
100039796	chr11	2816	Tgtp2	TGTP	T cell specific GTPase 2	protein-coding	0.361396	4.25247	2.7933	0.0149247	0.165825	-3.74708
243439	chr6	353	Igkv14-100	Gm16635|cf9	immunoglobulin kappa chain variable 14-100	other	3.83055	-1.62084	2.79182	0.0149675	0.166019	-2.99202
353172	chr6	2390	Gars	GENA202|Gars1|Gena201|Nmf249|Sgrp23	glycyl-tRNA synthetase	protein-coding	-0.258238	6.73748	-2.79223	0.0149557	0.166019	-3.93106
14265	chrX	4395	Fmr1	FMRP|Fmr-1	FMRP translational regulator 1	protein-coding	-0.247851	4.23429	-2.79138	0.0149802	0.16602	-3.87714
12655	chr3	1539	Chil3	AI505981|Chi3l3|ECF-L|Ym1	chitinase-like 3	protein-coding	2.03315	3.28213	2.79042	0.0150081	0.16619	-3.58403
77117	chr13	2439	Zfp934	6720457D02Rik	zinc finger protein 934	protein-coding	-0.62678	0.376898	-2.78935	0.0150389	0.16639	-3.27253
240261	chr18	2801	Ccdc112	8430438M01Rik|AW108467	coiled-coil domain containing 112	protein-coding	-0.821096	0.117557	-2.78885	0.0150535	0.166412	-3.11483
50931	chr8	2658	Il27ra	CRL1|IL-27R|Tccr|WSX-1|Wsx1|zcytor1	interleukin 27 receptor, alpha	protein-coding	0.430165	5.51475	2.78767	0.015088	0.166653	-3.8445
67729	chr6	2376	Mansc1	9130403P13Rik	MANSC domain containing 1	protein-coding	0.958997	1.04892	2.78687	0.0151112	0.16674	-2.98943
107094	chr19	4320	Rrp12	AA408556|AA536972|mKIAA0690	ribosomal RNA processing 12 homolog	protein-coding	-0.33205	3.55161	-2.78644	0.015124	0.16674	-3.77531
76972	chr11	600	Snhg20	2810008D09Rik	small nucleolar RNA host gene 20	ncRNA	-1.11802	0.995237	-2.78609	0.015134	0.16674	-2.9385
17105	chr10	1057	Lyz2	AI326280|Lys|Lysm|Lyzf2|Lyzs|Lzm|Lzm-s1|Lzp	lysozyme 2	protein-coding	1.88635	3.86323	2.78488	0.0151695	0.166852	-3.65473
79456	chr15	3922	Recql4	RecQ4	RecQ protein-like 4	protein-coding	-0.567661	0.502416	-2.78506	0.0151643	0.166852	-3.45486
101488	chr7	4988	Slco2b1	AI060904|AI852653|OATP-B|Slc21a9	solute carrier organic anion transporter family, member 2b1	protein-coding	2.78773	-4.58149	2.78394	0.0151972	0.16697	-2.90653
107684	chr4	4114	Coro2a	9030208C03Rik|AI563590|IR10	coronin, actin binding protein 2A	protein-coding	-0.399434	4.32583	-2.78365	0.0152056	0.16697	-3.91822
53330	chr1	2532	Vamp4	D1Ertd147e|Vamp-4	vesicle-associated membrane protein 4	protein-coding	0.37192	3.91872	2.7825	0.0152393	0.16706	-3.70765
19672	chr2	3063	Rcn1	Rcn	reticulocalbin 1	protein-coding	-0.38938	4.14642	-2.7825	0.0152393	0.16706	-3.84915
17089	chr5	1551	Lyar	MLZ-264	Ly1 antibody reactive clone	protein-coding	-0.49897	4.50071	-2.78154	0.0152675	0.16723	-3.81744
12450	chr11	3487	Ccng1	AI314029	cyclin G1	protein-coding	-0.272436	6.22258	-2.77892	0.015345	0.167939	-3.9448
52468	chr10	5065	Ctdsp2	AI586070|D10Ertd73e|OS-4|OS4|SCP2	CTD (carboxy-terminal domain, RNA polymerase II, polypeptide A) small phosphatase 2	protein-coding	0.467919	4.75929	2.77764	0.015383	0.168215	-3.83427
240084	chr17	2659	Cchcr1	Hcr	coiled-coil alpha-helical rod protein 1	protein-coding	-0.492817	1.00176	-2.77716	0.0153974	0.168232	-3.41879
28114	chr13	4279	Nsun2	D13Wsu123e|Misu	NOL1/NOP2/Sun domain family member 2	protein-coding	-0.382914	5.10191	-2.77659	0.0154144	0.168278	-3.93306
218442	chr13	5319	Serinc5	A130038L21Rik|AIGP3|C86123|TPO1	serine incorporator 5	protein-coding	0.660684	2.34051	2.77575	0.0154392	0.168409	-3.50976
78038	chr13	2124	Mccc2	4930552N12Rik|MCCB	methylcrotonoyl-Coenzyme A carboxylase 2 (beta)	protein-coding	-0.539288	2.23799	-2.77273	0.0155296	0.169254	-3.34037
69430	chr9	1848	1700048O20Rik	1700022O21Rik	RIKEN cDNA 1700048O20 gene	ncRNA	-0.839928	0.28378	-2.77226	0.0155438	0.169269	-3.06926
67144	chr3	4092	Lrrc40	2610040E16Rik|AI837674	leucine rich repeat containing 40	protein-coding	-0.525755	3.53155	-2.77101	0.0155812	0.169396	-3.83908
69953	chr1	1194	2810025M15Rik	AI429618	RIKEN cDNA 2810025M15 gene	ncRNA	-0.671323	2.62045	-2.77125	0.0155741	0.169396	-3.56549
26931	chr12	5591	Ppp2r5c	2610043M05Rik|2700063L20Rik|AI060890|AW545884|C85228|D12Bwg0916e	protein phosphatase 2, regulatory subunit B', gamma	protein-coding	0.238247	6.16784	2.76935	0.0156313	0.169659	-3.98007
17207	chr8	5512	Mcf2l	C130040G20Rik|Dbs|Ost|mKIAA0362	mcf.2 transforming sequence-like	protein-coding	-2.4613	-4.58288	-2.76954	0.0156255	0.169659	-2.9225
263803	chr2	2931	Pkn3	AW209115|BC034126	protein kinase N3	protein-coding	1.22225	0.447416	2.76873	0.0156499	0.169706	-3.0733
27419	chr11	2478	Naglu	-	alpha-N-acetylglucosaminidase (Sanfilippo disease IIIB)	protein-coding	0.495284	3.22204	2.76726	0.0156943	0.169706	-3.57441
628705	chr14	1590	Phf11c	EG628705|Gm6907|Phf11	PHD finger protein 11C	protein-coding	0.437855	5.03004	2.76678	0.0157089	0.169706	-3.75091
26466	chr7	3716	Zfp260	AI480997|Ozrf1|PEX1|Zfp63|Znf260	zinc finger protein 260	protein-coding	0.423225	3.4456	2.76786	0.0156763	0.169706	-3.75876
74410	chr2	3177	Ttll11	4932702F08Rik|4933424A20Rik|AU043211|D2Ertd624e	tubulin tyrosine ligase-like family, member 11	protein-coding	-1.51749	-2.05965	-2.76665	0.015713	0.169706	-2.87991
76487	chr13	2308	Ppp1r3g	1600032L17Rik	protein phosphatase 1, regulatory subunit 3G	protein-coding	-3.09936	-1.79869	-2.76685	0.0157067	0.169706	-3.18333
14252	chr11	2700	Flot2	AI573412|Esa|reggie-2	flotillin 2	protein-coding	0.311405	4.96944	2.76617	0.0157275	0.169723	-3.89471
108800	chr12	9896	Ston2	4933401N24Rik|AI425999|AW544599	stonin 2	protein-coding	2.16723	-3.91281	2.76431	0.0157842	0.170081	-2.88505
54710	chr11	6004	Hs3st3b1	3-OST-3B|3OST3B1|3Ost3b|AU041882|AW536289|Hs3st3b|m3-OST-3B	heparan sulfate (glucosamine) 3-O-sulfotransferase 3B1	protein-coding	0.793769	-0.0591604	2.76423	0.0157866	0.170081	-3.30548
66409	chr16	1839	Rsl1d1	2410005K20Rik|C76439|pBK1	ribosomal L1 domain containing 1	protein-coding	-0.409063	6.05559	-2.76292	0.0158265	0.170371	-3.94984
13003	chr13	14689	Vcan	5430420N07Rik|9430051N09|Cspg2|DPEAAE|NG2|PG-M|PG-M(V0)|PG-M(V1)|hdf	versican	protein-coding	1.54666	-3.89929	2.76207	0.0158524	0.170435	-2.91097
74043	chr6	4086	Pex26	4632428M11Rik	peroxisomal biogenesis factor 26	protein-coding	0.746876	0.810545	2.76188	0.0158583	0.170435	-3.25634
50780	chr4	7301	Rgs3	4930506N09Rik|C2PA-RGS3|C2pa|PDZ-RGS3|RGS3S	regulator of G-protein signaling 3	protein-coding	-0.30267	3.78388	-2.75843	0.0159643	0.171293	-3.91641
22415	chr11	3115	Wnt3	Int-4|Wnt-3	wingless-type MMTV integration site family, member 3	protein-coding	-1.59797	0.748866	-2.75882	0.015952	0.171293	-2.90093
26410	chr18	2507	Map3k8	Cot|Cot/Tpl2|Est|Estf|Tpl-2|Tpl2|c-COT	mitogen-activated protein kinase kinase kinase 8	protein-coding	0.967155	1.40787	2.75585	0.0160439	0.171439	-3.30034
66395	chr19	18543	Ahnak	DY6	AHNAK nucleoprotein (desmoyokin)	protein-coding	0.957482	3.66992	2.75725	0.0160005	0.171439	-3.98947
56637	chr16	8298	Gsk3b	7330414F15Rik|8430431H08Rik|C86142|GSK-3|GSK-3beta|GSK3	glycogen synthase kinase 3 beta	protein-coding	0.335674	3.51324	2.7544	0.0160887	0.171439	-3.91051
67763	chr11	1868	Prpsap1	5730409F23Rik|PAP39	phosphoribosyl pyrophosphate synthetase-associated protein 1	protein-coding	-0.281805	5.55591	-2.75628	0.0160305	0.171439	-3.89731
68350	chr4	3732	Mul1	0610009K11Rik|AV000801|Gide	mitochondrial ubiquitin ligase activator of NFKB 1	protein-coding	-0.343546	3.10824	-2.75335	0.0161213	0.171439	-3.75087
17472	chr5	4538	Gbp4	AW228052|Mag-2|Mpa-2|Mpa2	guanylate binding protein 4	protein-coding	-0.426999	3.88117	-2.75391	0.0161041	0.171439	-3.91778
78514	chr8	3038	Arhgap10	A930033B01Rik|PS-GAP|PSGAP|PSGAP-m|PSGAP-s	Rho GTPase activating protein 10	protein-coding	-0.479845	2.53443	-2.75351	0.0161164	0.171439	-3.73051
75209	chr13	4252	Sv2c	4930527L09Rik|AI841971	synaptic vesicle glycoprotein 2c	protein-coding	-0.691851	-0.195937	-2.75526	0.0160621	0.171439	-3.53053
216560	chr11	2443	Wdpcp	AV249152|Frtz|homolog-13	WD repeat containing planar cell polarity effector	protein-coding	-0.811806	-0.0137428	-2.7556	0.0160517	0.171439	-3.07271
229780	chr3	3159	Trmt13	4631408H19Rik|A330067P21|A930028L21Rik|Ccdc76	tRNA methyltransferase 13	protein-coding	-0.818208	-0.629426	-2.75672	0.0160169	0.171439	-3.15712
54366	chr4	3687	Ctnnal1	ACRP|AI616177|AW545119|C86009|Catnal1	catenin (cadherin associated protein), alpha-like 1	protein-coding	-0.888326	-0.904785	-2.75391	0.0161039	0.171439	-3.15535
319440	chr18	1776	E430002N23Rik	-	RIKEN cDNA E430002N23 gene	unknown	1.29244	0.261464	2.75155	0.0161774	0.171513	-2.92808
230088	chr4	3495	Fam214b	B230312A22Rik	family with sequence similarity 214, member B	protein-coding	1.17183	0.854429	2.75172	0.0161721	0.171513	-3.10588
19179	chr12	1502	Psmc1	AI325227|P26s4|Rpt2/S4|S4|rpt2	protease (prosome, macropain) 26S subunit, ATPase 1	protein-coding	-0.313523	6.27053	-2.75133	0.0161842	0.171513	-3.96972
21763	chr11	4942	Tex2	4930568E07Rik|AI553404|Def-5|Taz4	testis expressed gene 2	protein-coding	-0.484107	2.22936	-2.75104	0.0161935	0.171513	-3.7829
26414	chr5	7203	Mapk10	C230008H04Rik|JNK3|JNK3B1|JNK3B2|SAPK(beta)|Serk2|p493F12|p54bSAPK	mitogen-activated protein kinase 10	protein-coding	-2.95228	-5.19454	-2.7517	0.0161726	0.171513	-3.21542
12333	chr19	3191	Capn1	Capa-1|Capa1|mu-calpin	calpain 1	protein-coding	0.256512	6.33939	2.75058	0.0162076	0.171524	-3.99134
100043813	chr9	374	Rps27rt	Gm9846|Rps27|Rps27l2	ribosomal protein S27, retrogene	protein-coding	0.456381	10.5712	2.74894	0.0162589	0.171911	-4.00949
56369	chr2	924	Apip	APIP2|CGI-29|Mmrp19	APAF1 interacting protein	protein-coding	-0.396107	4.34891	-2.74858	0.0162703	0.171911	-3.66248
12145	chr9	2615	Cxcr5	Blr1|CXC-R5|CXCR-5|Gpcr6|MDR15	chemokine (C-X-C motif) receptor 5	protein-coding	1.50662	3.32511	2.7475	0.0163042	0.17213	-2.92521
231207	chr5	6847	Cpeb2	A630055H10Rik|Cpe-bp2	cytoplasmic polyadenylation element binding protein 2	protein-coding	0.889864	0.490751	2.74532	0.0163729	0.172642	-3.502
108755	chr4	1344	Lyrm2	2610208E05Rik	LYR motif containing 2	protein-coding	0.539341	3.60888	2.74513	0.0163789	0.172642	-3.50068
26569	chr2	4008	Slc27a4	ACSVL4|BB144259|FATP4	solute carrier family 27 (fatty acid transporter), member 4	protein-coding	0.411946	3.87239	2.74421	0.0164081	0.172811	-3.90517
53314	chr12	904	Batf	B-ATF|SFA-2	basic leucine zipper transcription factor, ATF-like	protein-coding	0.378101	7.96785	2.74269	0.0164561	0.173051	-3.9806
98238	chr11	2780	Lrrc59	AA959742|C78668	leucine rich repeat containing 59	protein-coding	-0.364701	5.77711	-2.74266	0.0164572	0.173051	-4.00754
14130	chr1	1547	Fcgr2b	AI528646|CD32|F630109E10Rik|Fc[g]RII|FcgRII|Fcgr2|Fcgr2a|Fcr-2|Fcr-3|Ly-17|Ly-m20|LyM-1|Lym-1|fcRII	Fc receptor, IgG, low affinity IIb	protein-coding	1.54163	0.657442	2.73832	0.0165955	0.174168	-3.04202
15925	chr19	4976	Ide	1300012G03Rik|4833415K22Rik|AA675336|AI507533	insulin degrading enzyme	protein-coding	0.557919	5.69665	2.73824	0.0165979	0.174168	-4.03015
20286	chr15	5958	Zc3h7b	Gm627|Scrg3|Zc2h7b|mKIAA1031	zinc finger CCCH type containing 7B	protein-coding	-0.451912	3.86506	-2.73808	0.0166032	0.174168	-3.94068
17085	chr1	2449	Ly9	AI893573|CD229|Lgp100|Ly-9|SLAMF3|T100	lymphocyte antigen 9	protein-coding	0.367082	5.57328	2.73733	0.016627	0.174279	-3.96723
16329	chr1	1776	Inpp1	2300002C06Rik|AV137389	inositol polyphosphate-1-phosphatase	protein-coding	-0.303469	5.13061	-2.73643	0.0166561	0.174444	-3.89823
68895	chr5	1126	Rasl11a	1110065D03Rik|AI852031	RAS-like, family 11, member A	protein-coding	1.72318	-1.74147	2.73429	0.0167248	0.175025	-2.94544
16431	chrX	1632	Itm2a	AW108051|Bricd2a|E25|Itm2	integral membrane protein 2A	protein-coding	-0.537996	5.53955	-2.73368	0.0167447	0.175093	-3.8788
218294	chr13	5993	Cdc14b	2810432N10Rik|A530086E13Rik|AA472821|CDC14B3|Cdc14B1	CDC14 cell division cycle 14B	protein-coding	0.503355	1.14645	2.733	0.0167667	0.175176	-3.61001
23890	chrX	1898	Gpr34	Lypsr1	G protein-coupled receptor 34	protein-coding	-1.37212	-1.67922	-2.7326	0.0167793	0.175176	-3.04737
18356	chr11	1930	Olfr56	IF7|MOR276-1	olfactory receptor 56	protein-coding	-1.16828	-1.36263	-2.7316	0.0168118	0.175377	-2.97192
12915	chr17	2530	Atf6b	AA617266|ATF6beta|Creb-rp|Crebl1	activating transcription factor 6 beta	protein-coding	-0.383828	4.96703	-2.73114	0.0168268	0.175393	-3.95676
20768	chr7	2181	Sephs2	Sps2|Ysg3	selenophosphate synthetase 2	protein-coding	-0.565014	5.7258	-2.73013	0.0168596	0.175596	-4.01533
22027	chr10	2759	Hsp90b1	ERp99|GRP94|TA-3|Targ2|Tra-1|Tra1|endoplasmin|gp96	heat shock protein 90, beta (Grp94), member 1	protein-coding	-0.521197	7.08907	-2.72859	0.0169096	0.175977	-4.08203
21961	chr1	9966	Tns1	1110018I21Rik|1200014E20Rik|AI648117|E030018G17Rik|E030037J05Rik|Tns	tensin 1	protein-coding	0.863905	1.17545	2.72716	0.0169561	0.176044	-3.58026
99011	chr2	2825	Pomt1	AI505244	protein-O-mannosyltransferase 1	protein-coding	-0.470627	2.04042	-2.72756	0.0169433	0.176044	-3.57328
264134	chr6	4140	Ttc26	9330141E21Rik|9430097H08Rik|Ift56|hop|hpy	tetratricopeptide repeat domain 26	protein-coding	-3.0697	-4.24724	-2.72787	0.0169329	0.176044	-3.10065
231946	chr6	2096	Fam221a	D330028D13Rik	family with sequence similarity 221, member A	protein-coding	-0.961008	-0.149971	-2.72556	0.0170085	0.176448	-3.11699
11622	chr12	5494	Ahr	Ah|Ahh|Ahre|In|bHLHe76	aryl-hydrocarbon receptor	protein-coding	-0.78987	-0.441483	-2.72433	0.017049	0.176729	-3.40956
17896	chr11	883	Myl4	ALC1|AMLC|ELC|ELC1a|GT1|MLC1EMB|MLC1a|Myla	myosin, light polypeptide 4	protein-coding	0.550169	2.88405	2.72367	0.0170707	0.176794	-3.49998
14287	chr2	2263	Fpgs	AA408187	folylpolyglutamyl synthetase	protein-coding	-0.544874	3.61482	-2.72317	0.0170873	0.176794	-3.72916
104859	chr12	7830	Tecpr2	4930573I19Rik|AI604920|mKIAA0297	tectonin beta-propeller repeat containing 2	protein-coding	-0.683898	-0.655012	-2.72291	0.0170957	0.176794	-3.31291
19099	chr2	3461	Mapk8ip1	IB1|JIP-1|Jip1|Prkm8ip|Skip|mjip-2a	mitogen-activated protein kinase 8 interacting protein 1	protein-coding	2.28784	-0.738066	2.72136	0.0171467	0.17691	-2.9988
94180	chr9	2775	Acsbg1	BG1|Bgm|E230019G03Rik|GR-LACS|Lpd|R75185	acyl-CoA synthetase bubblegum family member 1	protein-coding	0.826287	3.03396	2.72134	0.0171473	0.17691	-3.79232
72462	chr17	5077	Rrp1b	2600005C20Rik|D030064A17|Kiaa0179|mKIAA0179	ribosomal RNA processing 1B	protein-coding	-0.405993	3.23464	-2.72141	0.0171452	0.17691	-3.9219
53381	chrX	975	Prdx4	AOE372|Prx-iv|Prx4|TRANK	peroxiredoxin 4	protein-coding	0.559895	4.81089	2.71745	0.0172766	0.177706	-3.80569
171207	chrX	3321	Arhgap4	A130009C12Rik|A530015A20Rik|Rgc1|c1|mKIAA0131	Rho GTPase activating protein 4	protein-coding	0.437366	5.09001	2.71825	0.0172499	0.177706	-4.00256
244049	chr7	5789	Mctp2	Gm489	multiple C2 domains, transmembrane 2	protein-coding	-0.348705	3.86758	-2.71776	0.0172662	0.177706	-3.97417
21819	chr15	8437	Tg	Tgn|cog	thyroglobulin	protein-coding	-1.1035	1.03864	-2.71739	0.0172784	0.177706	-3.7616
70144	chr16	5918	Lrch3	2210409B11Rik|AW215594|Gm1742	leucine-rich repeats and calponin homology (CH) domain containing 3	protein-coding	0.385596	3.15278	2.71675	0.0172998	0.177786	-3.90089
791370	chr15	2618	A130051J06Rik	-	RIKEN cDNA A130051J0 gene	ncRNA	-2.56656	-3.04432	-2.71517	0.0173523	0.178186	-3.10538
241915	chr3	11066	Phc3	E030046K01Rik|Edr3|Hph3	polyhomeotic 3	protein-coding	0.399439	2.89911	2.7128	0.0174319	0.178446	-3.95168
20637	chr7	1639	Snrnp70	2700022N21Rik|3200002N22Rik|AI325098|R74807|Rnu1p70|Rnulp70|Snrp70|Srnp70|U1-70|U1-70K	small nuclear ribonucleoprotein 70 (U1)	protein-coding	-0.314862	6.84094	-2.71355	0.0174065	0.178446	-4.06136
330064	chr5	3889	Slc5a6	E430023I20	solute carrier family 5 (sodium-dependent vitamin transporter), member 6	protein-coding	-0.719578	0.858997	-2.71372	0.0174009	0.178446	-3.42732
15242	chr19	1771	Hhex	Hex|Hex1|Hhex-rs2|Prh|Prhx	hematopoietically expressed homeobox	protein-coding	-1.10726	0.901868	-2.71282	0.017431	0.178446	-3.26144
228094	chr2	1759	Cerkl	Gm1958|Rp26	ceramide kinase-like	protein-coding	1.0908	0.339738	2.71063	0.0175048	0.178921	-3.06395
231464	chr5	3224	Cnot6l	4932442K20Rik	CCR4-NOT transcription complex, subunit 6-like	protein-coding	0.350135	6.80648	2.71061	0.0175055	0.178921	-4.07703
18036	chr7	1945	Nfkbib	I(Kappa)B(beta)|I-kappa-B-beta|IKB-beta|IKappaBbeta|IkB|IkBb|NF-kappa-BIB|ikB-B	nuclear factor of kappa light polypeptide gene enhancer in B cells inhibitor, beta	protein-coding	-0.285007	4.76612	-2.70969	0.0175365	0.179098	-3.94779
50773	chr11	805	Nt5c	Dnt|Dnt1|Umph-2|Umph2	5',3'-nucleotidase, cytosolic	protein-coding	0.281652	7.15724	2.70878	0.0175672	0.179218	-4.00257
68087	chr11	1714	Dcakd	3010024O21Rik|6720485C15Rik|AI849483	dephospho-CoA kinase domain containing	protein-coding	-0.35114	3.65689	-2.70813	0.0175891	0.179218	-3.75102
15361	chr17	2046	Hmga1	AL023995|Hmga1a|Hmga1b|Hmgi|Hmgiy|Hmgy	high mobility group AT-hook 1	protein-coding	-0.413559	6.095	-2.70826	0.0175849	0.179218	-4.04452
58222	chr11	2806	Rab37	B230331O03Rik|B230354I04Rik	RAB37, member RAS oncogene family	protein-coding	0.678659	3.65191	2.70733	0.0176162	0.17927	-3.47191
27362	chr12	1865	Dnajb9	AA408011|AA673251|AA673481|AW556981|ERdj4|Mdg1|mDj7	DnaJ heat shock protein family (Hsp40) member B9	protein-coding	0.50745	4.0841	2.70718	0.0176215	0.17927	-3.85321
100861753	chr13	1669	Gm21188	-	predicted gene, 21188	protein-coding	0.562882	2.15118	2.70598	0.0176621	0.179545	-3.51505
27984	chr4	2381	Efhd2	2600015J22Rik|AA408606|D4Wsu27e	EF hand domain containing 2	protein-coding	-0.262208	7.1148	-2.70411	0.0177258	0.180052	-4.10579
626578	chr5	3528	Gbp10	-	guanylate-binding protein 10	protein-coding	-0.438447	2.79999	-2.70303	0.0177629	0.180151	-3.81572
18074	chr14	4884	Nid2	AW547149|Ly111|NID-2|entactin-2|nidogen-2	nidogen 2	protein-coding	-1.95368	-4.42864	-2.70325	0.0177551	0.180151	-3.01033
20280	chr4	2664	Scp2	AA409774|AA409893|C76618|C79031|NSL-TP|SCP-2|SCP-X|SCPX|ns-LTP	sterol carrier protein 2, liver	protein-coding	0.409158	5.19885	2.69967	0.017878	0.18083	-3.99114
231571	chr5	3398	Rpap2	AW060207	RNA polymerase II associated protein 2	protein-coding	-0.296831	3.37549	-2.69947	0.0178849	0.18083	-3.90666
72722	chr17	2817	Fam98a	2810405J04Rik|AL024114	family with sequence similarity 98, member A	protein-coding	-0.425505	4.01037	-2.70061	0.0178457	0.18083	-3.96024
30877	chr14	1884	Gnl3	Ns	guanine nucleotide binding protein-like 3 (nucleolar)	protein-coding	-0.623788	3.78194	-2.70016	0.0178612	0.18083	-3.90243
104721	chr12	2469	Ddx1	AA409185|DBP-RB	DEAD box helicase 1	protein-coding	-0.320496	5.60317	-2.69732	0.0179591	0.181244	-4.06568
75613	chr7	2271	Med25	2610034E13Rik|2610529E18Rik|ESTM2	mediator complex subunit 25	protein-coding	-0.384359	4.99784	-2.69787	0.01794	0.181244	-3.99002
71242	chr18	969	Spata24	2700012K08Rik|4930583E11Rik|5133400G04Rik|AU016220|TIPT|TIPT2	spermatogenesis associated 24	protein-coding	-0.460669	3.20436	-2.69708	0.0179672	0.181244	-3.49281
23947	chrX	5916	Mid2	FXY2|Trim1	midline 2	protein-coding	-1.97517	-1.70713	-2.69591	0.018008	0.181516	-2.98726
14544	chr19	5417	Gda	AU015411|AW047581|GAH	guanine deaminase	protein-coding	2.24439	-2.24804	2.69456	0.0180545	0.181846	-3.05922
264895	chr11	3069	Acsf2	-	acyl-CoA synthetase family member 2	protein-coding	-0.376368	3.3351	-2.69279	0.0181161	0.182187	-3.7921
19212	chr2	3620	Pter	AI790318|Mpr56-1	phosphotriesterase related	protein-coding	-1.02089	-0.0273101	-2.69296	0.0181102	0.182187	-3.24404
71685	chr17	2467	Galnt14	0610033M06Rik	polypeptide N-acetylgalactosaminyltransferase 14	protein-coding	2.81656	-3.44192	2.69138	0.0181654	0.182361	-3.32911
26611	chr9	2042	Rcn2	AA408742|Tcbp49	reticulocalbin 2	protein-coding	-0.395951	4.2652	-2.69142	0.0181639	0.182361	-3.95434
14069	chrX	7509	F8	Cf-8|Cf8|FVIII	coagulation factor VIII	protein-coding	-1.51051	-2.41549	-2.6911	0.0181751	0.182361	-3.006
232288	chr6	5029	Frmd4b	6030440G05Rik|C87375|GOBLIN|GRSP1|R74720	FERM domain containing 4B	protein-coding	-0.458277	2.16534	-2.69022	0.0182062	0.182534	-3.97526
74777	chr4	3445	Selenon	1110019I12Rik|AI414492|SelN|Sepn1	selenoprotein N	protein-coding	-0.486545	1.64771	-2.68979	0.018221	0.182544	-3.72931
66787	chr12	2787	Gskip	4933433P14Rik	GSK3B interacting protein	protein-coding	0.398968	4.11801	2.68833	0.0182725	0.18278	-3.9211
18432	chr11	4117	Mybbp1a	AL024407|AU019902|P160|p160MBP|p67MBP	MYB binding protein (P160) 1a	protein-coding	-0.391352	5.19132	-2.6884	0.01827	0.18278	-4.09628
16889	chr19	2971	Lipa	AA960673|Lal|Lip-1|Lip1	lysosomal acid lipase A	protein-coding	0.315516	5.21428	2.6871	0.0183157	0.183074	-4.03455
235441	chr9	2201	Usp3	AA409661|BC017156	ubiquitin specific peptidase 3	protein-coding	0.498501	6.17664	2.68346	0.0184441	0.184077	-4.05624
76932	chr7	3277	Arfip2	2310002N04Rik|POR|Por1	ADP-ribosylation factor interacting protein 2	protein-coding	-0.333322	3.24649	-2.68361	0.0184389	0.184077	-3.88554
114863	chr8	4536	Plpbp	1700024N20Rik|2200002F22Rik|Prosc	pyridoxal phosphate binding protein	protein-coding	-0.302575	3.42127	-2.68175	0.0185048	0.184407	-3.9816
208366	chr13	2736	Rpp40	D8Bwg1265e|Rnasep1	ribonuclease P 40 subunit	protein-coding	-0.771703	1.51115	-2.68135	0.0185193	0.184407	-3.5218
104346	chr8	1680	Gas8	Gas11	growth arrest specific 8	protein-coding	-0.920383	1.23248	-2.68168	0.0185075	0.184407	-3.3124
269037	chr18	6192	Ctif	Gm672	CBP80/20-dependent translation initiation factor	protein-coding	1.11828	-2.19543	2.68008	0.0185645	0.184532	-3.04918
24067	chr12	4264	Srp54a	54kDa|Srp54	signal recognition particle 54A	protein-coding	0.456134	3.3837	2.68009	0.0185641	0.184532	-3.97348
449521	chr17	2674	Zfp213	BC038178|D17Ertd197e	zinc finger protein 213	protein-coding	-0.427223	2.89471	-2.67981	0.018574	0.184532	-3.79304
330171	chr5	3098	Kctd10	AW536343|C87062|mBACURD3	potassium channel tetramerisation domain containing 10	protein-coding	0.390732	5.34041	2.67919	0.0185963	0.184614	-4.08058
78816	chr8	3925	Gmip	5031419I10Rik	Gem-interacting protein	protein-coding	0.364594	4.30809	2.6788	0.0186103	0.184614	-4.00868
50768	chr8	8475	Dlc1	A730069N07Rik|Arhgap7|HP|STARD12|dlc-1	deleted in liver cancer 1	protein-coding	1.18609	-2.61407	2.67829	0.0186286	0.184656	-3.05428
17395	chr2	3139	Mmp9	AW743869|B/MMP9|Clg4b|Gel B|MMP-9|pro-MMP-9	matrix metallopeptidase 9	protein-coding	-3.27304	-4.42848	-2.67618	0.0187042	0.185266	-3.24055
16963	chr1	502	Xcl1	AI661682|ATAC|LTN|Lptn|SCM-1|SCM-1a|Scyc1	chemokine (C motif) ligand 1	protein-coding	2.73571	6.5346	2.67478	0.0187544	0.185484	-3.33143
214424	chr9	2483	Parp16	ARTD15|BC055447|C79952|PARP-16	poly (ADP-ribose) polymerase family, member 16	protein-coding	-0.767169	1.03958	-2.67494	0.0187488	0.185484	-3.37668
67254	chr16	2355	Bmerb1	2900011O08Rik|MINP	bMERB domain containing 1	protein-coding	-2.64445	-3.76412	-2.67431	0.0187717	0.185515	-3.24637
214901	chr17	3106	Chtf18	6030457M03Rik|CTF18|Chl12	CTF18, chromosome transmission fidelity factor 18	protein-coding	-0.586974	2.27644	-2.67369	0.0187941	0.185597	-3.92197
11826	chr6	2760	Aqp1	CHIP28	aquaporin 1	protein-coding	2.45692	-4.10179	2.67247	0.0188381	0.185752	-3.28689
14366	chr7	3685	Fzd4	Fz4	frizzled class receptor 4	protein-coding	-2.27542	-4.24241	-2.67271	0.0188293	0.185752	-3.06887
54672	chr8	2439	Adgrg3	A030001G24Rik|AW214383|Gpr97|Pb1|Pb99	adhesion G protein-coupled receptor G3	protein-coding	-2.44391	-4.59881	-2.67126	0.018882	0.186045	-3.06553
15247	chr3	2782	Mfsd14a	Hiat1	major facilitator superfamily domain containing 14A	protein-coding	0.316177	5.53868	2.66912	0.0189595	0.186391	-4.10227
338359	chr10	2390	Supv3l1	6330443E10Rik	suppressor of var1, 3-like 1 (S. cerevisiae)	protein-coding	-0.430352	3.74111	-2.66985	0.0189329	0.186391	-3.91866
269589	chr4	1925	Sytl1	9030417L18|PSGL-1|Slp1	synaptotagmin-like 1	protein-coding	-0.991291	2.75085	-2.66943	0.0189484	0.186391	-3.84436
193736	chr17	1835	Zbtb12	BC020447|Bat-9|Bat9|G10|NG35	zinc finger and BTB domain containing 12	protein-coding	-0.644604	1.08332	-2.66849	0.0189828	0.18648	-3.45831
76905	chr17	1353	Lrg1	1300008B03Rik|2310031E04Rik|Lrg|Lrhg	leucine-rich alpha-2-glycoprotein 1	protein-coding	3.61929	-2.69186	2.66426	0.0191375	0.186855	-3.25313
20196	chr3	715	S100a13	-	S100 calcium binding protein A13	protein-coding	0.456209	6.67132	2.66385	0.0191527	0.186855	-4.05066
219105	chr14	5541	Zmym5	9830124H08Rik	zinc finger, MYM-type 5	protein-coding	0.342177	2.47296	2.66413	0.0191422	0.186855	-3.9073
16818	chr4	2298	Lck	Hck-3|Lsk|Lskt|p56<lck>|p56Lck	lymphocyte protein tyrosine kinase	protein-coding	0.225231	8.49664	2.66469	0.0191216	0.186855	-4.20123
76614	chr6	2761	Immt	1700082C19Rik|D830041H16Rik|HMP|Micos60|P87|P87/89|P89	inner membrane protein, mitochondrial	protein-coding	-0.297116	5.07411	-2.66384	0.019153	0.186855	-4.11395
20480	chr7	4492	Clpb	AL118244|Skd3	ClpB caseinolytic peptidase B	protein-coding	-0.339103	2.97027	-2.66587	0.0190786	0.186855	-3.97949
225845	chr19	3523	Plaat3	AdPLA|C78643|HRSL3|Hrasls3|Hrev107|MLP-3|Pla2g16	phospholipase A and acyltransferase 3	protein-coding	-0.353665	5.16304	-2.66544	0.019094	0.186855	-4.11125
106248	chr16	2829	Qtrt2	3110012M05Rik|4930470H18Rik|AI648807|Qrtr2|Qtrtd1	queuine tRNA-ribosyltransferase accessory subunit 2	protein-coding	-0.571546	2.32789	-2.6645	0.0191286	0.186855	-3.65124
66196	chr11	3924	Myo19	1110055A02Rik|Myohd1	myosin XIX	protein-coding	-0.621882	0.123733	-2.6664	0.0190589	0.186855	-3.50641
69732	chr12	1407	2410018L13Rik	2810480C08Rik	RIKEN cDNA 2410018L13 gene	ncRNA	-2.34858	-2.86672	-2.66356	0.0191631	0.186855	-3.07876
282663	chr13	1718	Serpinb1b	6330533H24Rik|EIB|Serpin1b1|ovalbumin	serine (or cysteine) peptidase inhibitor, clade B, member 1b	protein-coding	0.808203	1.87192	2.66123	0.0192491	0.186895	-3.51949
228850	chr2	8366	Ralgapb	AI507211|B230339M05Rik|p170	Ral GTPase activating protein, beta subunit (non-catalytic)	protein-coding	0.339266	3.90328	2.66209	0.0192173	0.186895	-4.10635
20556	chr11	1664	Slfn2	Shlf2	schlafen 2	protein-coding	0.254155	8.2837	2.66116	0.0192519	0.186895	-4.18139
70430	chr13	1807	Tbce	2610206D02Rik|C530005D02Rik|pmn	tubulin-specific chaperone E	protein-coding	-0.394269	3.73555	-2.66114	0.0192526	0.186895	-3.89843
213027	chr8	1542	Evi5l	1700084G18Rik|2310039H16Rik|3110007G05Rik|B130050I23Rik	ecotropic viral integration site 5 like	protein-coding	-0.902449	0.942907	-2.66206	0.0192187	0.186895	-3.25363
76142	chr10	2524	Ppp1r14c	6330514J04Rik|KEPI	protein phosphatase 1, regulatory inhibitor subunit 14C	protein-coding	-2.16036	-4.27084	-2.66255	0.0192003	0.186895	-3.06892
75717	chr9	6023	Cul5	4921514I20Rik|8430423K24Rik|AI852817|C030032G03Rik|C330021I08Rik|VACM-1|VACM1	cullin 5	protein-coding	-0.278642	3.22746	-2.65904	0.0193302	0.18751	-4.04629
329207	chr1	3851	Rbm44	Gm817	RNA binding motif protein 44	protein-coding	-0.837242	-0.778771	-2.65834	0.0193563	0.187625	-3.44046
546643	chr15	772	Ly6a2	I830127L07Rik	lymphocyte antigen 6 complex, locus A2	protein-coding	-1.05704	2.79765	-2.65789	0.0193731	0.18765	-3.83698
18263	chr12	2547	Odc1	ODC	ornithine decarboxylase, structural 1	protein-coding	-0.419951	6.36531	-2.65653	0.0194236	0.188	-4.15437
72519	chr4	2280	Pip4p2	2610319K07Rik|AI315591|AV001360|Tmem55a	phosphatidylinositol-4,5-bisphosphate 4-phosphatase 2	protein-coding	-0.378372	3.85014	-2.65517	0.0194747	0.188356	-3.91282
56397	chrX	2486	Morf4l2	2410017O14Rik|Mrgx|Sid393p|mKIAA0026	mortality factor 4 like 2	protein-coding	-0.433246	5.08958	-2.65467	0.0194933	0.188397	-4.10703
19262	chr2	3609	Ptpra	Ptpa|Ptpalpha|Rptpalpha|Rptra|Rptralpha	protein tyrosine phosphatase, receptor type, A	protein-coding	0.303194	4.26142	2.65261	0.0195703	0.189003	-4.08781
12323	chr11	4190	Camk2b	CaMKII	calcium/calmodulin-dependent protein kinase II, beta	protein-coding	-2.36292	0.23213	-2.65193	0.0195961	0.189112	-3.20693
13709	chr14	4217	Elf1	Elf-1|Sts1|mElf-1|p70	E74 like ETS transcription factor 1	protein-coding	0.262584	6.00231	2.65003	0.0196676	0.189663	-4.18792
211914	chr12	5679	Asap2	6530401G17Rik|Ddef2|Gm1523|Gm592|PAG3|PAP	ArfGAP with SH3 domain, ankyrin repeat and PH domain 2	protein-coding	-1.17615	-1.47167	-2.64921	0.0196986	0.189823	-3.13471
213753	chr17	3287	Zfp598	BC023040|Ntrap|Znf598	zinc finger protein 598	protein-coding	-0.463501	3.82023	-2.64865	0.0197199	0.189889	-4.04264
224829	chr17	4545	Trerf1	9430096I18Rik|AI429294|B830015H24|RAPA|Trep-132|Trep132	transcriptional regulating factor 1	protein-coding	-0.72715	1.8551	-2.6481	0.0197406	0.189949	-3.74332
142682	chr8	6476	Zcchc14	AA792890|BDG29	zinc finger, CCHC domain containing 14	protein-coding	-2.16867	-5.26817	-2.64686	0.0197875	0.190261	-3.11846
212937	chr13	3498	Tifab	-	TRAF-interacting protein with forkhead-associated domain, family member B	protein-coding	2.37617	-2.30977	2.64357	0.0199129	0.191022	-3.09989
319269	chr11	3365	A130040M12Rik	CA782090|H3053C11|VL30	RIKEN cDNA A130040M12 gene	other	0.73241	9.77051	2.64326	0.0199247	0.191022	-4.26163
239647	chr15	2202	Pced1b	Fam113b	PC-esterase domain containing 1B	protein-coding	0.310498	4.46865	2.64407	0.019894	0.191022	-4.02219
234912	chr9	1592	Cfap300	9230110C19Rik	cilia and flagella associated protein 300	protein-coding	-1.46225	0.788589	-2.64337	0.0199207	0.191022	-3.10711
19087	chr9	4041	Prkar2a	1110061A24Rik|AI317181|AI836829|RII(alpha)	protein kinase, cAMP dependent regulatory, type II alpha	protein-coding	-0.339303	4.54469	-2.64282	0.0199417	0.191045	-4.14738
226169	chr19	5244	Pprc1	A930018M19|BC013720|PRC|mKIAA0595	peroxisome proliferative activated receptor, gamma, coactivator-related 1	protein-coding	-0.45887	2.68867	-2.64222	0.0199648	0.191127	-3.99801
243834	chr7	4289	Zfp324	A930002M05|D430030K24Rik|ZF5128	zinc finger protein 324	protein-coding	-0.424228	1.7682	-2.63977	0.0200588	0.191887	-3.80895
98388	chr1	3120	Chst10	AI507003|AU041319|Hnk-1st|ST	carbohydrate sulfotransferase 10	protein-coding	0.535941	2.25102	2.63817	0.0201204	0.192337	-3.81504
77766	chr2	3902	Elp4	A330107A17Rik|Paxneb	elongator acetyltransferase complex subunit 4	protein-coding	-0.39988	2.81691	-2.63645	0.0201867	0.19255	-3.9496
228807	chr2	3224	Zfp341	Znf341	zinc finger protein 341	protein-coding	-0.694568	0.216156	-2.63668	0.0201779	0.19255	-3.44741
215866	chr10	1543	Gm29673	-	predicted gene, 29673	protein-coding	-1.93069	-2.45424	-2.6366	0.020181	0.19255	-3.08448
20512	chr15	4206	Slc1a3	AI504299|B430115D02Rik|Eaat1|GLAST|GLAST-1|GLU-T|GluT-1|Gmt1|MGluT1	solute carrier family 1 (glial high affinity glutamate transporter), member 3	protein-coding	2.68134	-5.4348	2.63569	0.0202164	0.192694	-3.27502
[truncated: 144 more rows]
