# Supplementary material for: MYB orchestrates T cell exhaustion and response to checkpoint inhibition
Source: Nature. Author manuscript; Available in PMC 2022 Sep 15. (PMC9452299; doi:10.1038/s41586-022-05105-1)
Supplement: Table S3 [file EMS153223-supplement-Table_S3.xlsx]

## Sheet: Sheet 1
PeakID
